# Supplementary material for: Comparative Analysis of Codon Usage Bias and Codon Context Patterns between Dipteran and Hymenopteran Sequenced Genomes
Source: PLoS One. 2012 Aug 17;7(8):e43111. doi: 10.1371/journal.pone.0043111 (PMC3422295; doi:10.1371/journal.pone.0043111)
Supplement: Table S1 — RSCU values of codons of each species. (XLSX) [file pone.0043111.s002.xlsx]

## Sheet: RSCU values
Table S1. List of frequently used (red) and rarely used (blue) codons in each species. The RSCU values are also shown within parenthesis.
Aaeg	Acep	Agam	Amel	Cflo	Cqui	Dana	Dere	Dgri	Dmel	Dmoj	Dper	Dpse	Dsec	Dsim	Dvir	Dwil	Dyak	Hsal	Lhum	Nvit	Pbar
CUG - Leu ( 2.146)	AGA - Arg ( 1.82)	CUG - Leu ( 3.171)	AGA - Arg ( 2.105)	AGA - Arg ( 1.801)	CUG - Leu ( 2.799)	CUG - Leu ( 2.529)	CUG - Leu ( 2.676)	CUG - Leu ( 2.385)	CUG - Leu ( 2.522)	CUG - Leu ( 2.594)	CUG - Leu ( 2.83)	CUG - Leu ( 2.882)	CUG - Leu ( 2.607)	CUG - Leu ( 2.618)	CUG - Leu ( 2.647)	CGU - Arg ( 1.976)	CUG - Leu ( 2.623)	CCG - Pro ( 1.531)	AGA - Arg ( 1.708)	AGA - Arg ( 1.726)	AGA - Arg ( 1.745)
GGA - Gly ( 1.455)	UUA - Leu ( 1.411)	CCG - Pro ( 2.159)	UUA - Leu ( 1.926)	UUG - Leu ( 1.432)	CCG - Pro ( 1.936)	GCC - Ala ( 1.942)	GUG - Val ( 1.972)	CGC - Arg ( 2.229)	CGC - Arg ( 1.953)	CGC - Arg ( 2.414)	CGC - Arg ( 2.137)	CGC - Arg ( 2.185)	GUG - Val ( 1.925)	GUG - Val ( 1.935)	CGC - Arg ( 2.543)	UUG - Leu ( 1.78)	GUG - Val ( 1.965)	CUG - Leu ( 1.493)	CCG - Pro ( 1.48)	CUG - Leu ( 1.321)	UUG - Leu ( 1.388)
AUC - Ile ( 1.443)	UUG - Leu ( 1.391)	CGC - Arg ( 2.08)	CCA - Pro ( 1.453)	UUA - Leu ( 1.405)	CGG - Arg ( 1.838)	GUG - Val ( 1.843)	CGC - Arg ( 1.932)	GGC - Gly ( 2.074)	GUG - Val ( 1.854)	GGC - Gly ( 2.331)	GUG - Val ( 1.954)	GUG - Val ( 1.974)	CGC - Arg ( 1.898)	CGC - Arg ( 1.896)	GGC - Gly ( 2.378)	GCC - Ala ( 1.566)	CGC - Arg ( 1.912)	AGA - Arg ( 1.49)	UUG - Leu ( 1.397)	GGC - Gly ( 1.3)	UUA - Leu ( 1.319)
CCG - Pro ( 1.414)	CCA - Pro ( 1.351)	GUG - Val ( 1.998)	GGA - Gly ( 1.414)	AAU - Asn ( 1.338)	AUC - Ile ( 1.789)	CGC - Arg ( 1.762)	GCC - Ala ( 1.807)	GUG - Val ( 1.785)	GCC - Ala ( 1.773)	AGC - Ser ( 1.913)	GGC - Gly ( 1.919)	GGC - Gly ( 1.945)	GCC - Ala ( 1.783)	GCC - Ala ( 1.794)	AGC - Ser ( 1.978)	GGC - Gly ( 1.496)	GCC - Ala ( 1.792)	UUG - Leu ( 1.442)	GGC - Gly ( 1.363)	AGC - Ser ( 1.272)	AAU - Asn ( 1.291)
GUG - Val ( 1.411)	GGU - Gly ( 1.345)	UCG - Ser ( 1.884)	CAA - Gln ( 1.402)	GAU - Asp ( 1.317)	UCG - Ser ( 1.741)	GGC - Gly ( 1.644)	GGC - Gly ( 1.743)	AGC - Ser ( 1.717)	GGC - Gly ( 1.682)	GUG - Val ( 1.854)	GCC - Ala ( 1.916)	GCC - Ala ( 1.941)	GGC - Gly ( 1.69)	GGC - Gly ( 1.701)	GUG - Val ( 1.809)	GAU - Asp ( 1.462)	GGC - Gly ( 1.723)	GGC - Gly ( 1.438)	GUG - Val ( 1.295)	GGA - Gly ( 1.256)	GGU - Gly ( 1.269)
UCG - Ser ( 1.398)	AAU - Asn ( 1.336)	ACG - Thr ( 1.845)	AAA - Lys ( 1.399)	GGU - Gly ( 1.306)	GUG - Val ( 1.648)	ACC - Thr ( 1.613)	ACC - Thr ( 1.569)	CGU - Arg ( 1.481)	ACC - Thr ( 1.477)	GCC - Ala ( 1.476)	AGC - Ser ( 1.695)	AGC - Ser ( 1.717)	ACC - Thr ( 1.543)	ACC - Thr ( 1.553)	GCC - Ala ( 1.53)	CCA - Pro ( 1.46)	ACC - Thr ( 1.554)	GUG - Val ( 1.415)	CUG - Leu ( 1.259)	CCA - Pro ( 1.248)	GAU - Asp ( 1.251)
UUG - Leu ( 1.397)	GAU - Asp ( 1.317)	CGG - Arg ( 1.769)	GAU - Asp ( 1.398)	GGA - Gly ( 1.25)	ACG - Thr ( 1.627)	UCC - Ser ( 1.541)	AGC - Ser ( 1.537)	GCC - Ala ( 1.406)	AGC - Ser ( 1.459)	UGC - Cys ( 1.386)	CAG - Gln ( 1.495)	CAG - Gln ( 1.508)	AGC - Ser ( 1.501)	AGC - Ser ( 1.5)	UGC - Cys ( 1.37)	GUG - Val ( 1.451)	AGC - Ser ( 1.514)	AGC - Ser ( 1.316)	UCG - Ser ( 1.253)	UAC - Tyr ( 1.152)	CCG - Pro ( 1.25)
GCC - Ala ( 1.385)	CAU - His ( 1.268)	AUC - Ile ( 1.717)	AAU - Asn ( 1.389)	CAU - His ( 1.248)	UAC - Tyr ( 1.593)	AGC - Ser ( 1.476)	UCC - Ser ( 1.487)	UUG - Leu ( 1.336)	AAG - Lys ( 1.397)	GAG - Glu ( 1.363)	CCC - Pro ( 1.459)	CCC - Pro ( 1.47)	UCC - Ser ( 1.454)	UCC - Ser ( 1.467)	CGU - Arg ( 1.359)	AAU - Asn ( 1.417)	UCC - Ser ( 1.464)	UCG - Ser ( 1.305)	GCG - Ala ( 1.24)	GCU - Ala ( 1.152)	CCA - Pro ( 1.205)
UUC - Phe ( 1.336)	GGA - Gly ( 1.25)	GGC - Gly ( 1.673)	UUG - Leu ( 1.388)	CCA - Pro ( 1.247)	GCC - Ala ( 1.562)	CAG - Gln ( 1.417)	UGC - Cys ( 1.448)	GAG - Glu ( 1.331)	UGC - Cys ( 1.381)	CAG - Gln ( 1.346)	UGC - Cys ( 1.44)	AAG - Lys ( 1.453)	UGC - Cys ( 1.426)	UGC - Cys ( 1.43)	CAG - Gln ( 1.344)	CAU - His ( 1.393)	UGC - Cys ( 1.432)	GCG - Ala ( 1.288)	ACG - Thr ( 1.228)	UGC - Cys ( 1.146)	CAU - His ( 1.203)
ACC - Thr ( 1.323)	UAU - Tyr ( 1.232)	AGC - Ser ( 1.62)	GAA - Glu ( 1.356)	UAU - Tyr ( 1.222)	CGC - Arg ( 1.479)	AUC - Ile ( 1.412)	AUC - Ile ( 1.437)	GAU - Asp ( 1.323)	CAG - Gln ( 1.378)	AAG - Lys ( 1.311)	GAG - Glu ( 1.435)	ACC - Thr ( 1.451)	AUC - Ile ( 1.422)	AUC - Ile ( 1.43)	GAG - Glu ( 1.333)	UAU - Tyr ( 1.38)	AUC - Ile ( 1.42)	ACG - Thr ( 1.285)	AAU - Asn ( 1.195)	AGG - Arg ( 1.141)	UAU - Tyr ( 1.18)
CGA - Arg ( 1.313)	GAA - Glu ( 1.227)	UAC - Tyr ( 1.545)	GGU - Gly ( 1.352)	CAA - Gln ( 1.222)	ACC - Thr ( 1.478)	UGC - Cys ( 1.405)	CAG - Gln ( 1.432)	CAG - Gln ( 1.272)	UCC - Ser ( 1.377)	CGU - Arg ( 1.286)	ACC - Thr ( 1.434)	GAG - Glu ( 1.449)	AAG - Lys ( 1.412)	CAG - Gln ( 1.412)	CCG - Pro ( 1.304)	CGC - Arg ( 1.358)	CAG - Gln ( 1.413)	UGC - Cys ( 1.204)	AGC - Ser ( 1.18)	GUC - Val ( 1.104)	UCG - Ser ( 1.177)
CGG - Arg ( 1.292)	ACA - Thr ( 1.206)	CAG - Gln ( 1.492)	ACA - Thr ( 1.306)	GAA - Glu ( 1.222)	AAC - Asn ( 1.475)	CCC - Pro ( 1.4)	AAG - Lys ( 1.419)	UGC - Cys ( 1.271)	AUC - Ile ( 1.376)	UCG - Ser ( 1.264)	AAG - Lys ( 1.433)	UGC - Cys ( 1.448)	CAG - Gln ( 1.41)	AAG - Lys ( 1.41)	AAG - Lys ( 1.269)	ACA - Thr ( 1.355)	AAG - Lys ( 1.404)	UUC - Phe ( 1.187)	UUA - Leu ( 1.17)	AAA - Lys ( 1.103)	GGA - Gly ( 1.176)
UAC - Tyr ( 1.286)	CAA - Gln ( 1.202)	AAC - Asn ( 1.384)	CAU - His ( 1.291)	ACA - Thr ( 1.201)	CAC - His ( 1.445)	AAG - Lys ( 1.398)	CCC - Pro ( 1.371)	UCG - Ser ( 1.257)	GAG - Glu ( 1.317)	CCC - Pro ( 1.251)	AUC - Ile ( 1.417)	AUC - Ile ( 1.446)	GAG - Glu ( 1.346)	CCC - Pro ( 1.355)	CCC - Pro ( 1.252)	CUG - Leu ( 1.346)	CCC - Pro ( 1.362)	AUC - Ile ( 1.18)	GGA - Gly ( 1.159)	UUG - Leu ( 1.1)	GGC - Gly ( 1.173)
ACG - Thr ( 1.182)	AAA - Lys ( 1.197)	GCG - Ala ( 1.383)	UAU - Tyr ( 1.276)	AAA - Lys ( 1.186)	AAG - Lys ( 1.388)	GAG - Glu ( 1.338)	GAG - Glu ( 1.363)	AAG - Lys ( 1.243)	CCC - Pro ( 1.298)	CCG - Pro ( 1.213)	UCC - Ser ( 1.329)	UCC - Ser ( 1.343)	CCC - Pro ( 1.337)	GAG - Glu ( 1.349)	UCG - Ser ( 1.21)	AUU - Ile ( 1.318)	GAG - Glu ( 1.352)	GGU - Gly ( 1.134)	GAU - Asp ( 1.139)	CUC - Leu ( 1.094)	GAA - Glu ( 1.167)
AGC - Ser ( 1.156)	CGA - Arg ( 1.147)	GCC - Ala ( 1.377)	GUU - Val ( 1.234)	CCG - Pro ( 1.166)	CAG - Gln ( 1.365)	UAC - Tyr ( 1.288)	UAC - Tyr ( 1.303)	CCA - Pro ( 1.233)	UAC - Tyr ( 1.239)	ACG - Thr ( 1.192)	UCG - Ser ( 1.27)	UCG - Ser ( 1.285)	UAC - Tyr ( 1.278)	UAC - Tyr ( 1.279)	GAU - Asp ( 1.204)	GGU - Gly ( 1.256)	UAC - Tyr ( 1.29)	AGG - Arg ( 1.095)	UGC - Cys ( 1.135)	AGU - Ser ( 1.086)	AAA - Lys ( 1.165)
UCC - Ser ( 1.152)	GCA - Ala ( 1.144)	AAG - Lys ( 1.367)	GCA - Ala ( 1.231)	CGA - Arg ( 1.154)	AGC - Ser ( 1.355)	UUC - Phe ( 1.27)	UUC - Phe ( 1.271)	ACA - Thr ( 1.223)	UUC - Phe ( 1.237)	UUG - Leu ( 1.175)	UUC - Phe ( 1.258)	UUC - Phe ( 1.275)	UUC - Phe ( 1.269)	UUC - Phe ( 1.269)	ACG - Thr ( 1.199)	AGU - Ser ( 1.156)	UUC - Phe ( 1.243)	UAC - Tyr ( 1.09)	GAA - Glu ( 1.114)	GAA - Glu ( 1.085)	ACG - Thr ( 1.158)
AAC - Asn ( 1.146)	AGU - Ser ( 1.13)	UGC - Cys ( 1.303)	UCU - Ser ( 1.219)	UCG - Ser ( 1.139)	GGC - Gly ( 1.318)	CAC - His ( 1.249)	CAC - His ( 1.253)	CCC - Pro ( 1.205)	UCG - Ser ( 1.204)	GAU - Asp ( 1.151)	UAC - Tyr ( 1.245)	UAC - Tyr ( 1.257)	CAC - His ( 1.225)	CAC - His ( 1.227)	ACC - Thr ( 1.155)	CCC - Pro ( 1.1)	CAC - His ( 1.237)	AAG - Lys ( 1.064)	AAA - Lys ( 1.104)	CAC - His ( 1.084)	CAA - Gln ( 1.145)
GAA - Glu ( 1.146)	GCU - Ala ( 1.125)	ACC - Thr ( 1.297)	AUU - Ile ( 1.218)	UUU - Phe ( 1.113)	UGC - Cys ( 1.281)	GGA - Gly ( 1.196)	CCG - Pro ( 1.168)	AUU - Ile ( 1.196)	CAC - His ( 1.188)	ACC - Thr ( 1.128)	CAC - His ( 1.166)	CAC - His ( 1.18)	UCG - Ser ( 1.179)	UCG - Ser ( 1.179)	UUG - Leu ( 1.146)	UUU - Phe ( 1.099)	CCG - Pro ( 1.155)	GAG - Glu ( 1.052)	GGU - Gly ( 1.102)	GCC - Ala ( 1.073)	GUG - Val ( 1.138)
CAG - Gln ( 1.136)	AUU - Ile ( 1.119)	CAC - His ( 1.291)	GCU - Ala ( 1.211)	AGU - Ser ( 1.092)	GCG - Ala ( 1.281)	AAC - Asn ( 1.179)	UCG - Ser ( 1.147)	CCG - Pro ( 1.178)	GGA - Gly ( 1.157)	UUC - Phe ( 1.128)	CUC - Leu ( 1.157)	CCG - Pro ( 1.17)	CCG - Pro ( 1.173)	CCG - Pro ( 1.169)	AUU - Ile ( 1.129)	AGC - Ser ( 1.097)	UCG - Ser ( 1.151)	AAU - Asn ( 1.043)	CAA - Gln ( 1.067)	UCG - Ser ( 1.066)	CGA - Arg ( 1.118)
CCA - Pro ( 1.134)	UUU - Phe ( 1.103)	UUC - Phe ( 1.289)	AGU - Ser ( 1.197)	GCU - Ala ( 1.09)	UUC - Phe ( 1.238)	CGG - Arg ( 1.155)	AAC - Asn ( 1.141)	AAU - Asn ( 1.173)	CCG - Pro ( 1.149)	AUC - Ile ( 1.121)	CCG - Pro ( 1.152)	CUC - Leu ( 1.169)	GGA - Gly ( 1.16)	GGA - Gly ( 1.164)	ACA - Thr ( 1.122)	GCU - Ala ( 1.078)	GGA - Gly ( 1.135)	GAC - Asp ( 1.035)	CAU - His ( 1.059)	AAU - Asn ( 1.063)	GCG - Ala ( 1.113)
UGC - Cys ( 1.125)	ACU - Thr ( 1.093)	GAG - Glu ( 1.236)	CCU - Pro ( 1.164)	AUU - Ile ( 1.089)	UCC - Ser ( 1.235)	CCG - Pro ( 1.117)	GGA - Gly ( 1.133)	UAU - Tyr ( 1.162)	UUG - Leu ( 1.09)	CCA - Pro ( 1.078)	ACG - Thr ( 1.129)	ACG - Thr ( 1.139)	AAC - Asn ( 1.123)	AAC - Asn ( 1.123)	UAU - Tyr ( 1.099)	ACC - Thr ( 1.077)	AAC - Asn ( 1.13)	CAC - His ( 1.024)	ACA - Thr ( 1.048)	ACA - Thr ( 1.051)	ACA - Thr ( 1.089)
AAG - Lys ( 1.108)	UCU - Ser ( 1.09)	UCC - Ser ( 1.118)	UGU - Cys ( 1.151)	GGC - Gly ( 1.088)	GAC - Asp ( 1.229)	UCG - Ser ( 1.099)	UUG - Leu ( 1.031)	ACG - Thr ( 1.113)	AAC - Asn ( 1.09)	AUU - Ile ( 1.073)	AAC - Asn ( 1.116)	AAC - Asn ( 1.129)	UUG - Leu ( 1.062)	UUG - Leu ( 1.059)	AAU - Asn ( 1.084)	UGC - Cys ( 1.049)	UUG - Leu ( 1.05)	CAG - Gln ( 1.021)	CGA - Arg ( 1.045)	GGU - Gly ( 1.05)	UUU - Phe ( 1.068)
GAU - Asp ( 1.105)	CCG - Pro ( 1.072)	GAC - Asp ( 1.107)	UUU - Phe ( 1.146)	GUG - Val ( 1.085)	GAG - Glu ( 1.172)	UUG - Leu ( 1.056)	ACG - Thr ( 1.019)	CAU - His ( 1.104)	GAU - Asp ( 1.077)	AAU - Asn ( 1.073)	GUC - Val ( 1.096)	GUC - Val ( 1.104)	GAU - Asp ( 1.043)	GAU - Asp ( 1.044)	UCC - Ser ( 1.066)	CAA - Gln ( 1.043)	GAU - Asp ( 1.039)	GUC - Val ( 1.011)	AUU - Ile ( 1.037)	GAU - Asp ( 1.047)	AGU - Ser ( 1.063)
CAC - His ( 1.096)	GGC - Gly ( 1.069)	GGU - Gly ( 1.023)	ACU - Thr ( 1.101)	GCA - Ala ( 1.085)	GUC - Val ( 1.157)	GAC - Asp ( 1.049)	GAU - Asp ( 1.018)	ACC - Thr ( 1.073)	CCA - Pro ( 1.031)	ACA - Thr ( 1.067)	GAC - Asp ( 1.03)	GAC - Asp ( 1.043)	ACG - Thr ( 1.032)	ACG - Thr ( 1.032)	CAU - His ( 1.063)	GAG - Glu ( 1.027)	ACG - Thr ( 1.024)	GGA - Gly ( 0.989)	UAU - Tyr ( 1.035)	AUC - Ile ( 1.039)	AUU - Ile ( 1.052)
CGC - Arg ( 1.06)	GUG - Val ( 1.069)	CUC - Leu ( 1.003)	GUA - Val ( 1.083)	ACU - Thr ( 1.04)	GGA - Gly ( 1.127)	CUC - Leu ( 1.032)	CGG - Arg ( 1.018)	AUC - Ile ( 1.064)	AUU - Ile ( 1.03)	UAU - Tyr ( 1.029)	CGG - Arg ( 1.02)	CGG - Arg ( 1.028)	AUU - Ile ( 0.987)	AUU - Ile ( 0.982)	UUU - Phe ( 1.043)	UCG - Ser ( 1.023)	AUU - Ile ( 0.996)	CAA - Gln ( 0.979)	CCA - Pro ( 1.015)	GUU - Val ( 1.037)	CUG - Leu ( 1.048)
AUU - Ile ( 1.047)	GUA - Val ( 1.055)	GUC - Val ( 0.949)	AUA - Ile ( 1.073)	UCU - Ser ( 1.039)	UUG - Leu ( 1.095)	AUU - Ile ( 1.015)	GAC - Asp ( 0.982)	UCC - Ser ( 1.031)	ACG - Thr ( 1.016)	UCC - Ser ( 1.019)	GAU - Asp ( 0.97)	GAU - Asp ( 0.957)	CCA - Pro ( 0.973)	CGG - Arg ( 0.965)	CCA - Pro ( 1.033)	AAA - Lys ( 1.019)	CCA - Pro ( 0.977)	UCC - Ser ( 0.977)	UUU - Phe ( 1.015)	ACG - Thr ( 1.027)	AGC - Ser ( 1.034)
GUU - Val ( 1.04)	GUU - Val ( 1.054)	GAU - Asp ( 0.893)	GUG - Val ( 1.056)	ACG - Thr ( 1.035)	CUC - Leu ( 1.031)	GUC - Val ( 1.008)	AUU - Ile ( 0.976)	GUC - Val ( 1.013)	CGU - Arg ( 0.983)	GUC - Val ( 1.019)	CGU - Arg ( 0.968)	CGU - Arg ( 0.955)	CGG - Arg ( 0.961)	CCA - Pro ( 0.962)	GUC - Val ( 0.991)	UCA - Ser ( 1.017)	CGG - Arg ( 0.97)	CAU - His ( 0.976)	AGU - Ser ( 0.997)	AUU - Ile ( 1.025)	UGC - Cys ( 1.034)
GGU - Gly ( 1.022)	UCG - Ser ( 1.049)	CGU - Arg ( 0.851)	CUU - Leu ( 1.042)	GUA - Val ( 1.025)	CGA - Arg ( 0.963)	GAU - Asp ( 0.951)	CUC - Leu ( 0.961)	GGU - Gly ( 1.003)	CGA - Arg ( 0.943)	CAU - His ( 1.003)	AUU - Ile ( 0.935)	AUU - Ile ( 0.917)	CUC - Leu ( 0.957)	CUC - Leu ( 0.961)	AUC - Ile ( 0.985)	GUU - Val ( 1.012)	GAC - Asp ( 0.961)	AUA - Ile ( 0.973)	AUA - Ile ( 0.997)	CCG - Pro ( 1.025)	GCA - Ala ( 1.015)
GGC - Gly ( 1.013)	UGU - Cys ( 1.032)	CCC - Pro ( 0.79)	CGA - Arg ( 1.035)	GCG - Ala ( 1.023)	AUU - Ile ( 0.925)	CCA - Pro ( 0.893)	CCA - Pro ( 0.949)	UUC - Phe ( 1.001)	GUC - Val ( 0.924)	CAC - His ( 0.997)	CCA - Pro ( 0.929)	CCA - Pro ( 0.915)	GAC - Asp ( 0.957)	GAC - Asp ( 0.956)	UUC - Phe ( 0.957)	UCC - Ser ( 1.007)	CUC - Leu ( 0.955)	GAU - Asp ( 0.965)	UUC - Phe ( 0.985)	UUC - Phe ( 1.025)	AUA - Ile ( 1.013)
CGU - Arg ( 1.003)	CCU - Pro ( 1.027)	AUU - Ile ( 0.774)	CGU - Arg ( 1.011)	GUU - Val ( 1.019)	CCC - Pro ( 0.884)	CGA - Arg ( 0.893)	GUC - Val ( 0.931)	UUU - Phe ( 0.999)	GAC - Asp ( 0.923)	UAC - Tyr ( 0.971)	GGA - Gly ( 0.902)	GGA - Gly ( 0.89)	GUC - Val ( 0.941)	GUC - Val ( 0.943)	CAC - His ( 0.937)	GGA - Gly ( 0.992)	GUC - Val ( 0.922)	CCA - Pro ( 0.963)	AUC - Ile ( 0.965)	CAG - Gln ( 1.024)	GCU - Ala ( 1.003)
AGU - Ser ( 0.984)	AUA - Ile ( 1.019)	GAA - Glu ( 0.764)	UCA - Ser ( 1.002)	AUA - Ile ( 1.019)	GGU - Gly ( 0.851)	ACG - Thr ( 0.891)	CGA - Arg ( 0.87)	GCA - Ala ( 0.989)	CUC - Leu ( 0.914)	CUC - Leu ( 0.94)	UUG - Leu ( 0.89)	UUG - Leu ( 0.875)	CGA - Arg ( 0.914)	CGA - Arg ( 0.913)	GCG - Ala ( 0.919)	AAG - Lys ( 0.981)	CGA - Arg ( 0.899)	UUA - Leu ( 0.963)	UAC - Tyr ( 0.965)	UUA - Leu ( 1.012)	UCU - Ser ( 0.991)
GCU - Ala ( 0.958)	ACG - Thr ( 1.015)	CCA - Pro ( 0.734)	AGG - Arg ( 0.986)	AGC - Ser ( 1.013)	GUU - Val ( 0.844)	CGU - Arg ( 0.878)	AAU - Asn ( 0.859)	CUC - Leu ( 0.98)	AAU - Asn ( 0.91)	AAC - Asn ( 0.927)	AAU - Asn ( 0.884)	AAU - Asn ( 0.871)	CGU - Arg ( 0.894)	AAU - Asn ( 0.877)	AAC - Asn ( 0.916)	GAA - Glu ( 0.973)	CGU - Arg ( 0.873)	CUC - Leu ( 0.96)	GCU - Ala ( 0.955)	ACU - Thr ( 1.009)	GUU - Val ( 0.99)
GUC - Val ( 0.948)	CGU - Arg ( 0.997)	CGA - Arg ( 0.732)	UCG - Ser ( 0.972)	UGC - Cys ( 1.012)	GAA - Glu ( 0.828)	AGU - Ser ( 0.825)	CGU - Arg ( 0.833)	CAC - His ( 0.896)	CGG - Arg ( 0.88)	UUU - Phe ( 0.872)	ACA - Thr ( 0.868)	ACA - Thr ( 0.857)	AAU - Asn ( 0.877)	CGU - Arg ( 0.87)	UAC - Tyr ( 0.901)	CAG - Gln ( 0.957)	AAU - Asn ( 0.87)	CGC - Arg ( 0.959)	GUU - Val ( 0.946)	GCA - Ala ( 0.989)	ACU - Thr ( 0.98)
CAU - His ( 0.904)	UCA - Ser ( 0.972)	GCA - Ala ( 0.724)	ACG - Thr ( 0.901)	CCU - Pro ( 0.99)	AGU - Ser ( 0.802)	AAU - Asn ( 0.821)	AGU - Ser ( 0.83)	AGU - Ser ( 0.883)	GGU - Gly ( 0.87)	GCG - Ala ( 0.867)	CAU - His ( 0.834)	CAU - His ( 0.82)	AGU - Ser ( 0.837)	AGU - Ser ( 0.839)	AUA - Ile ( 0.886)	UGU - Cys ( 0.951)	AGU - Ser ( 0.85)	AAC - Asn ( 0.957)	CAC - His ( 0.941)	GUG - Val ( 0.987)	GUA - Val ( 0.98)
GAC - Asp ( 0.895)	UGC - Cys ( 0.968)	UUU - Phe ( 0.711)	AGC - Ser ( 0.879)	UGU - Cys ( 0.988)	CCA - Pro ( 0.795)	GCU - Ala ( 0.811)	AGG - Arg ( 0.785)	UAC - Tyr ( 0.838)	AGU - Ser ( 0.847)	GCA - Ala ( 0.858)	CGA - Arg ( 0.768)	GCG - Ala ( 0.75)	GGU - Gly ( 0.812)	GGU - Gly ( 0.797)	GCA - Ala ( 0.849)	CGA - Arg ( 0.94)	GGU - Gly ( 0.808)	GCC - Ala ( 0.955)	CGC - Arg ( 0.94)	CAA - Gln ( 0.976)	UGU - Cys ( 0.966)
AAA - Lys ( 0.892)	GCG - Ala ( 0.967)	CAU - His ( 0.709)	UUC - Phe ( 0.854)	CGU - Arg ( 0.966)	GAU - Asp ( 0.771)	AGG - Arg ( 0.759)	GCG - Ala ( 0.78)	GCG - Ala ( 0.83)	CAU - His ( 0.812)	GAC - Asp ( 0.849)	UAU - Tyr ( 0.755)	CGA - Arg ( 0.749)	CAU - His ( 0.775)	CAU - His ( 0.773)	CUC - Leu ( 0.847)	GCA - Ala ( 0.915)	GCG - Ala ( 0.775)	GAA - Glu ( 0.948)	CAG - Gln ( 0.933)	UUU - Phe ( 0.975)	AUC - Ile ( 0.935)
UGU - Cys ( 0.875)	AGC - Ser ( 0.965)	UGU - Cys ( 0.697)	UGC - Cys ( 0.849)	CUG - Leu ( 0.932)	UUU - Phe ( 0.762)	ACU - Thr ( 0.755)	GGU - Gly ( 0.768)	AAC - Asn ( 0.827)	ACA - Thr ( 0.81)	AUA - Ile ( 0.806)	UUU - Phe ( 0.742)	UAU - Tyr ( 0.743)	GCU - Ala ( 0.769)	AGG - Arg ( 0.771)	GAC - Asp ( 0.796)	GUC - Val ( 0.906)	AGG - Arg ( 0.766)	ACC - Thr ( 0.945)	GCA - Ala ( 0.932)	CGA - Arg ( 0.959)	CGU - Arg ( 0.934)
CAA - Gln ( 0.864)	CUG - Leu ( 0.913)	UUG - Leu ( 0.681)	CCG - Pro ( 0.846)	AUC - Ile ( 0.892)	CGU - Arg ( 0.745)	CAU - His ( 0.751)	CAU - His ( 0.747)	CGA - Arg ( 0.821)	GCU - Ala ( 0.778)	GCU - Ala ( 0.798)	GCG - Ala ( 0.741)	UUU - Phe ( 0.725)	GCG - Ala ( 0.768)	GCG - Ala ( 0.768)	GGU - Gly ( 0.789)	UUC - Phe ( 0.901)	CAU - His ( 0.763)	CGA - Arg ( 0.944)	ACU - Thr ( 0.921)	GAC - Asp ( 0.953)	UUC - Phe ( 0.932)
GCA - Ala ( 0.862)	CUU - Leu ( 0.906)	GGA - Gly ( 0.681)	GCG - Ala ( 0.821)	UUC - Phe ( 0.887)	UGU - Cys ( 0.719)	GGU - Gly ( 0.748)	GCU - Ala ( 0.743)	GUU - Val ( 0.821)	GUU - Val ( 0.774)	CGA - Arg ( 0.776)	AGU - Ser ( 0.71)	AGU - Ser ( 0.695)	AGG - Arg ( 0.756)	GCU - Ala ( 0.762)	GUU - Val ( 0.759)	ACU - Thr ( 0.897)	UUU - Phe ( 0.757)	AGU - Ser ( 0.938)	GUC - Val ( 0.912)	CGC - Arg ( 0.947)	CCU - Pro ( 0.929)
GAG - Glu ( 0.854)	UUC - Phe ( 0.897)	AGU - Ser ( 0.65)	GGC - Gly ( 0.783)	UCA - Ser ( 0.874)	GGG - Gly ( 0.704)	ACA - Thr ( 0.742)	ACA - Thr ( 0.729)	GCU - Ala ( 0.774)	UUU - Phe ( 0.763)	GGU - Gly ( 0.736)	GCA - Ala ( 0.688)	GCA - Ala ( 0.674)	ACA - Thr ( 0.743)	ACA - Thr ( 0.737)	AAA - Lys ( 0.731)	AUA - Ile ( 0.892)	GCU - Ala ( 0.748)	AAA - Lys ( 0.936)	UCU - Ser ( 0.905)	CCU - Pro ( 0.945)	GUC - Val ( 0.892)
AAU - Asn ( 0.854)	AUC - Ile ( 0.862)	AAA - Lys ( 0.633)	GCC - Ala ( 0.737)	GUC - Val ( 0.87)	CAA - Gln ( 0.635)	GUU - Val ( 0.731)	UUU - Phe ( 0.729)	AAA - Lys ( 0.757)	UAU - Tyr ( 0.761)	AGU - Ser ( 0.721)	GGU - Gly ( 0.657)	GGU - Gly ( 0.651)	UUU - Phe ( 0.731)	UUU - Phe ( 0.731)	GCU - Ala ( 0.702)	AUC - Ile ( 0.79)	ACA - Thr ( 0.745)	ACA - Thr ( 0.929)	UCC - Ser ( 0.901)	AAC - Asn ( 0.937)	UCA - Ser ( 0.87)
GCG - Ala ( 0.795)	GUC - Val ( 0.823)	GGG - Gly ( 0.623)	UCC - Ser ( 0.73)	CUU - Leu ( 0.843)	AAA - Lys ( 0.612)	UUU - Phe ( 0.73)	UAU - Tyr ( 0.697)	AUA - Ile ( 0.739)	GCG - Ala ( 0.746)	GUU - Val ( 0.706)	GCU - Ala ( 0.655)	AUA - Ile ( 0.637)	GUU - Val ( 0.724)	UAU - Tyr ( 0.721)	AGU - Ser ( 0.685)	CUA - Leu ( 0.789)	UAU - Tyr ( 0.71)	GCU - Ala ( 0.929)	AAG - Lys ( 0.896)	AUA - Ile ( 0.936)	GCC - Ala ( 0.869)
CUC - Leu ( 0.789)	AAG - Lys ( 0.803)	AAU - Asn ( 0.616)	UAC - Tyr ( 0.724)	UCC - Ser ( 0.842)	GCU - Ala ( 0.598)	UAU - Tyr ( 0.712)	GUU - Val ( 0.688)	UGU - Cys ( 0.729)	GCA - Ala ( 0.702)	CGG - Arg ( 0.696)	AUA - Ile ( 0.647)	GCU - Ala ( 0.636)	UAU - Tyr ( 0.722)	GUU - Val ( 0.719)	CGG - Arg ( 0.671)	CCG - Pro ( 0.779)	GUU - Val ( 0.703)	UAU - Tyr ( 0.91)	GAG - Glu ( 0.886)	CAU - His ( 0.916)	UCC - Ser ( 0.865)
CCC - Pro ( 0.77)	CAG - Gln ( 0.798)	GUU - Val ( 0.542)	AUC - Ile ( 0.709)	AAG - Lys ( 0.814)	GCA - Ala ( 0.558)	GAA - Glu ( 0.662)	ACU - Thr ( 0.683)	CAA - Gln ( 0.728)	ACU - Thr ( 0.696)	AAA - Lys ( 0.689)	AGG - Arg ( 0.633)	AGG - Arg ( 0.625)	ACU - Thr ( 0.682)	ACU - Thr ( 0.677)	GAA - Glu ( 0.667)	AGA - Arg ( 0.71)	GCA - Ala ( 0.685)	AUU - Ile ( 0.848)	GCC - Ala ( 0.874)	GAG - Glu ( 0.915)	CAG - Gln ( 0.855)
ACU - Thr ( 0.765)	UCC - Ser ( 0.794)	GCU - Ala ( 0.517)	CAC - His ( 0.709)	GCC - Ala ( 0.802)	CAU - His ( 0.555)	GCG - Ala ( 0.657)	GCA - Ala ( 0.67)	UCA - Ser ( 0.709)	GAA - Glu ( 0.683)	CAA - Gln ( 0.654)	ACU - Thr ( 0.57)	ACU - Thr ( 0.553)	GCA - Ala ( 0.68)	GCA - Ala ( 0.676)	CGA - Arg ( 0.656)	CUU - Leu ( 0.708)	ACU - Thr ( 0.676)	ACU - Thr ( 0.841)	CCU - Pro ( 0.869)	ACC - Thr ( 0.913)	CUU - Leu ( 0.839)
ACA - Thr ( 0.73)	AGG - Arg ( 0.785)	ACA - Thr ( 0.514)	ACC - Thr ( 0.692)	CGC - Arg ( 0.797)	AAU - Asn ( 0.525)	CUU - Leu ( 0.608)	GAA - Glu ( 0.637)	GAC - Asp ( 0.677)	AGG - Arg ( 0.673)	GGA - Gly ( 0.647)	GUU - Val ( 0.569)	UGU - Cys ( 0.552)	GAA - Glu ( 0.654)	GAA - Glu ( 0.651)	CAA - Gln ( 0.656)	UUA - Leu ( 0.704)	GAA - Glu ( 0.648)	CGU - Arg ( 0.838)	UGU - Cys ( 0.865)	UCA - Ser ( 0.91)	AAG - Lys ( 0.835)
AGA - Arg ( 0.724)	GAG - Glu ( 0.773)	GUA - Val ( 0.511)	CUG - Leu ( 0.669)	CUC - Leu ( 0.792)	CUU - Leu ( 0.518)	AAA - Lys ( 0.602)	AUA - Ile ( 0.587)	GAA - Glu ( 0.669)	CAA - Gln ( 0.622)	GAA - Glu ( 0.637)	AAA - Lys ( 0.567)	GAA - Glu ( 0.551)	AUA - Ile ( 0.591)	AAA - Lys ( 0.59)	UCA - Ser ( 0.631)	UCU - Ser ( 0.7)	AAA - Lys ( 0.596)	CCU - Pro ( 0.833)	GAC - Asp ( 0.861)	AAG - Lys ( 0.897)	GAG - Glu ( 0.833)
UAU - Tyr ( 0.714)	UAC - Tyr ( 0.768)	AUA - Ile ( 0.51)	GAG - Glu ( 0.644)	AGG - Arg ( 0.786)	AGG - Arg ( 0.518)	UGU - Cys ( 0.595)	AAA - Lys ( 0.581)	GGA - Gly ( 0.666)	UGU - Cys ( 0.619)	UCA - Ser ( 0.636)	GAA - Glu ( 0.565)	GUU - Val ( 0.55)	CAA - Gln ( 0.59)	AUA - Ile ( 0.589)	UGU - Cys ( 0.63)	CUC - Leu ( 0.674)	CAA - Gln ( 0.587)	GCA - Ala ( 0.828)	CUC - Leu ( 0.858)	UCU - Ser ( 0.887)	AGG - Arg ( 0.833)
UCA - Ser ( 0.69)	GCC - Ala ( 0.764)	CAA - Gln ( 0.508)	GUC - Val ( 0.626)	GAG - Glu ( 0.778)	UCA - Ser ( 0.475)	CCU - Pro ( 0.591)	CAA - Gln ( 0.568)	CGG - Arg ( 0.664)	AAA - Lys ( 0.603)	UGU - Cys ( 0.614)	UGU - Cys ( 0.56)	AAA - Lys ( 0.547)	AAA - Lys ( 0.588)	CAA - Gln ( 0.588)	GGA - Gly ( 0.582)	ACG - Thr ( 0.672)	AUA - Ile ( 0.583)	UUU - Phe ( 0.813)	GUA - Val ( 0.848)	GUA - Val ( 0.871)	CUC - Leu ( 0.823)
CUU - Leu ( 0.686)	CGC - Arg ( 0.751)	CUA - Leu ( 0.461)	AAC - Asn ( 0.611)	CAG - Gln ( 0.778)	AGA - Arg ( 0.457)	GCA - Ala ( 0.59)	AGA - Arg ( 0.563)	ACU - Thr ( 0.591)	CUU - Leu ( 0.6)	ACU - Thr ( 0.613)	GGG - Gly ( 0.521)	GGG - Gly ( 0.514)	AGA - Arg ( 0.578)	AGA - Arg ( 0.585)	CUA - Leu ( 0.547)	CCU - Pro ( 0.661)	CUU - Leu ( 0.582)	UGU - Cys ( 0.796)	AGG - Arg ( 0.848)	UGU - Cys ( 0.854)	UAC - Tyr ( 0.82)
CCU - Pro ( 0.682)	CUC - Leu ( 0.748)	UAU - Tyr ( 0.455)	GAC - Asp ( 0.602)	UAC - Tyr ( 0.778)	ACU - Thr ( 0.449)	CAA - Gln ( 0.583)	CUU - Leu ( 0.559)	CUA - Leu ( 0.512)	UCA - Ser ( 0.596)	CUA - Leu ( 0.544)	CAA - Gln ( 0.505)	CAA - Gln ( 0.492)	CUU - Leu ( 0.577)	CUU - Leu ( 0.576)	ACU - Thr ( 0.525)	GUA - Val ( 0.632)	AGA - Arg ( 0.581)	GUU - Val ( 0.792)	CGU - Arg ( 0.829)	UAU - Tyr ( 0.848)	CGC - Arg ( 0.803)
UUU - Phe ( 0.664)	CAC - His ( 0.732)	CUU - Leu ( 0.454)	AAG - Lys ( 0.601)	CAC - His ( 0.752)	ACA - Thr ( 0.446)	AUA - Ile ( 0.573)	UGU - Cys ( 0.552)	CUU - Leu ( 0.431)	AUA - Ile ( 0.594)	CCU - Pro ( 0.458)	UCU - Ser ( 0.499)	UCA - Ser ( 0.482)	UGU - Cys ( 0.574)	UGU - Cys ( 0.57)	CUU - Leu ( 0.47)	UAC - Tyr ( 0.62)	UGU - Cys ( 0.568)	UCU - Ser ( 0.792)	AAC - Asn ( 0.805)	CUU - Leu ( 0.84)	CAC - His ( 0.797)
UCU - Ser ( 0.62)	ACC - Thr ( 0.686)	UCA - Ser ( 0.419)	CAG - Gln ( 0.598)	ACC - Thr ( 0.724)	UAU - Tyr ( 0.407)	UCU - Ser ( 0.565)	UCA - Ser ( 0.523)	AGA - Arg ( 0.43)	AGA - Arg ( 0.569)	UCU - Ser ( 0.447)	UCA - Ser ( 0.497)	UCU - Ser ( 0.477)	UCA - Ser ( 0.541)	UCA - Ser ( 0.536)	GUA - Val ( 0.441)	CAC - His ( 0.607)	UCA - Ser ( 0.537)	GUA - Val ( 0.783)	ACC - Thr ( 0.803)	GCG - Ala ( 0.786)	ACC - Thr ( 0.773)
AGG - Arg ( 0.608)	GAC - Asp ( 0.683)	ACU - Thr ( 0.344)	CUC - Leu ( 0.58)	GAC - Asp ( 0.683)	UCU - Ser ( 0.392)	AGA - Arg ( 0.552)	CCU - Pro ( 0.512)	UCU - Ser ( 0.402)	CUA - Leu ( 0.555)	AGA - Arg ( 0.429)	AGA - Arg ( 0.474)	AGA - Arg ( 0.458)	CUA - Leu ( 0.522)	CUA - Leu ( 0.517)	UCU - Ser ( 0.429)	AAC - Asn ( 0.583)	CUA - Leu ( 0.509)	CGG - Arg ( 0.675)	CUU - Leu ( 0.783)	CCC - Pro ( 0.782)	GAC - Asp ( 0.749)
GUA - Val ( 0.601)	AAC - Asn ( 0.664)	CCU - Pro ( 0.316)	CCC - Pro ( 0.537)	AAC - Asn ( 0.662)	CCU - Pro ( 0.385)	CUA - Leu ( 0.499)	CUA - Leu ( 0.5)	CCU - Pro ( 0.383)	CCU - Pro ( 0.522)	GUA - Val ( 0.421)	CCU - Pro ( 0.46)	CCU - Pro ( 0.445)	CCU - Pro ( 0.517)	CCU - Pro ( 0.514)	CCU - Pro ( 0.41)	CGG - Arg ( 0.559)	CCU - Pro ( 0.507)	CCC - Pro ( 0.673)	UCA - Ser ( 0.762)	UCC - Ser ( 0.778)	AAC - Asn ( 0.709)
CUA - Leu ( 0.587)	CUA - Leu ( 0.63)	UCU - Ser ( 0.308)	CGC - Arg ( 0.457)	CCC - Pro ( 0.597)	CUA - Leu ( 0.359)	UCA - Ser ( 0.494)	UCU - Ser ( 0.477)	GUA - Val ( 0.381)	UCU - Ser ( 0.517)	CUU - Leu ( 0.4)	CUU - Leu ( 0.459)	CUA - Leu ( 0.441)	UCU - Ser ( 0.488)	UCU - Ser ( 0.479)	AGA - Arg ( 0.405)	GAC - Asp ( 0.538)	UCU - Ser ( 0.483)	UCA - Ser ( 0.671)	CCC - Pro ( 0.636)	CGU - Arg ( 0.703)	CCC - Pro ( 0.617)
AUA - Ile ( 0.51)	CCC - Pro ( 0.55)	AGA - Arg ( 0.291)	GGG - Gly ( 0.452)	CUA - Leu ( 0.597)	GUA - Val ( 0.351)	GUA - Val ( 0.418)	GUA - Val ( 0.408)	AGG - Arg ( 0.375)	GUA - Val ( 0.447)	AGG - Arg ( 0.4)	CUA - Leu ( 0.451)	CUU - Leu ( 0.437)	GUA - Val ( 0.41)	GUA - Val ( 0.403)	AGG - Arg ( 0.367)	AGG - Arg ( 0.456)	GUA - Val ( 0.41)	CUU - Leu ( 0.635)	CGG - Arg ( 0.63)	CUA - Leu ( 0.633)	CUA - Leu ( 0.584)
GGG - Gly ( 0.51)	CGG - Arg ( 0.5)	AGG - Arg ( 0.278)	CGG - Arg ( 0.406)	CGG - Arg ( 0.495)	AUA - Ile ( 0.286)	GGG - Gly ( 0.411)	GGG - Gly ( 0.356)	UUA - Leu ( 0.357)	UUA - Leu ( 0.318)	UUA - Leu ( 0.348)	GUA - Val ( 0.382)	GUA - Val ( 0.372)	GGG - Gly ( 0.338)	GGG - Gly ( 0.339)	UUA - Leu ( 0.344)	GCG - Ala ( 0.44)	GGG - Gly ( 0.334)	CUA - Leu ( 0.507)	CUA - Leu ( 0.533)	CGG - Arg ( 0.524)	CGG - Arg ( 0.566)
UUA - Leu ( 0.394)	GGG - Gly ( 0.336)	UUA - Leu ( 0.23)	CUA - Leu ( 0.395)	GGG - Gly ( 0.356)	UUA - Leu ( 0.197)	UUA - Leu ( 0.276)	UUA - Leu ( 0.272)	GGG - Gly ( 0.257)	GGG - Gly ( 0.291)	GGG - Gly ( 0.286)	UUA - Leu ( 0.213)	UUA - Leu ( 0.196)	UUA - Leu ( 0.274)	UUA - Leu ( 0.268)	GGG - Gly ( 0.252)	GGG - Gly ( 0.256)	UUA - Leu ( 0.281)	GGG - Gly ( 0.439)	GGG - Gly ( 0.376)	GGG - Gly ( 0.394)	GGG - Gly ( 0.382)
