# Supplementary material for: Comparative Analysis of Codon Usage Bias and Codon Context Patterns between Dipteran and Hymenopteran Sequenced Genomes
Source: PLoS One. 2012 Aug 17;7(8):e43111. doi: 10.1371/journal.pone.0043111 (PMC3422295; doi:10.1371/journal.pone.0043111)
Supplement: Table S2 — Amino acid composition of each genome. (XLSX) [file pone.0043111.s003.xlsx]

## Sheet: Amino acid composition
Table S2. Amino acid composition of each genome.
A). Frequency of amino acid compositions among the species. Amino acids are listed in 1st column and species are listed in the header row.
	Acep	Amel	Cflo	Hsal	Lhum	Nvit	Pbar	Aaeg	Agam	Cqui	Dana	Dere	Dgri	Dmel	Dmoj	Dper	Dpse	Dsec	Dsim	Dvir	Dwil	Dyak
Leu	0.0915405	0.0891302	0.0902082	0.0903021	0.0913329	0.0906225	0.0906154	0.088101	0.0896052	0.0893883	0.0922687	0.0923599	0.0927593	0.0878586	0.0931019	0.092086	0.0910801	0.0918437	0.0925775	0.0939848	0.0911445	0.0920341
Ser	0.0833141	0.0795861	0.0818059	0.0805866	0.0827995	0.0813553	0.0833797	0.0806397	0.0796308	0.0792167	0.0817105	0.0831145	0.0807678	0.0853635	0.0810063	0.081643	0.0820714	0.0825541	0.0822096	0.0795674	0.0820457	0.0827183
Glu	0.0653506	0.0664132	0.0680368	0.0692015	0.0668827	0.0695395	0.0660944	0.0661631	0.0639337	0.064972	0.0651509	0.0636501	0.0611117	0.0644703	0.0622904	0.0631091	0.0635926	0.0635168	0.0633078	0.0622507	0.062821	0.0638774
Lys	0.0630885	0.0630776	0.0638617	0.0627367	0.0625935	0.0690565	0.0614141	0.0624559	0.0533538	0.0589152	0.0568885	0.0551021	0.0536839	0.0552471	0.053976	0.0539353	0.0536086	0.0558392	0.0553605	0.0537512	0.0557756	0.0551016
Ile	0.0628849	0.0634177	0.0612195	0.0555319	0.0579038	0.0568977	0.0605783	0.0547914	0.0483628	0.0502903	0.0489271	0.0479918	0.0494264	0.0483901	0.0488171	0.0478725	0.0473277	0.0488214	0.0490986	0.0483007	0.0514478	0.0482166
Thr	0.0601746	0.0595704	0.0600697	0.0600126	0.0599848	0.0570644	0.0609758	0.0569336	0.0591148	0.0572681	0.0555208	0.0560041	0.0587466	0.0579917	0.0574188	0.0565552	0.0572089	0.0559718	0.0555596	0.0576225	0.0597113	0.0562659
Ala	0.059479	0.05922	0.0618002	0.0653328	0.063906	0.0653157	0.0612596	0.0659027	0.0772259	0.0702514	0.0738835	0.0756688	0.0784462	0.0746473	0.0794822	0.0770252	0.0775116	0.0744771	0.0742698	0.0810537	0.0730422	0.0748851
Arg	0.0586494	0.0524469	0.0579969	0.057943	0.0596697	0.0563095	0.060441	0.0534098	0.0564423	0.0571319	0.0549716	0.0565185	0.0543273	0.0547665	0.0551692	0.0570636	0.0564192	0.0567625	0.0566081	0.0552802	0.053344	0.0564214
Val	0.0584055	0.0583188	0.0584845	0.0618233	0.0594861	0.0598272	0.0586713	0.0624335	0.0628013	0.0646045	0.0593236	0.0589819	0.0571377	0.0586793	0.0568581	0.0585285	0.0583144	0.0593368	0.0594872	0.0568294	0.0566868	0.0592576
Asp	0.0531652	0.0508493	0.0547639	0.0560018	0.0541045	0.0556293	0.0538941	0.0552903	0.0530426	0.0535419	0.0522009	0.0513691	0.0517043	0.0521432	0.0511324	0.0518532	0.0517802	0.0516565	0.0514486	0.0507474	0.0525763	0.0515074
Asn	0.0522365	0.0531986	0.0518341	0.0483586	0.0503757	0.0520213	0.0509127	0.0487628	0.0437125	0.0458449	0.0464697	0.0457878	0.0502307	0.0477464	0.0494426	0.0446482	0.0446866	0.046146	0.0461057	0.048816	0.0503697	0.0461064
Gly	0.0516096	0.0574524	0.0531083	0.0542446	0.0525149	0.0517403	0.0526989	0.057978	0.0673272	0.0617936	0.0615903	0.0614496	0.0570978	0.0626378	0.0567778	0.0616432	0.0621657	0.0612228	0.0611489	0.0573048	0.0592741	0.0611552
Pro	0.0480603	0.052316	0.0496552	0.0505395	0.0498222	0.0489564	0.0497219	0.051709	0.0538991	0.0535371	0.0552695	0.0551438	0.0514717	0.0566026	0.0527227	0.0550454	0.0563132	0.0546785	0.0544703	0.0529364	0.0530829	0.0549356
Gln	0.0419893	0.0454247	0.0422138	0.0429802	0.0424556	0.0432455	0.041906	0.0446001	0.0481063	0.0455141	0.0503361	0.0522898	0.0578078	0.0533227	0.0570852	0.0523411	0.0532179	0.0511273	0.0508079	0.0568889	0.0542084	0.0521362
Phe	0.0368526	0.0367326	0.0352514	0.0340771	0.0355503	0.0355866	0.0355857	0.038985	0.0351757	0.0389462	0.0367183	0.0353664	0.0341266	0.0337464	0.0340167	0.0350048	0.0344515	0.0357828	0.0364563	0.0339902	0.0346681	0.0355552
Tyr	0.0319672	0.0329898	0.0314594	0.0312431	0.0308598	0.0312285	0.031265	0.0318085	0.030553	0.0298099	0.0303102	0.0296462	0.0303493	0.028537	0.0313731	0.0298429	0.0296401	0.0298643	0.0301562	0.0307921	0.0302934	0.0297653
His	0.0257078	0.0248018	0.0246315	0.0248274	0.0255404	0.0242058	0.0255359	0.0256739	0.0266403	0.025311	0.025965	0.0268371	0.027559	0.0263864	0.02653	0.027455	0.0271911	0.0267648	0.0266256	0.0269896	0.0270615	0.0269793
Met	0.0242529	0.0238632	0.0232687	0.0240027	0.0231345	0.0220803	0.0238543	0.024278	0.0230288	0.0227748	0.0235299	0.0235726	0.0240673	0.0227857	0.023629	0.0244329	0.0240233	0.0239718	0.0243044	0.0233713	0.0238398	0.023716
Cys	0.0205139	0.0201263	0.0194131	0.0193838	0.0204616	0.018737	0.0205541	0.0199135	0.0181622	0.0203343	0.0186035	0.018969	0.0193077	0.0192611	0.0192381	0.0194308	0.0191626	0.0193401	0.0194024	0.0196217	0.018538	0.0190524
Trp	0.0107574	0.0110643	0.0109172	0.0108706	0.0106217	0.0105806	0.0106418	0.0101703	0.00988181	0.0105539	0.0103615	0.0101768	0.00987109	0.00941622	0.00993233	0.0104839	0.0102334	0.0103217	0.010595	0.00990107	0.0100691	0.0103132
B). The amino acid composition is highly correlated bewteen dipteran and hymenopteran species (Pearson correlation coefficents are shown). The species in columns are hymenopteran insects and those in the row are dipteran insects.
	Aaeg	Agam	Cqui	Dana	Dere	Dgri	Dmel	Dmoj	Dper	Dpse	Dsec	Dsim	Dvir	Dwil	Dyak
Acep	0.983402	0.935833	0.964799	0.954843	0.946977	0.939561	0.945328	0.93853	0.940927	0.936174	0.952993	0.953462	0.932722	0.959202	0.949453
Amel	0.987132	0.945413	0.96945	0.962808	0.95331	0.945286	0.955329	0.944184	0.946812	0.944117	0.958572	0.958854	0.938846	0.96713	0.955698
Cflo	0.989323	0.946984	0.973007	0.963714	0.955399	0.946715	0.955141	0.946484	0.949931	0.946188	0.960964	0.960942	0.941303	0.966164	0.957748
Hsal	0.994854	0.957256	0.975597	0.964096	0.9782	0.981605	0.986842	0.990924	0.999475	0.992525	0.996804	0.992607	0.994273	0.993292	0.999842
Ihum	0.991531	0.948009	0.973527	0.985675	0.993419	0.974433	0.995857	0.994076	0.992814	0.996957	0.992873	0.998694	0.994	0.995205	0.999657
Nvit	0.991354	0.948795	0.993005	0.993216	0.989677	0.98926	0.997144	0.999375	0.995856	0.994061	0.998889	0.997657	0.99193	0.994751	0.993064
Pbar	0.987065	0.97491	0.991199	0.99375	0.998715	0.99262	0.990126	0.990793	0.994311	0.999643	0.998128	0.999872	0.991732	0.993176	0.995477
