# Supplementary material for: Comparative Analysis of Codon Usage Bias and Codon Context Patterns between Dipteran and Hymenopteran Sequenced Genomes
Source: PLoS One. 2012 Aug 17;7(8):e43111. doi: 10.1371/journal.pone.0043111 (PMC3422295; doi:10.1371/journal.pone.0043111)
Supplement: Table S3 — Association between codon bias and amino acid bias in different species. (XLSX) [file pone.0043111.s004.xlsx]

## Sheet: Sheet1
Table S3. Significant association between codon bias and amino acid bias in different species. The symbol (*) shows Chi-sqaure significance ( p < 0.05) bewteen the two factor for each codon of the specified species (shown in the header row). Note that this randomized ananlyses were performed only on 18 selected species to represnt the two groups of insects.
Codon	Aaeg	Agam	Cqui	Dere	Dmel	Dmoj	Dper	Dpse	Dsec	Dsim	Dvir	Dwil	Dyak	Acep	Amel	Cflo	Hsal	Nvit
AAA - Lys	-	*	-	-	-	-	-	-	-	-	-	-	-	*	*	*	*	*
AAG - Lys	-	-	-	-	-	-	-	-	-	-	-	-	-	*	*	*	*	*
AAC - Asn	-	-	-	-	-	-	-	-	-	-	-	-	-	-	*	*	*	*
AAU - Asn	-	*	-	-	-	-	-	-	-	-	-	-	-	-	*	-	*	*
ACA - Thr	-	*	-	-	-	-	-	-	-	-	-	-	-	*	*	*	*	*
ACC - Thr	-	*	-	-	-	-	-	-	-	-	-	-	-	*	*	-	*	*
ACG - Thr	-	-	-	-	*	-	-	-	-	-	-	-	-	*	*	*	*	*
ACU - Thr	-	*	-	-	*	-	-	-	-	-	-	-	-	-	*	-	*	*
AGA - Arg	-	*	-	-	-	-	-	-	-	-	-	-	-	-	*	-	*	-
AGG - Arg	-	-	-	-	-	-	-	-	-	-	-	-	-	-	*	*	*	*
CGA - Arg	-	-	-	-	-	-	-	-	-	-	-	-	-	-	-	-	*	*
CGC - Arg	-	-	-	-	-	-	-	-	-	-	-	-	-	*	*	-	-	*
CGG - Arg	-	-	-	-	-	-	-	-	-	-	-	-	-	-	*	-	-	-
CGU - Arg	-	-	-	-	-	-	-	-	-	-	-	-	-	*	-	-	*	*
AGC - Ser	-	-	-	-	-	-	-	-	-	-	-	-	-	-	*	*	*	*
AGU - Ser	-	-	-	-	-	-	-	-	-	-	-	-	-	-	*	-	-	-
UCA - Ser	-	*	-	-	*	-	-	-	-	-	-	-	-	*	*	*	*	*
UCC - Ser	-	-	-	-	-	-	-	-	-	-	-	-	-	-	*	-	*	*
UCG - Ser	-	-	-	-	-	-	-	-	-	-	-	-	-	*	*	*	-	*
UCU - Ser	-	*	-	-	*	-	-	-	-	-	-	-	-	-	*	*	*	*
AUA - Ile	*	*	-	-	-	-	-	-	-	-	-	-	-	-	*	-	-	-
AUC - Ile	-	-	-	-	-	-	-	-	-	-	-	-	-	*	*	*	*	*
AUU - Ile	-	-	-	-	-	-	-	-	-	-	-	-	-	-	*	*	*	*
AUG - Met	-	-	-	-	-	-	-	-	-	-	-	-	-	-	-	-	-	-
UUC - Phe	-	-	-	-	-	-	-	-	-	-	-	-	-	*	*	*	*	*
UUU - Phe	-	*	-	-	-	-	-	-	-	-	-	-	-	*	*	*	*	*
UAC - Tyr	-	-	-	-	-	-	-	-	-	-	-	-	-	*	*	*	*	*
UAU - Tyr	-	*	-	-	-	-	-	-	-	-	-	-	-	-	*	-	*	*
UGC - Cys	-	-	-	-	*	-	-	-	-	-	-	-	-	-	*	*	*	*
UGU - Cys	-	*	-	-	*	-	-	-	-	-	-	-	-	-	*	*	*	*
UGG - Trp	-	-	-	-	-	-	-	-	-	-	-	-	-	-	-	-	-	-
CUA - Leu	-	-	-	-	-	-	-	-	-	-	-	-	-	-	-	-	*	-
CUC - Leu	-	-	-	-	-	-	-	-	-	-	-	-	-	*	*	*	*	*
CUG - Leu	-	*	-	-	-	-	-	-	-	-	-	-	-	*	*	*	*	*
CUU - Leu	-	*	-	-	-	-	-	-	-	-	-	-	-	-	-	-	*	*
UUA - Leu	*	*	*	-	-	-	-	-	-	-	-	-	-	*	*	*	*	*
UUG - Leu	-	-	-	-	-	-	-	-	-	-	-	-	-	-	*	*	-	*
CCA - Pro	-	*	-	-	-	-	-	-	-	-	-	-	-	-	*	-	*	*
CCC - Pro	-	-	-	-	-	-	-	-	-	-	-	-	-	-	*	-	*	*
CCG - Pro	-	-	-	-	*	-	-	-	-	-	-	-	-	-	*	*	*	*
CCU - Pro	-	*	-	-	*	-	-	-	-	-	-	-	-	-	*	-	*	*
CAC - His	-	-	-	-	-	-	-	-	-	-	-	-	-	-	*	*	*	*
CAU - His	-	-	-	-	-	-	-	-	-	-	-	-	-	-	*	-	*	*
CAA - Gln	-	*	-	-	-	-	-	-	-	-	-	-	-	-	*	-	*	*
CAG - Gln	-	-	-	-	-	-	-	-	-	-	-	-	-	-	*	*	*	*
GUA - Val	-	-	-	-	-	-	-	-	-	-	-	-	-	*	*	-	*	*
GUC - Val	-	-	-	-	-	-	-	-	-	-	-	-	-	-	*	*	*	*
GUG - Val	-	-	-	-	-	-	-	-	-	-	-	-	-	*	*	*	*	*
GUU - Val	-	*	-	-	-	-	-	-	-	-	-	-	-	-	*	*	*	*
GCA - Ala	-	-	-	-	-	-	-	-	-	-	-	-	-	*	*	*	*	*
GCC - Ala	-	-	-	-	-	-	-	-	-	-	-	-	-	-	*	-	-	*
GCG - Ala	-	-	-	-	-	-	-	-	-	-	-	-	-	*	*	*	*	*
GCU - Ala	-	-	-	-	-	-	-	-	-	-	-	-	-	-	*	-	*	*
GGA - Gly	-	*	-	-	-	-	-	-	-	-	-	-	-	*	*	*	*	*
GGC - Gly	-	-	-	-	-	-	-	-	-	-	-	-	-	*	*	-	*	*
GGG - Gly	-	-	-	-	-	-	-	-	-	-	-	-	-	-	*	-	*	-
GGU - Gly	-	-	-	-	-	-	-	-	-	-	-	-	-	-	*	-	-	*
GAC - Asp	-	-	-	-	-	-	-	-	-	-	-	-	-	-	*	-	*	*
GAU - Asp	-	-	-	-	-	-	-	-	-	-	-	-	-	-	*	-	*	*
GAA - Glu	-	-	-	-	-	-	-	-	-	-	-	-	-	*	*	*	*	*
GAG - Glu	-	-	-	-	-	-	-	-	-	-	-	-	-	*	*	*	*	*
