# Supplementary material for: Comparative Analysis of Codon Usage Bias and Codon Context Patterns between Dipteran and Hymenopteran Sequenced Genomes
Source: PLoS One. 2012 Aug 17;7(8):e43111. doi: 10.1371/journal.pone.0043111 (PMC3422295; doi:10.1371/journal.pone.0043111)
Supplement: Table S5 — Residual values of codon pair association in different species. (XLSX) [file pone.0043111.s006.xlsx]

## Sheet: RESIDUAL
Table S5. Residual values of codon pair association in different species. The values were calculated by using Anaconda software in genome-wide manner for each species.
Codon pair	Acep	Hsal	Pbar	Aaeg	Amel	Cqui	Dere	Dgri	Dmel	Dper	Dsec	Dvir	Dyak	Cflo	Agam	Dana	Dmoj	Dpse	Dsim	Dwil	Nvit	Lhum
AAA - AAA	-28.505	-66.847	-37.232	-179.3	47.577	-28.03	97.879	-52.484	107.583	93.458	94.024	32.32	92.666	-34.652	0.9677	120.532	15.246	86.485	70.975	-131.809	65.526	-20.979
AAA - AAG	58.587	-83.33	38.919	70.062	23.823	194.723	128.129	70.493	117.354	101.298	131.861	179.528	134.91	39.299	186.281	134.06	59.325	105.823	114.617	132.379	55.432	46.399
AAA - AAC	-77.107	-174.587	-108.976	-137.791	-231.131	-96.449	-25.186	-109.602	-51.349	-52.711	-38.682	-68.611	-14.29	-101.298	-28.624	-53.424	-101.618	-60.298	-25.356	-67.78	-133.424	-110.666
AAA - AAU	48.319	73.997	88.492	0.3693	192.391	149.72	0.3163	-111.383	-27.784	15.301	-12.586	-50.758	-12.6	79.49	165.732	58.002	-57.541	-13.96	-18.19	-167.812	262.704	103.328
AAA - ACA	10.382	58.28	24.556	73.557	39.16	165.073	91.243	0.071	58.686	44.064	79.696	36.278	82.572	12.005	185.155	110.655	22.224	58.239	90.053	-118.864	62.219	52.507
AAA - ACC	-92.898	-104.54	-98.435	77.2	-182.801	104.397	-0.3555	-38.022	-13.959	-33.391	-0.915	-13.122	0.795	-104.372	-11.62	12.33	-52.631	-26.808	0.3214	-44.603	-47.197	-66.52
AAA - ACG	-74.756	-105.802	-82.503	135.012	-119.028	153.411	78.864	91.746	52.819	0.6748	72.616	62.644	77.45	-77.655	335.273	39.948	0.8783	11.872	78.754	36.77	-93.844	-96.211
AAA - ACU	34.551	79.03	37.594	155.222	93.63	187.315	99.915	77.001	101.238	67.993	98.68	122.675	81.417	53.669	145.006	85.242	111.476	69.613	82.453	31.439	161.854	81.419
AAA - AGA	14.357	-12.818	23.951	-0.0381	60.783	61.613	104.126	35.032	97.663	76.258	101.867	53.564	98.072	-18.547	79.2	114.22	39.918	71.543	117.601	-0.9828	71.197	12.992
AAA - AGG	-19.063	-88.152	-33.095	-0.7238	-140.418	22.581	62.178	0.8849	65.806	23.05	67.649	43.074	73.509	-48.917	67.213	51.459	10.572	24.764	79.168	32.433	-81.355	-21.898
AAA - CGA	53.005	91.49	69.247	153.827	118.574	108.24	50.782	14.21	58.7	74.198	71.409	44.595	69.053	60.524	153.795	79.366	60.809	69.353	79.249	109.437	-0.371	32.844
AAA - CGC	-0.9122	13.868	-15.824	32.399	-43.535	-10.843	-0.0645	24.561	-0.6122	-16.637	0.0602	43.008	0.9842	-0.6039	-118.392	10.443	0.572	-12.994	-0.776	61.349	-64.55	-35.894
AAA - CGG	40.449	21.568	14.5	115.53	65.883	16.2	10.294	76.17	34.921	0.4555	14.78	62.194	18.712	31.919	12.097	23.795	46.747	11.166	10.336	93.094	-65.081	17.933
AAA - CGU	44.882	106.181	54.36	73.208	80.722	58.591	26.835	78.028	25.78	33.193	16.663	88.664	26.185	58.44	17.948	24.234	108.329	39.175	19.478	217.199	34.883	53.901
AAA - AGC	-114.931	-178.804	-134.071	-50.826	-222.418	-69.61	-88.733	-194.83	-110.585	-133.24	-97.936	-170.637	-88.476	-135.884	-28.007	-111.809	-204.211	-131.204	-91.253	-156.618	-166.633	-143.254
AAA - AGU	-46.468	0.0574	0.0364	20.532	0.4571	92.307	0.0913	-49.737	-17.34	-20.91	-0.3474	11.171	-0.4571	-18.744	73.777	-27.176	-0.5343	-31.045	0.2063	-81.951	57.031	13.809
AAA - UCA	91.762	80.573	103.938	117.904	90.896	144.309	142.112	204.345	148.083	138.108	139.998	166.118	133.714	130.676	215.675	139.296	174.13	129.649	145.612	100.297	114.702	129.608
AAA - UCC	-45.067	-88.582	-59.204	52.371	-144.298	47.008	44.161	93.302	44.532	12.731	39.632	55.932	34.777	-58.98	-20.29	0.3548	35.06	15.825	48.309	110.529	-59.278	-67.167
AAA - UCG	-40.503	-105.509	-71.881	79.749	-108.182	14.154	83.702	260.51	84.07	42.8	91.18	161.703	85.537	-58.848	257.649	24.468	110.598	50.748	90.135	121.079	-149.336	-64.437
AAA - UCU	71.596	57.767	95.173	143.895	79.868	394.334	108.173	149.585	128.802	81.577	104.453	157.737	96.902	110.443	123.152	71.56	158.07	72.118	115.085	131.239	84.301	86.607
AAA - AUA	71.989	63.112	107.623	78.661	110.52	128.905	128.154	122.315	128.507	136.638	108.1	138.132	131.085	66.322	148.962	178.033	124.944	132.804	122.302	10.96	174.846	103.16
AAA - AUC	-38.78	-102.008	-67.781	15.831	-141.874	-0.0895	21.6	90.262	21.149	51.859	14.794	122.161	27.825	-77.017	-55.675	25.935	81.886	43.874	20.759	152.366	-25.448	-62.919
AAA - AUU	54.781	83.899	70.543	70.894	159.666	104.404	0.7689	0.9319	0.3147	35.12	0.2246	43.874	-0.4445	69.157	154.145	12.47	70.274	30.642	0.453	49.371	231.982	107.291
AAA - UUC	-61.959	-65.802	-62.106	-137.976	-113.373	-143.916	-21.448	115.937	-23.353	43.063	-35.526	79.38	-39.137	-57.544	-161.708	-45.743	89.343	44.808	-40.659	164.632	-82.151	-72.031
AAA - UUU	33.497	97.401	74.82	-0.1875	84.044	-30.061	-40.593	48.955	-22.03	14.963	-49.369	38.482	-51.928	45.725	-24.78	-51.99	66.429	0.8559	-54.455	75.046	39.388	47.864
AAA - UAC	-0.929	-56.692	-41.583	-94.779	-84.463	-174.837	0.5494	205.565	34.332	48.85	16.082	170.882	10.104	-34.376	-192.645	0.6272	139.252	51.793	27.9	135.821	-147.127	-52.168
AAA - UAU	169.392	219.949	189.545	57.524	203.762	110.51	74.828	221.458	80.252	127.964	73.252	178.983	64.559	176.531	78.65	67.212	214.114	120.253	69.661	195.557	116.286	186.811
AAA - UGC	-37.667	-48.393	-20.522	-32.6	-80.328	-101.825	-17.799	70.058	-0.6161	38.761	-15.14	85.823	-26.45	-37.795	-86.022	-13.748	55.644	32.58	-18.071	83.261	-83.635	-58.875
AAA - UGU	52.108	86.971	68.281	77.791	86.199	63.194	29.484	60.796	36.763	51.159	26.948	83.634	29.808	56.709	84.069	22.019	90.932	41.281	34.16	117.087	49.649	77.404
AAA - UGG	35.494	33.389	23.707	-0.7748	25.918	-94.916	32.191	139.25	46.565	96.155	42.472	163.041	25.436	35.313	31.378	48.055	141.393	108.546	38.638	191.173	-15.82	16.837
AAA - CUA	0.1505	62.12	10.707	108.208	-0.6208	90.919	149.028	94.969	135.444	123.966	127.82	64.53	144.615	0.5738	29.709	174.382	95.544	122.672	144.952	96.353	75.974	37.835
AAA - CUC	-53.826	-52.329	-67.195	-22.884	-151.244	-28.094	-31.196	-57.862	-0.7333	-57.864	-26.528	-87.805	-18.864	-59.602	-161.25	-38.308	-70.993	-56.868	-27.257	0.1149	-116.803	-86.574
AAA - CUG	-56.649	-49.909	-74.559	29.5	-125.414	-101.57	50.66	104.247	53.308	-35.881	52.931	-51.046	73.763	-48.325	-232.445	39.47	-72.708	-35.811	53.165	72.425	-177.689	-82.786
AAA - CUU	-0.397	77.213	23.392	64.966	50.38	91.797	87.696	52.108	101.757	67.34	78.253	50.937	95.209	17.398	-0.0082	50.679	68.48	70.952	80.704	77.484	59.964	26.016
AAA - UUA	203.309	236.607	240.085	19.161	315.394	76.757	119.786	132.915	105.615	145.63	88.664	135.248	84.054	228.718	51.455	81.414	150.101	145.953	87.191	149.815	208.274	222.027
AAA - UUG	81.665	88.242	91.824	-96.518	47.165	-113.152	30.641	174.482	72.897	106.236	50.263	145.014	29.745	96.055	-38.695	0.8402	158.376	117.838	46.745	292.522	0.1263	109.064
AAA - CCA	-13.554	73.167	14.718	122.379	56.411	192.638	98.606	-11.205	96.004	0.5194	80.651	-11.587	81.825	13.831	180.075	68.477	-27.771	25.363	62.988	0.4353	41.23	45.333
AAA - CCC	-78.003	-37.665	-92.493	83.754	-156.337	117.45	-37.129	-72.17	-51.529	-79.442	-34.899	-111.782	-19.799	-74.102	0.6771	-46.529	-115.877	-68.158	-37.12	-36.026	-79.748	-89.44
AAA - CCG	-59.346	-111.79	-90.027	165.162	-14.613	114.982	-28.325	18.755	-0.2074	-66.942	-16.26	-97.927	-0.7209	-80.272	299.748	-31.804	-101.474	-65.345	-10.694	0.349	-152.312	-121.207
AAA - CCU	-28.782	18.688	-0.8963	108.231	19.386	185.533	10.985	-0.3617	37.91	-11.929	14.209	-0.1351	26.524	-0.4194	120.471	-14.322	0.3779	-0.9035	15.141	0.2482	0.2935	-0.8759
AAA - CAC	-47.692	-65.536	-70.865	-72.347	-120.56	-69.675	-95.75	-67.204	-81.685	-93.557	-89.548	-82.781	-90.434	-57.004	-82.627	-60.596	-81.218	-89.925	-85.261	-47.369	-127.703	-97.648
AAA - CAU	-13.834	67.9	21.236	19.051	39.957	92.468	-32.055	-80.205	-0.5493	-47.708	-27.979	-69.207	-31.553	0.7218	26.704	-39.318	-39.936	-45.949	-26.566	-68.823	15.525	0.3676
AAA - CAA	-12.218	30.908	-0.8306	-40.292	0.1372	28.25	0.4815	-30.609	22.975	39.444	21.021	20.365	-0.1361	0.4846	49.595	30.973	-0.3216	28.38	16.109	-59.634	16.62	-14.532
AAA - CAG	-32.797	-99.385	-77.966	-24.985	-78.989	-101.554	-84.481	-0.9992	-69.609	-100.036	-70.718	-44.165	-80.047	-36.624	-108.271	-59.025	-103.505	-91.431	-69.18	-48.844	-187.085	-126.357
AAA - GUA	52.992	150.49	63.269	0.2569	121.966	32.139	89.908	70.214	60.011	110.492	91.676	73.652	87.697	51.759	0.7608	137.679	108.246	111.423	96.528	14.722	115.641	100.534
AAA - GUC	-41.66	-41.189	-70.721	-117.128	-170.056	-143.817	-38.663	-87.98	-50.025	-36.395	-36.019	-91.947	-35.983	-66.613	-181	-39.572	-52.941	-36.503	-28.94	-60.92	-70.239	-61.416
AAA - GUG	-49.699	-44.659	-47.867	-0.1184	-106.517	-72.71	-0.5379	40.872	-0.9251	-0.9604	0.5399	-46.385	-23.494	-48.654	-106.437	-0.8461	-0.9717	-0.6258	-11.63	20.527	-81.599	-29.345
AAA - GUU	40.39	128.639	73.411	-23.376	73.949	0.5944	33.747	-28.822	25.488	61.024	36.649	-0.63	35.337	48.627	-0.9744	49.061	47.421	59.047	31.367	-17.526	147.092	70.091
AAA - GCA	-0.3367	122.128	18.199	37.571	0.3249	48.486	-0.3405	-74.753	-0.198	-0.4769	0.0215	-78.188	-0.9272	19.825	90.403	-0.869	-29.201	-15.512	-12.161	-121.127	56.44	53.034
AAA - GCC	-119.056	-90.664	-147.096	-90.782	-223.523	-114.585	-168.871	-221.001	-183.463	-191.277	-162.871	-220.828	-161.378	-120.673	-170.965	-156.554	-177.386	-186.809	-168.636	-250.217	-108.348	-117.863
AAA - GCG	-93.548	-98.963	-119.78	34.161	-142.877	-54.781	-42.355	-24.803	-39.945	-55.505	-40.872	-77.796	-38.709	-97.655	150.444	-52.915	-39.538	-54.717	-32.957	-45.481	-138.134	-102.296
AAA - GCU	-0.5264	89.027	-10.208	0.0273	37.431	45.641	-40.272	-119.813	-53.267	-48.99	-31.999	-82.025	-32.141	13.417	18.577	-50.068	-56.279	-39.462	-38.171	-172.382	77.427	27.299
AAA - GGA	0.2738	73.221	19.86	-107.554	-62.321	-76.166	-55.881	-79.404	-65.771	-44.388	-54.931	-47.474	-58.849	-0.0892	11.328	-12.079	-28.912	-50.3	-55.756	-113.784	-13.066	16.659
AAA - GGC	-144.377	-131.309	-164.491	-107.069	-202.954	-188.787	-208.269	-269.65	-213.909	-206.128	-200.402	-267.117	-211.501	-139.102	-238.233	-183.361	-226.985	-204.637	-206.44	-271.298	-167.264	-155.51
AAA - GGG	-27.834	-26.525	-22.451	-63.943	-107.644	-105.87	-55.619	-60.614	-64.277	-77.934	-51.913	-56.233	-43.25	-57.071	-77.293	-69.953	-51.149	-68.545	-51.715	-76.454	-37.953	-25.478
AAA - GGU	-123.198	-40.111	-125.346	-95.114	-141.955	-79.948	-80.318	-134.591	-112.376	-55.515	-79.298	-87.649	-93.075	-131.962	-138.676	-80.161	-67.16	-61.939	-85.593	-212.962	-57.133	-85.004
AAA - GAC	-85.945	-128.212	-114.797	-126.759	-179.127	-183.746	-141.007	-135.464	-131.217	-96.469	-134.877	-133.862	-139.398	-88.317	-171.952	-144.799	-122.92	-97.552	-145.154	-114.82	-155.141	-106.195
AAA - GAU	54.03	127.402	90.815	-92.854	116.515	-0.4022	-92.496	-180.008	-101.625	-12.949	-103.864	-142.06	-100.677	63.371	-29.546	-65.743	-82.741	-12.72	-94.688	-150.019	112.88	69.229
AAA - GAA	151.581	193.431	156.654	-111.055	286.92	-58.369	-0.8632	-95.91	0.013	49.399	-26.736	-65.439	-10.735	124.015	-56.376	-20.08	-16.155	50.861	-25.327	-119.889	238.595	164.529
AAA - GAG	-20.041	-77.973	-45.746	-85.931	-145.129	-136.269	-188.531	-190.006	-186.065	-97.005	-182.612	-183.103	-189.388	-42.897	-153.127	-196.675	-134.412	-97.445	-180.365	-29.598	-113.997	-48.472
AAA - UAA	89.302	97.904	77.565	84.773	97.595	92.218	133.643	144.029	93.94	153.833	147.824	138.64	115.528	74.254	71.821	143.833	151.224	144.366	138.572	94.175	43.626	75.027
AAA - UAG	27.168	12.196	30.194	30.801	11.963	17.739	96.738	105.363	71.811	83.601	87.908	121.236	97.346	21.753	39.648	103.653	113.459	89.078	89.264	70.408	14.947	0.321
AAA - UGA	0.4185	24.545	0.7197	32.968	29.66	18.471	70.467	92.242	68.598	83.674	73.232	101.839	55.394	16.123	88.682	81.143	90.346	98.513	61.977	76.759	0.3319	0.8085
AAG - AAA	426.149	359.662	393.937	270.772	315.423	67.473	112.574	189.662	138.191	158.873	130.651	166.143	113.826	378.012	127.772	167.048	175.422	174.802	114.149	334.446	233.934	351.127
AAG - AAG	393.639	569.856	393.029	437.454	489.313	345.07	271.672	295.14	302.26	280.315	294.487	200.685	271.519	388.545	310.313	244.243	259.812	279.467	292.098	295.326	395.376	421.751
AAG - AAC	78.63	93.343	73.943	30.494	192.252	-33.48	37.112	-12.575	54.498	58.07	60.181	-31.099	43.73	51.495	-95.994	30.779	-15.773	57.212	59.149	66.311	20.781	76.239
AAG - AAU	89.74	11.116	46.599	-22.079	15.224	-14.412	-151.528	-70.547	-140.619	-96.687	-144.687	-117.383	-141.657	63.853	-86.947	-134.845	-108.044	-106.407	-146.483	-0.1008	-63.958	39.698
AAG - ACA	-21.698	-52.941	-14.311	-103.489	-91.173	-87.649	-96.991	-110.102	-94.887	-68.21	-87.6	-124.317	-93.309	-35.742	-125.182	-82.329	-96.653	-71.761	-79.215	-35.992	-91.362	-54.871
AAG - ACC	-17.087	17.446	-23.182	-139.836	-32.788	-194.727	-65.859	-83.979	-53.376	-0.2439	-59.374	-45.228	-75.626	-16.572	-323.431	-38.671	-36.391	-0.7698	-54.135	17.58	0.6629	-13.899
AAG - ACG	-47.924	-63.475	-41.648	-137.183	0.1818	-94.926	0.4776	27.702	13.388	0.1495	11.807	-20.263	0.625	-14.44	-98.729	-26.706	0.3049	0.4415	0.0019	0.441	-61.791	-37.909
AAG - ACU	14.338	-11.808	0.8724	-68.48	-51.496	-40.208	-73.804	-59.206	-77.98	-30.084	-56.981	-36.442	-88.361	32.059	-96.833	-57.761	-44.544	-40.424	-81.674	-12.918	0.0563	-0.634
AAG - AGA	150.464	99.594	140.917	-64.702	11.823	-90.576	-30.967	-32.238	-21.945	-33.03	-23.826	-56.617	-21.203	134.305	-80.817	-17.025	-16.294	-24.525	-23.952	13.84	21.111	116.01
AAG - AGG	139.952	178.677	170.613	-50.324	324.441	-51.55	-0.7599	-17.488	-0.8015	-27.838	18.201	-52.703	-14.412	174.917	-83.185	17.959	-33.881	-21.122	-0.3174	17.388	133.162	164.674
AAG - CGA	-12.115	-27.957	-0.8603	97.281	-50.867	117.58	147.297	258.43	133.601	138.74	129.653	150.793	141.008	-14.054	120.705	92.154	176.664	144.768	134.078	112.542	29.195	0.5131
AAG - CGC	-45.371	-44.475	-49.784	21.439	-51.437	52.905	54.431	29.996	39.992	57.972	43.537	97.821	45.47	-47.673	160.721	75.763	130.96	66.647	42.858	-60.781	103.105	-18.282
AAG - CGG	16.272	20.513	15.773	-0.395	34.141	52.921	191.487	149.819	173.229	211.489	165.513	120.873	183.5	0.6407	79.107	119.193	118.749	209.03	176.948	75.621	51.212	59.113
AAG - CGU	-61.931	-77.854	-74.864	29.651	-69.182	0.5539	31.685	203.051	60.092	118.697	42.049	198.445	34.884	-52.816	130.612	18.223	144.893	128.487	41.384	79.715	33.004	-28.394
AAG - AGC	45.092	74.808	75.992	-55.745	94.413	-111.28	-64.507	-102.859	-54.846	-66.823	-59.785	-129.604	-65.52	85.432	-146.67	-24.753	-114.82	-75.222	-60.44	-59.889	59.506	69.505
AAG - AGU	10.011	-41.494	0.2462	-102.866	-63.021	39.393	-126.327	-43.264	-107.418	-69.981	-124.557	-59.099	-119.064	-0.8009	-98.137	-105.736	-57.703	-77.229	-133.287	-22.579	-39.301	-0.0071
AAG - UCA	-78.028	-50.63	-83.086	-118.607	-100.169	-73.826	-28.141	-12.814	-52.174	-57.524	-33.542	-37.701	-20.574	-88.848	-93.237	-26.347	-26.478	-56.792	-30.833	-78.964	-42.987	-75.086
AAG - UCC	-87.368	-43.05	-90.605	-122.818	-131.973	-71.717	-86.343	-113.894	-94.603	-55.403	-86.302	-51.658	-78.553	-98.37	-223.621	-60.963	-55.562	-54.34	-87.819	-99.82	24.148	-92.956
AAG - UCG	-111.964	-62.911	-134.305	-200.101	-0.1505	-146.245	-33.796	-101.913	-50.21	-51.538	-40.287	-54.865	-40.636	-127.046	-163.361	-37.397	-33.284	-53.261	-39.225	-143.68	-85.958	-90.957
AAG - UCU	-92.25	-59.523	-88.083	-88.63	-152.773	-46.977	-66.317	-46.501	-82.689	-63.831	-78.469	-23.349	-72.844	-101.813	-87.609	-53.861	-36.2	-59.061	-72.542	-82.848	-41.005	-83.676
AAG - AUA	44.902	0.5087	50.207	-57.225	11.022	-37.744	-51.266	-41.178	-57.833	-28.159	-43.361	-77.797	-45.076	29.464	43.632	-37.93	-73.472	-23.755	-52.435	-88.376	-71.535	0.3173
AAG - AUC	72.238	139.358	103.204	-11.401	220.216	21.836	81.662	-0.2392	96.544	76.378	80.493	16.321	90.22	58.76	-53.71	46.559	21.238	78.25	87.964	0.6199	59.538	84.733
AAG - AUU	15.309	-31.398	23.058	0.3046	-39.509	71.774	-108.498	-106.101	-96.363	-99.429	-97.682	-124.383	-106.248	48.846	25.105	-103.154	-120.603	-101.147	-95.803	-95.175	-69.746	-19.441
AAG - UUC	-79.584	-70.106	-89.698	0.4525	-24.773	-12.694	35.29	-46.575	32.975	0.2177	33.778	-11.45	52.249	-99.574	-46.324	47.572	-39.543	0.1905	33.914	-114.42	0.6313	-78.791
AAG - UUU	-73.261	-65.46	-62.103	49.083	-117.542	68.073	-74.114	-84.539	-68.631	-90.826	-73.349	-86.558	-71.293	-45.284	110.197	-60.548	-82.525	-89.207	-66.956	-134.462	-60.338	-61.478
AAG - UAC	-0.7989	34.84	-0.72	76.021	68.121	98.653	83.38	-75.041	85.187	26.172	73.368	-41.342	80.724	-19.191	86.854	52.331	-44.677	28.415	76.281	-55.773	81.169	-0.1702
AAG - UAU	-53.116	-29.703	-66.862	58.255	-112.829	65.481	-70.311	-120.733	-91.844	-72.836	-83.2	-116.128	-66.336	-63.269	119.044	-65.076	-123.833	-66.995	-79.608	-162.106	21.731	-18.849
AAG - UGC	-41.453	-44.354	-38.253	0.2125	-0.3974	24.844	66.499	0.1791	64.654	17.408	54.479	0.9415	76.193	-33.258	-70.702	61.951	13.263	21.247	57.142	-67.133	54.627	-15.122
AAG - UGU	-48.782	-52.734	-45.238	0.2209	-17.45	79.097	-16.813	-23.478	-28.565	-43.303	-24.595	-27.935	-24.327	-45.947	126.022	-44.192	-36.173	-35.055	-26.56	-47.536	-14.033	-29.571
AAG - UGG	-56.186	-32.724	-50.943	-11.618	-49.171	22.664	14.052	-50.564	0.8263	-32.021	-0.1796	-82.771	21.782	-58.107	-38.323	0.4006	-59.286	-22.16	0.7504	-124.78	-11.978	-20.229
AAG - CUA	-0.0657	-17.613	0.0673	60.242	-21.002	52.789	38.319	90.175	53.569	77.501	49.437	143.644	38.243	14.775	149.632	85.043	120.361	77.583	59.27	42.916	0.1343	22.722
AAG - CUC	-20.076	-0.2501	-13.375	0.3503	-26.942	-55.267	-67.065	-96.994	-52.843	-30.381	-71.435	-26.834	-72.491	-0.2709	-37.832	-29.835	-0.7422	-33.599	-66.808	-86.88	168.124	0.4228
AAG - CUG	49.756	47.897	27.641	139.808	107.142	253.47	57.915	130.723	57.231	102.423	45.694	224.629	50.091	44.115	440.325	32.547	217.659	92.662	42.392	-49.685	0.5437	65.491
AAG - CUU	-55.534	-70.524	-46.294	20.653	-71.733	-18.968	-51.068	-49.206	-60.62	-25.067	-52.131	19.97	-37.833	-23.584	73.425	-44.388	0.3454	-17.526	-55.757	-65.505	0.7027	-35.204
AAG - UUA	-121.076	-115.261	-128.05	-42.375	-184.444	-40.238	-56.586	-73.259	-61.419	-67.609	-39.357	-83.903	-49.757	-151.353	-86.515	-53.03	-97.664	-66.936	-34.141	-66.723	-111.322	-126.923
AAG - UUG	-117.194	-131.047	-108.716	-69.366	-73.261	-0.1893	-70.109	-98.454	-69.335	-138.103	-72.454	-176.523	-68.755	-140.807	-138.908	-86.659	-181.569	-135.78	-71.895	-209.134	-107.286	-137.68
AAG - CCA	-57.228	-53.319	-59.221	-74.956	-147.603	-67.614	32.859	119.62	43.921	28.559	48.626	109.983	32.71	-73.434	-56.788	70.481	121.956	26.458	34.93	88.963	-0.2937	-56.497
AAG - CCC	-68.416	-51.397	-57.896	-65.76	-38.055	-80.479	16.593	-18.936	0.9876	22.596	12.761	79.012	-0.9217	-60.454	-126.192	26.913	56.877	14.012	11.502	-16.961	84.379	-39.438
AAG - CCG	-63.013	-20.842	-33.591	-168.976	47.707	-136.639	35.807	77.21	0.5348	46.38	16.949	134.285	23.01	-40.783	-144.622	30.818	131.104	41.36	26.348	10.949	-15.134	-25.49
AAG - CCU	-96.556	-93.23	-81.847	-76.522	-91.077	-70.888	-51.025	-15.311	-45.799	-29.685	-61.399	33.836	-74.045	-74.98	-60.984	-62.595	33.511	-24.158	-76.7	-15.391	-0.0817	-72.088
AAG - CAC	17.593	-0.5834	16.738	57.119	10.492	17.58	35.45	35.061	22.207	26.564	30.611	67.039	34.236	0.298	33.953	24.672	58.095	25.561	36.245	15.584	32.608	36.631
AAG - CAU	-11.976	-23.805	-17.904	19.22	-59.318	-0.0014	-53.323	61.906	-62.894	-0.4105	-54.928	46.063	-62.487	-0.1183	19.015	-44.044	38.81	-0.3197	-55.487	25.161	-0.0372	16.421
AAG - CAA	30.236	38.848	31.395	50.339	-68.208	0.8059	-25.301	-0.3727	-42.448	-0.6424	-27.805	27.911	-31.372	28.585	55.122	-45.275	66.126	-0.865	-23.971	69.836	-21.067	51.907
AAG - CAG	33.951	72.052	53.028	49.867	52.491	88.223	-16.135	20.326	-54.031	0.5745	-28.249	-15.815	-21.567	60.169	102.276	-13.193	15.272	-0.9559	-22.062	-36.733	74.707	92.802
AAG - GUA	-111.584	-112.78	-115.38	-59.994	-107.456	-47.925	-59.308	-32.235	-56.035	-29.616	-48.185	-16.828	-53.68	-120.136	-11.504	-68.553	-47.07	-33.33	-56.714	-41.581	-123.553	-134.78
AAG - GUC	-101.419	-76.939	-84.959	13.968	-42.572	26.87	-33.241	-102.395	-22.744	-76.786	-47.513	-92.753	-38.691	-72.461	-186.818	-45.434	-96.655	-71.768	-46.92	-25.861	-16.303	-101.163
AAG - GUG	-77.555	-107.829	-72.551	-0.374	59.34	31.746	-0.0726	47.713	0.4384	-37.749	-0.8078	45.177	0.9689	-63.347	207.618	-25.601	11.593	-28.69	-0.7053	-35.778	-83.357	-103.574
AAG - GUU	-135.322	-135.104	-127.502	-20.659	-124.332	-25.866	-65.931	-143.585	-61.29	-59.086	-61.516	-88.849	-76.098	-125.37	-0.8839	-71.133	-119.73	-62.026	-73.543	-41.137	-119.431	-129.469
AAG - GCA	-56.865	-91.156	-53.165	-29.274	-108.393	-37.707	-30.529	-11.878	-0.7905	-30.004	-15.03	-51.405	-24.114	-91.241	-29.215	-0.6198	-50.365	-32.766	-24.371	93.632	-87.896	-95.544
AAG - GCC	-91.418	-121.049	-103.253	-63.895	-99.913	-125.092	-153.87	-175.337	-137.265	-104.64	-148.119	-166.381	-153.5	-90.817	-303.673	-125.129	-162.832	-108.023	-150.052	-31.666	-44.979	-119.276
AAG - GCG	-69.005	-106.648	-80.439	0.5015	102.575	0.1897	143.115	142.974	118.66	85.356	137.293	119.31	147.546	-67.274	55.819	138.552	113.049	79.042	135.556	109.265	-66.588	-85.01
AAG - GCU	-82.196	-111.961	-85.845	-70.776	-114.499	-87.425	-75.627	-137.508	-55.195	-67.083	-64.499	-97.516	-88.463	-82.024	-104.075	-65.953	-127.77	-66.064	-82.179	26.054	-103.268	-108.536
AAG - GGA	-105.646	-131.032	-104.566	-151.337	-138.223	-115.663	-143.506	-37.371	-144.346	-110.497	-135.84	-85.86	-136.752	-109.199	-74.262	-173.883	-85.91	-107.825	-137.69	-55.001	-123.192	-124.245
AAG - GGC	-108.319	-153.643	-105.663	-56.027	-91.857	-68.223	-117.458	-144.65	-99.097	-152.119	-116.412	-138.619	-115.014	-98.355	-89.588	-102.54	-139.851	-160.848	-104.616	-93.151	-62.348	-127.56
AAG - GGG	-64.256	-110.496	-50.321	-124.45	27.404	-170.12	-87.022	-29.16	-79.322	-92.215	-87.153	-66.31	-76.473	-61.932	-176.49	-114.927	-76.877	-90.098	-85.724	-28.175	-62.65	-76.708
AAG - GGU	-110.027	-145.684	-114.36	-92.151	-98.364	-105.977	-74.95	-30.779	-91.728	-66.091	-71.781	-25.653	-86.402	-105.207	-97.106	-83.164	-77.774	-65.349	-82.942	0.2819	-96.977	-104.415
AAG - GAC	20.355	55.461	23.772	98.073	157.325	52.417	104.574	44.625	94.312	43.059	96.544	32.378	120.931	58.356	22.266	146.991	32.875	44.711	111.029	109.025	30.356	42.478
AAG - GAU	62.894	33.827	57.672	21.105	77.159	-53.621	79.401	140.371	80.353	19.004	77.299	116.503	91.382	61.963	62.012	85.365	60.828	24.488	87.916	194.199	-78.672	45.42
AAG - GAA	170.27	133.441	164.379	167.622	27.466	49.066	65.509	64.197	39.474	35.724	49.047	62.215	56.596	166.821	134.429	38.167	70.836	41.238	57.479	148.982	-36.816	129.65
AAG - GAG	105.857	110.974	120.169	94.537	279.497	113.38	233.304	249.7	260.863	159.861	234.466	199.818	243.548	130.117	188.035	223.404	148.14	159.682	243.25	204.478	79.339	109.846
AAG - UAA	12.634	15.121	13.025	70.442	0.1024	34.747	30.887	38.849	27.892	32.595	25.879	31.038	28.348	22.418	76.121	-0.2677	33.634	29.402	18.376	38.331	11.013	0.6589
AAG - UAG	10.233	10.611	14.088	45.168	15.324	40.671	58.915	28.366	56.205	43.577	60.082	32.254	52.934	0.3053	57.253	43.132	27.046	49.635	64.25	50.567	0.4317	33.467
AAG - UGA	33.487	34.836	11.995	65.934	35.898	59.489	36.057	51.625	32.266	22.796	32.444	42.454	37.467	34.169	51.069	36.215	38.679	31.519	35.203	48.627	22.122	0.9184
AAC - AAA	90.967	37.952	65.395	67.73	-15.892	43.847	65.233	189.952	85.241	139.467	80.728	164.702	70.18	50.695	82.632	70.747	169.161	139.342	87.544	199.619	25.58	58.115
AAC - AAG	111.665	86.03	112.163	11.016	203.342	-30.584	93.369	155.824	102.595	107.824	111.888	162.815	102.43	147.806	-21.71	45.641	109.464	104.218	106.179	155.025	83.562	101.032
AAC - AAC	200.643	267.255	232.175	301.904	468.85	344.558	442.602	1.130.820	488.379	532.84	427.219	1.073.868	458.468	194.11	280.829	438.939	1.020.636	546.328	418.708	1.013.854	336.864	258.049
AAC - AAU	242.016	152.615	202.56	249.05	148.315	168.484	197.146	538.687	238.39	254.774	199.436	478.927	186.487	231.266	353.763	191.845	426.259	258.549	191.014	446.532	97.493	206.416
AAC - ACA	-0.9679	-21.356	-16.069	-23.124	-69.19	-57.79	30.983	68.96	31.794	15.305	45.948	36.86	37.897	-24.208	0.0541	34.885	-11.329	0.571	42.418	33.001	-38.203	0.6898
AAC - ACC	58.692	84.302	46.026	31.58	69.019	-33.077	50.566	76.489	39.714	90.184	53.083	0.2613	56.195	46.11	-90.446	59.88	50.697	86.746	55.914	55.123	52.352	98.519
AAC - ACG	41.493	44.005	31.101	-87.512	184.415	-55.534	45.283	-35.6	35.557	43.993	29.067	12.332	38.677	52.694	26.533	17.562	0.2031	43.751	33.221	0.7069	-22.416	24.319
AAC - ACU	14.734	-0.829	-0.7174	-0.517	-28.141	-29.683	-37.415	56.796	-0.7207	0.5188	-31.219	-0.4005	-26.193	0.1864	32.201	-39.36	-17.597	0.5722	-28.359	53.107	-42.923	19.436
AAC - AGA	26.1	-11.114	10.514	-19.939	-17.35	-41.835	-18.153	21.443	-20.389	34.496	-12.365	41.759	-17.197	14.589	-10.617	-21.622	29.375	34.6	-0.8814	-0.3213	-15.563	0.6463
AAC - AGG	0.7746	-0.5888	18.631	-37.257	108.449	-65.453	-32.903	0.2861	-39.433	-0.846	-27.034	27.201	-30.24	-0.0501	-0.6262	-34.3	10.808	-0.9707	-33.148	-0.9624	0.0597	-0.2339
AAC - CGA	-118.585	-111.859	-126.2	-24.551	-136.406	-27.057	-40.523	-136.469	-58.329	-68.937	-57.843	-94.37	-45.025	-115.329	-22.861	-32.514	-123.439	-68.046	-53.562	-92.702	-49.543	-129.556
AAC - CGC	-82.377	-90.273	-100.876	-47.054	-48.738	-69.472	-97.635	-293.555	-110.908	-140.41	-108.145	-302.591	-102.066	-99.022	-165.35	-67.517	-274.824	-137.684	-102.676	-132.654	-52.868	-106.79
AAC - CGG	-60.249	-62.903	-69.919	-35.252	-23.348	28.432	-50.919	-102.974	-43.748	-111.046	-52.557	-108.474	-43.4	-46.43	67.377	-37.58	-110.135	-112.758	-59.22	-77.916	-0.6712	-70.385
AAC - CGU	-127.736	-120.169	-133.157	0.7101	-120.622	-26.951	-103.78	-219.115	-107.01	-111.033	-107.313	-192.446	-118.845	-123.731	40.983	-87.273	-191.736	-115.211	-115.829	-181.487	-71.131	-129.13
AAC - AGC	152.511	179.732	177.358	147.892	193.769	126.075	237.668	529.941	242.015	309.719	221.854	478.193	234.642	155.127	120.167	188.333	525.112	308.052	217.005	241.694	189.395	166.877
AAC - AGU	127.021	80.452	115.487	150.232	68.141	99.934	10.848	258.354	33.725	103.888	11.656	178.958	19.061	106.035	287.718	23.986	174.005	107.175	0.623	82.545	66.364	112.121
AAC - UCA	-81.249	-97.968	-97.889	-53.837	-182.085	-49.062	43.87	87.864	72.79	-15.382	59.014	36.919	46.748	-107.358	-40.425	50.898	46.12	-21.112	58.58	60.008	-76.836	-101.419
AAC - UCC	-60.359	-53.848	-67.678	-57.333	-101.14	-106.113	45.085	23.69	39.281	30.61	50.844	-0.7256	57.053	-66.559	-154.197	71.274	28.065	27.115	52.809	23.157	-0.4134	-66.095
AAC - UCG	-13.153	-20.447	-10.644	-26.29	152.815	56.067	102.154	44.777	112.525	10.688	82.994	74.836	93.737	-13.843	-12.087	75.336	76.999	11.373	83.484	-0.2879	43.806	-20.822
AAC - UCU	-68.193	-80.911	-80.364	-39.543	-114.74	-32.339	0.6522	54.403	18.359	47.588	0.6483	51.266	14.2	-65.671	-25.423	57.194	44.689	53.282	0.2067	92.831	-48.018	-79.67
AAC - AUA	21.128	-12.105	-10.466	-0.8408	-45.315	-22.99	107.505	83.43	101.976	79.9	105.73	108.24	103.748	-0.6691	29.555	84.831	68.951	88.157	112.796	22.611	-36.954	-13.982
AAC - AUC	116.025	139.375	122.472	140.53	74.067	75.36	133.376	107.564	132.077	141.585	133.882	63.893	115.732	85.39	47.926	109.916	127.482	146.16	121.23	68.705	144.087	107.425
AAC - AUU	92.504	45.88	57.779	113.486	-37.113	132.378	54.36	184.285	77.395	130.387	54.372	172.604	77.252	73.237	295.217	47.743	131.916	131.852	56.852	137.96	0.7471	61.161
AAC - UUC	0.0795	-0.1748	-11.672	35.007	-0.3667	-113.396	119.307	-53.359	99.799	53.79	120.339	-51.722	125.646	-36.126	-40.347	94.823	35.917	59.161	130.666	-31.47	0.6673	-0.8044
AAC - UUU	0.2623	0.2646	0.6779	94.474	-115.684	271.087	198.711	243.895	199.029	252.07	205.084	243.109	208.85	48.856	218.05	207.566	217.668	261.964	209.686	149.254	0.3199	0.5208
AAC - UAC	-68.33	-80.488	-66.65	136.33	-61.655	63.998	243.552	139.42	210.258	189.247	254.065	121.959	248.468	-86.57	51.241	201.14	180.367	192.041	244.496	186.838	55.628	-85.871
AAC - UAU	-91.369	-121.18	-124.927	121.544	-164.129	88.877	138.798	298.828	160.305	201.67	152.169	277.64	146.157	-93.022	229.456	144.425	259.098	198.147	152.886	287.742	-42.15	-104.094
AAC - UGC	-29.013	-23.142	-40.235	33.32	-42.184	19.307	139.522	37.005	100.861	104.688	126.864	51.553	133.813	-32.687	-27.548	121.702	80.591	115.8	127.924	0.1158	86.673	-31.182
AAC - UGU	-31.71	-56.221	-48.861	53.841	-74.619	38.933	32.147	121.348	33.956	76.937	32.404	116.314	29.446	-25.773	185.685	59.123	87.77	80.162	28.385	0.8868	0.4547	-34.289
AAC - UGG	-25.046	-40.832	-32.008	39.933	-68.569	40.235	123.031	92.31	92.462	83.051	116.362	121.42	116.748	-37.489	47.055	112.508	104.052	85.707	120.239	28.114	28.61	-28.136
AAC - CUA	-122.12	-104.359	-121.924	-61.569	-97.905	-64.594	-35.635	-127.624	-58.181	-47.871	-34.916	-120.941	-31.857	-126.215	-77.061	-38.845	-119.151	-46.744	-33.349	-116.868	-107.972	-120.405
AAC - CUC	-120.284	-100.825	-133.699	-53.582	-74.029	-99.181	-112.98	-232.06	-130.472	-123.618	-127.883	-219.453	-120.948	-122.681	-180.801	-86.08	-215.678	-119.865	-128.134	-116.282	-13.498	-145.987
AAC - CUG	-114.025	-91.922	-116.713	-152.372	18.675	-53.233	-138.737	-352.505	-158.45	-227.189	-152.131	-353.993	-159.004	-101.156	-192.074	-102.337	-330.877	-231.045	-155.861	-183.953	-98.251	-159.528
AAC - CUU	-163.671	-148.673	-166.108	-44.629	-188.552	-69.753	-76.362	-119.06	-76.901	-72.376	-71.183	-121.693	-74.42	-166.93	-17.378	-41.988	-106.575	-68.802	-77.896	-100.651	-131.049	-169.619
AAC - UUA	-133.669	-139.769	-151.108	-76.167	-229.157	-74.683	-18.929	-36.054	-18.837	-37.617	-29.429	-50.68	-23.709	-146.35	-74.912	-30.804	-44.39	-28.002	-24.56	-67.413	-126.936	-145.887
AAC - UUG	-22.96	-44.663	-37.353	-119.572	-83.723	-103.045	-55.918	-114.949	-76.342	-95.765	-56.483	-112.514	-60.654	-22.901	-86.691	-15.465	-58.829	-91.987	-63.067	-130.1	-29.927	-31.855
AAC - CCA	-204.382	-173.755	-207.587	-132.038	-249.292	-130.77	-176.55	-239.659	-212.383	-185.685	-184.514	-209.302	-183.486	-204.222	-146.08	-170.748	-222.924	-189.681	-179.664	-192.328	-173.925	-186.821
AAC - CCC	-106.64	-97.174	-104.863	-115.4	-67.221	-145.092	-245.138	-260.18	-259.182	-228.384	-246.605	-286.728	-244.078	-104.831	-212.316	-217.383	-268.613	-233.551	-244.348	-190.319	-62.618	-130.894
AAC - CCG	-168.298	-160.71	-181.227	-147.437	-68.631	-118.476	-227.447	-257.719	-239.783	-223.928	-222.262	-275.596	-219.436	-156.331	-126.1	-192.811	-252.482	-230.326	-221.082	-160.021	-100.796	-222.197
AAC - CCU	-173.51	-160.188	-170.451	-106.195	-205.396	-104.094	-155.723	-129.732	-162.886	-136.273	-161.998	-140.241	-155.553	-176.139	-71.296	-165.084	-149.401	-140.496	-158.779	-127.396	-136.102	-174.818
AAC - CAC	-131.446	-136.701	-132.411	-61.619	-28.813	-23.84	-0.8938	-121.696	-31.365	-52.732	-13.516	-129.782	-20.678	-123.923	-84.205	-18.29	-117.776	-52.453	-21.592	-21.473	-58.121	-141.156
AAC - CAU	-164.08	-170.137	-169.92	-33.992	-176.384	-0.2782	-55.849	-180.306	-58.361	-63.771	-51.835	-153.776	-53.108	-173.533	49.469	-46.4	-155.335	-71.692	-45.017	-135.626	-92.28	-165.252
AAC - CAA	-209.168	-213.657	-216.661	-85.029	-257.852	-85.733	-51.057	-207.702	-72.014	-69.724	-64.983	-166.908	-58.169	-223.546	-117.534	-44.68	-185.719	-67.9	-60.971	-149.346	-151.8	-214.389
AAC - CAG	-142.86	-194.911	-156.203	-117.04	-80.15	-47.054	-102.093	-304.951	-117.146	-178.843	-102.516	-295.557	-100.358	-139.63	-161.193	-96.454	-298.813	-189.892	-97.473	-178.593	-88.057	-181.495
AAC - GUA	0.8618	-17.475	11.521	0.5735	-71.082	29.506	-21.154	-56.978	-31.646	-49.015	-14.539	-53.688	-25.035	-19.407	-33.026	-41.324	-39.522	-46.476	-26.972	-106.177	-40.376	-20.279
AAC - GUC	88.517	209.336	104.428	-0.6992	89.722	-44.269	-121.339	-163.879	-123.813	-134.814	-129.669	-158.096	-125.78	115.481	-97.89	-119.688	-124.918	-139.689	-123.879	-138.684	165.67	133.209
AAC - GUG	78.698	88.794	108.481	-17.684	392.47	118.466	-142.784	-212.9	-145.462	-177.151	-143.253	-175.567	-151.633	98.084	109.573	-164.521	-161.901	-178.702	-144.738	-191.043	23.773	60.75
AAC - GUU	69.101	25.063	79.548	0.4955	-20.336	-74.299	-88.215	-57.655	-94.371	-58.893	-100.293	-82.421	-97.454	51.949	52.106	-109.755	-76.777	-61.543	-90.44	-104.365	12.169	58.632
AAC - GCA	-21.564	-55.986	-27.187	-105.864	-125.832	-47.695	-129.559	-193.987	-138.241	-168.033	-116.88	-159.982	-133.334	-48.673	-86.376	-144.335	-180.126	-168.288	-113.938	-165.571	-94.941	-27.136
AAC - GCC	39.272	102.642	72.987	-115.479	82.125	-47.536	-163.045	-226.251	-179.535	-229.255	-157.248	-230.5	-159.808	66.467	-248.569	-152.217	-203.757	-227.295	-156.82	-215.762	39.749	99.33
AAC - GCG	90.804	123.882	141.838	-148.102	379.687	-51.559	-165.405	-225.893	-164.385	-177.555	-168.649	-199.451	-165.131	129.04	-89.787	-176.063	-200.649	-172.756	-167.361	-123.301	66.403	140.164
AAC - GCU	-0.6778	-33.349	-0.0154	-100.578	-96.489	-89.622	-168.389	-137.547	-158.627	-152.088	-163.979	-142.999	-156.876	-12.601	-50.924	-164.288	-170.014	-144.442	-156.878	-162.609	-100.639	0.0233
AAC - GGA	-0.5744	0.0151	-0.8157	40.752	-77.883	90.259	11.507	-0.826	49.595	0.0541	0.476	30.295	17.675	0.0566	0.9385	0.6583	0.9823	15.564	18.401	-61.205	-29.862	21.382
AAC - GGC	140.048	259.201	217.516	-21.602	137.663	-13.522	-82.973	-157.695	-66.044	-43.339	-82.667	-84.158	-89.112	199.645	-112.916	-32.516	-55.778	-45.319	-86.866	-110.715	217.286	285.161
AAC - GGG	55.391	92.35	85.147	26.766	396.902	199.779	36.76	34.772	49.5	22.704	33.985	68.573	29.983	83.544	250.015	49.978	56.294	39.739	37.675	-20.427	20.627	82.81
AAC - GGU	43.266	13.118	63.563	24.009	33.427	-0.5777	-115.926	-34.092	-80.293	-47.561	-111.958	-32.548	-117.019	41.527	154.255	-82.646	-51.519	-49.18	-119.712	-87.436	-35.413	64.304
AAC - GAC	94.293	183.862	140.115	26.558	255.285	-53.379	20.058	-37.632	11.951	39.97	17.766	34.352	0.7993	133.714	-98.028	0.4957	24.696	25.147	0.3925	44.824	102.152	165.979
AAC - GAU	89.098	33.434	93.049	59.031	49.564	40.231	0.5787	157.003	65.552	96.463	18.909	136.767	10.662	99.337	232.645	-24.446	94.009	100.272	24.248	113.707	-55.197	90.918
AAC - GAA	47.213	-39.123	43.033	0.7619	-62.642	-49.581	13.372	22.459	25.773	44.396	18.377	37.009	21.265	28.711	-12.26	0.6584	40.644	41.117	24.369	50.507	-76.301	0.5215
AAC - GAG	175.925	172.857	248.955	26.871	444.182	0.3273	23.704	0.5992	15.276	45.312	32.471	55.371	21.966	245.699	25.016	-16.259	14.617	46.231	31.904	-21.87	123.202	212.518
AAC - UAA	-14.513	-24.909	-30.547	13.389	-20.976	0.4725	28.502	59.485	49.115	43.094	34.696	42.328	32.731	-27.605	23.085	48.497	49.76	43.523	49.704	82.051	-0.1704	-21.587
AAC - UAG	-0.6836	-18.251	-0.4154	-0.2263	-13.882	-0.5242	20.421	12.956	16.251	0.8422	11.065	0.5462	25.367	-0.461	-16.529	-0.1977	0.6492	0.5736	19.368	11.533	-10.801	-13.419
AAC - UGA	-0.5474	-0.8354	0.2297	17.184	20.226	-0.6651	46.246	65.884	42.449	26.199	34.571	51.487	43.736	0.3104	26.022	38.14	50.117	26.253	29.649	51.943	-0.1096	-0.1081
AAU - AAA	-27.465	10.579	17.828	-180.574	0.7759	-93.61	-89.601	-135.778	-106.311	-77.662	-108.325	-118.184	-90.92	-0.8327	-111.981	-81.238	-96.105	-79.122	-108.772	-186.212	47.067	0.2585
AAU - AAG	-165.244	-202.641	-189.524	-237.657	-214.196	-256.576	-289.714	-285.358	-305.23	-322.118	-291.894	-301.756	-295.824	-194.144	-260.573	-283.995	-285.059	-324.052	-294.878	-218.771	-193.296	-196.21
AAU - AAC	-21.32	-69.007	-37.067	-157.278	-126.769	-160.1	-110.806	-70.971	-92.7	-159.963	-116.74	-109.007	-117.519	-48.656	-162.754	-133.616	-122.899	-172.382	-117.44	0.6236	-73.391	-56.373
AAU - AAU	116.714	120.344	150.932	-19.077	234.429	43.284	-19.109	-16.82	-10.507	-47.027	-32.606	-70.739	-27.708	134.665	68.671	26.136	-61.423	-59.488	-41.882	13.72	173.661	125.578
AAU - ACA	-0.4251	63.129	15.035	-48.702	101.097	-19.071	-56.922	-159.781	-69.993	-85.151	-68.7	-120.574	-66.834	21.076	-14.56	-68.525	-96.168	-91.227	-69.416	-121.73	29.931	37.633
AAU - ACC	-65.116	-92.233	-54.313	-107.984	-145.658	-131.663	-158.416	-168.03	-161.196	-148.466	-150.822	-138.346	-165.294	-61.694	-167.605	-143.582	-124.002	-156.918	-156.119	-78.527	-75.806	-90.259
AAU - ACG	-119.364	-162.422	-155.417	-51.775	-217.49	-115.716	-73.16	0.3627	-69.749	-94.607	-74.467	-11.083	-72.035	-140.91	-144.238	-68.039	-14.829	-99.951	-77.425	-17.663	-147.767	-168.655
AAU - ACU	-11.912	0.6757	0.8431	-44.763	53.831	-0.7145	-76.9	-117.245	-93.221	-76.71	-86.497	-75.404	-86.24	-0.2269	11.901	-58.222	-86.772	-67.124	-90.02	-147.413	37.235	-0.6139
AAU - AGA	-119.052	-90.854	-134.084	-54.221	-98.905	-33.275	-37.066	-63.783	-37.321	-46.562	-41.173	-40.733	-45.826	-128.584	27.521	-40.4	-23.471	-41.035	-42.148	-101.628	-64.254	-130.915
AAU - AGG	-127.537	-160.099	-143.9	-31.7	-198.611	-50.402	-92.673	-70.832	-80.08	-99.995	-86.242	-58.35	-90.541	-132.68	-0.3161	-94.83	-63.962	-101.866	-87.55	-105.694	-140.836	-149.433
AAU - CGA	-0.7561	11.037	-0.8547	111.508	38.85	150.952	36.862	90.551	54.078	84.938	51.248	62.715	34.055	-0.9847	139.888	19.364	83.249	85.242	58.769	0.948	16.755	0.5384
AAU - CGC	46.203	63.38	74.276	75.908	-24.178	26.165	93.105	85.465	94.605	80.073	92.088	71.835	111.812	64.735	-29.855	58.931	68.732	87.327	97.691	39.257	-37.824	44.668
AAU - CGG	-13.054	-15.125	-24.435	35.397	29.81	43.832	21.172	90.27	21.713	45.012	31.117	76.143	19.453	-14.181	60.316	-0.4884	56.108	46.929	31.078	21.468	-34.475	-24.587
AAU - CGU	40.499	63.707	39.054	88.973	70.154	118.849	10.925	49.128	10.514	51.434	21.179	37.564	12.165	47.553	128.724	43.379	52.29	62.339	24.397	66.944	44.714	74.808
AAU - AGC	-97.828	-132.457	-116.002	-71.619	-192.329	-120.552	-115.459	-126.515	-85.699	-162.127	-104.594	-178.369	-98.869	-100.41	-152.883	-116.39	-132.157	-163.85	-101.888	-12.169	-153.736	-149.708
AAU - AGU	-61.026	-45.902	-60.291	-39.033	-0.8591	-22.297	-69.285	-93.137	-44.397	-85.307	-64.539	-72.057	-70.706	-55.365	21.415	-61.052	-60.07	-85.75	-67.282	-62.111	-0.1389	-49.23
AAU - UCA	29.533	51.767	35.717	12.988	144.199	41.565	18.772	0.4348	25.282	0.1242	23.686	0.9045	0.6737	38.744	28.725	-0.9896	26.941	0.7752	31.455	-0.2455	129.207	51.124
AAU - UCC	12.275	17.802	-0.5507	-22.893	-49.682	-33.695	-96.659	-120.01	-86.56	-94.736	-89.451	-101.347	-99.369	0.7217	-83.22	-89.557	-106.015	-93.345	-94.88	-24.666	-40.451	13.27
AAU - UCG	-78.204	-81.391	-73.757	-57.903	-103.929	-73.845	-73.693	-37.822	-69.354	-75.334	-60.569	-31.222	-79.843	-78.088	-142.685	-91.618	-66.443	-74.328	-68.809	-59.017	-113.921	-102.633
AAU - UCU	68.423	72.519	80.541	26.783	136.299	71.594	-12.439	-62.759	-30.033	-33.449	-20.474	-51.134	-22.534	74.774	53.425	-52.505	-55.702	-43.366	-15.349	-58.455	100.913	104.556
AAU - AUA	36.536	102.839	60.064	-45.249	154.31	-23.425	40.617	23.44	59.643	25.831	49.534	40.339	38.38	70.306	-41.72	51.033	57.42	24.453	40.449	46.29	18.196	74.642
AAU - AUC	-0.4637	22.08	0.7625	-159.53	-65.423	-180.267	-128.787	-149.804	-119.051	-125.423	-125.624	-124.111	-132.451	-0.4943	-212.662	-117.818	-139.164	-132.349	-127.062	-40.216	-107.961	-0.5509
AAU - AUU	114.74	174.409	158.801	-66.813	285.53	-24.804	-32.635	-58.714	-32.819	-27.423	-40.769	-32.816	-33.637	151.397	-23.304	25.919	-28.617	-39.291	-35.357	-79.006	171.651	145.024
AAU - UUC	-29.794	-10.702	-27.787	-69.247	-49.623	-95.571	-122.4	-31.903	-128.479	-87.807	-124.957	-26.313	-124.607	-16.641	-131.405	-114.296	-61.555	-88.819	-122.381	89.169	-50.964	-38.128
AAU - UUU	31.499	60.462	48.459	-28.89	110.546	0.7327	-90.059	-73.83	-83.486	-64.821	-87.012	-68.269	-92.886	35.454	-43.928	-56.744	-89.065	-66.041	-93.746	-89.529	96.674	62.877
AAU - UAC	26.442	69.178	20.014	-159.238	-13.685	-74.785	-169.517	-130.705	-185.325	-181.034	-174.846	-145.03	-172.523	15.098	-196.73	-157.183	-174.332	-183.479	-175.572	-85.906	-46.78	57.39
AAU - UAU	128.694	187.754	148.646	-39.189	168.548	63.083	-83.592	-103.031	-101.948	-87.101	-91.048	-108.949	-92.823	156.659	0.1812	-45.48	-122.743	-80.227	-88.062	-105.922	157.245	188.506
AAU - UGC	-33.574	-17.333	-25.841	-82.016	-36.423	-64.795	-63.397	-44.329	-48.343	-95.378	-57.54	-50.157	-56.05	-33.914	-129.837	-67.992	-65.535	-96.718	-52.372	28.997	-81.954	-36.976
AAU - UGU	16.559	24.782	24.553	-15.368	56.655	37.274	-0.4316	42.142	-0.1116	-10.52	-0.4167	27.189	-10.957	13.833	-35.183	0.4798	0.7823	-0.1071	-0.6928	76.044	21.515	60.18
AAU - UGG	-10.977	-0.3306	-0.9621	-39.982	-17.611	-40.746	-67.591	-21.045	-62.115	-47.116	-62.143	-33.906	-63.307	-0.7905	-69.478	-67.826	-17.629	-38.513	-60.49	44.59	-61.91	-13.011
AAU - CUA	101.14	152.143	135.675	161.584	61.291	168.013	78.638	121.948	87.23	107.105	80.604	110.323	68.713	119.404	156.443	55.376	106.012	119.197	67.917	115.664	40.504	131.089
AAU - CUC	79.922	130.032	74.067	112.195	-21.311	62.598	94.613	-41.63	85.765	83.863	102.753	-16.078	106.231	76.09	101.722	104.954	-34.735	88.582	95.348	48.671	-26.623	118.771
AAU - CUG	50.45	26.5	67.741	84.249	0.5033	163.416	58.588	109.054	77.147	109.747	63.16	78.077	68.735	49.15	164.215	35.347	53.895	117.03	63.304	-22.823	-118.738	44.709
AAU - CUU	86.94	126.553	107.73	104.826	86.376	388.938	86.013	19.505	97.869	94.516	96.558	32.168	85.812	112.472	150.356	125.764	25.071	93.41	104.514	43.658	97.69	119.987
AAU - UUA	87.155	147.538	119.553	112.977	187.596	182.628	105.869	147.402	134.557	150.297	114.05	162.231	114.1	100.213	173.094	122.232	184.602	154.314	93.257	117.094	255.647	157.651
AAU - UUG	-11.215	-14.716	0.9735	152.88	-0.9459	267.554	31.393	104.221	31.425	66.635	25.365	166.946	20.52	-24.679	209.327	-0.4326	137.55	64.675	36.417	-0.0557	128.649	42.951
AAU - CCA	69.834	128.196	66.348	137.248	31.563	124.805	69.739	18.666	65.119	62.335	90.467	41.548	74.73	86.911	127.907	64.209	54.298	59.06	89.193	-24.283	91.818	119.366
AAU - CCC	56.348	113.197	78.334	155.768	-34.405	111.337	307.183	131.891	268.072	239.109	302.561	134.48	316.783	58.348	96.848	310.21	110.952	253.109	310.638	86.737	0.1047	88.046
AAU - CCG	-22.347	-30.804	-27.317	149.805	-91.547	315.929	214.702	137.766	191.736	142.679	205.872	123.87	209.624	-32.516	156.807	135.757	112.12	140.873	217.449	-13.95	-66.329	-20.322
AAU - CCU	119.827	171.919	117.638	137.286	134.345	141.782	137.197	72.887	125.332	95.755	155.672	72.778	144.744	115.11	179.648	190.514	68.604	101.865	154.44	102.821	125.897	157.563
AAU - CAC	29.428	65.04	23.397	24.885	-28.206	0.2809	-39.063	-0.5132	-29.883	-44.936	-28.589	-26.749	-31.354	39.841	-33.77	-25.637	-24.354	-28.299	-36.483	-13.758	-19.924	46.068
AAU - CAU	65.314	92.541	77.991	52.096	77.939	105.689	-19.048	27.266	-0.7856	-0.2924	-13.519	28.392	-24.822	75.632	67.511	-0.2608	32.087	0.9506	-12.679	-14.371	98.535	96.605
AAU - CAA	50.509	76.764	98.245	122.706	59.818	105.62	16.965	-49.637	31.461	52.672	16.632	-15.713	13.675	80.344	154.927	-0.3505	0.6456	46.247	0.9173	-30.469	141.986	95.689
AAU - CAG	29.627	45.881	33.845	0.9001	-43.676	-32.146	-120.302	-130.793	-112.573	-115.701	-111.175	-154.673	-111.928	27.525	-49.075	-123.483	-158.724	-112.063	-110.313	-135.65	-68.934	35.382
AAU - GUA	61.229	127.734	68.548	62.904	105.005	48.505	104.688	76.992	124.451	140.663	92.244	100.785	112.671	106.886	88.318	98.168	97.618	119.182	100.197	88.174	93.525	112.799
AAU - GUC	27.604	-15.722	14.196	-0.9365	-118.577	-68.465	108.58	0.4194	110.559	154.766	115.57	51.416	112.228	19.962	-73.162	168.59	46.597	159.973	115.093	114.822	-79.096	-0.2915
AAU - GUG	-51.267	-78.066	-81.919	90.186	-179.23	19.267	212.469	375.98	198.723	246.385	211.776	335.358	223.376	-58.922	112.619	185.069	275.899	245.953	213.011	169.489	-83.895	-73.674
AAU - GUU	100.892	127.773	109.825	0.8032	109.367	41.784	65.836	55.735	68.218	120.138	67.187	92.162	66.053	103.684	70.382	124.037	85.094	103.972	73.891	78.74	110.026	119.56
AAU - GCA	0.1496	58.034	13.287	97.888	22.271	61.068	105.845	79.851	108.177	104.641	97.861	104.173	92.802	25.91	142.638	78.458	138.814	101.992	109.771	16.27	93.544	55.767
AAU - GCC	-50.387	-98.251	-62.657	75.419	-149.336	-36.13	216.848	151.43	205.782	271.352	210.168	169.321	230.649	-69.702	-0.0085	230.771	156.07	288.554	215.503	179.695	-95.126	-92.497
AAU - GCG	-106.974	-170.868	-148.077	53.626	-224.146	-39.4	121.834	245.889	125.198	130.22	123.307	242.183	134.2	-132.113	220.295	67.438	236.922	138.059	116.248	29.729	-110.951	-170.12
AAU - GCU	-27.398	0.1619	-16.376	96.939	-37.644	60.62	53.441	31.5	44.384	65.324	54.242	35.412	29.463	-17.12	140.461	35.374	33.777	66.726	42.402	21.78	82.13	-11.314
AAU - GGA	0.9857	0.5468	-0.1915	153.518	69.697	73.502	230.964	222.418	235.585	201.689	235.853	227.183	239.349	-0.5992	239.772	212.186	270.056	179.643	239.034	140.921	78.349	0.8025
AAU - GGC	-11.019	-114.843	-55.33	120.334	-80.36	-0.8811	233.563	191.609	258.21	203.705	222.769	178.346	246.082	-47.593	0.601	180.743	193.157	208.845	230.569	251.606	-98.277	-126.467
AAU - GGG	-22.3	-30.083	-43.441	188.422	-63.913	120.335	211.749	223.464	207.578	138.97	179.633	197.246	207.674	-42.178	280.096	133.233	208.638	147.371	185.58	83.14	-0.6195	-51.991
AAU - GGU	-49.925	-51.692	-70.125	41.805	-0.7477	24.524	90.578	106.092	91.581	96.589	97.517	53.863	98.946	-57.363	135.903	63.86	43.721	86.342	97.739	123.216	23.236	-64.535
AAU - GAC	-66.579	-180.007	-97.492	-100.389	-199.286	-126.04	-95.36	-106.587	-116.283	-143.463	-107.45	-102.291	-100.51	-102.3	-166.242	-113.103	-94.205	-151.449	-109.696	-25.124	-128.695	-143.986
AAU - GAU	-22.743	-26.937	-40.793	-63.839	-0.8127	-0.1404	-94.629	-89.215	-103.385	-75.942	-93.847	-92.382	-98.119	-35.854	-11.79	-41.393	-63.5	-72.403	-101.1	-76.705	89.552	-38
AAU - GAA	-45.944	-25.452	-68.981	-68.133	30.992	-40.601	0.7486	-43.739	-22.94	14.463	-0.3671	-28.002	0.3371	-66.367	0.1782	0.6806	22.907	18.13	-0.4847	-17.186	98.93	-50.118
AAU - GAG	-143.636	-238.446	-199.909	-111.534	-297.938	-155.481	-162.461	-62.983	-178.031	-171.584	-170.027	-119.072	-164.316	-195.14	-147.847	-136.801	-112.749	-181.948	-163.929	-34.274	-215.577	-220.216
AAU - UAA	49.833	54.753	39.087	0.1199	19.292	57.355	30.589	13.168	0.8565	33.54	24.943	27.578	43.097	47.519	21.525	53.19	36.968	35.154	22.38	27.348	34.569	41.493
AAU - UAG	0.4003	0.8453	-0.0562	16.29	18.729	48.386	13.824	0.7546	0.7815	23.836	14.913	20.726	13.328	-0.2703	18.836	19.6	23.802	27.441	12.38	0.8561	-0.3463	0.626
AAU - UGA	-0.7205	14.801	14.149	60.903	-13.769	66.798	24.452	42.782	16.413	18.17	20.453	43.155	17.036	-0.3686	36.663	31.173	43.25	25.477	18.473	21.155	0.9111	10.737
ACA - AAA	38.191	39.879	60.911	-28.672	95.186	67.162	22.344	-44.226	0.4191	40.728	0.54	-0.8913	37.755	54.276	0.2079	46.457	-28.664	35.133	17.872	-97.613	77.531	82.626
ACA - AAG	-0.5467	-66.863	-14.103	-113.078	-81.017	-49.936	-79.529	-147.489	-99.256	-76.115	-74.834	-125.483	-83.03	-0.7638	-88.416	-68.901	-137.433	-78.576	-91.58	-131.909	-43.511	-21.542
ACA - AAC	-14.902	-57.951	-19.534	-45.911	-112.986	22.053	-63.134	-92.179	-63.58	-58.102	-63.485	-77.35	-51.099	-0.4416	-28.523	-57.33	-103.365	-66.839	-52.345	-56.986	-44.396	-10.869
ACA - AAU	55.719	85.792	94.096	22.489	126.517	99.446	45.9	0.6493	58.494	11.781	30.694	16.81	41.04	78.874	20.607	25.005	0.5133	0.4501	39.769	-0.5654	88.181	108.531
ACA - ACA	57.206	98.35	86.024	170.438	153.425	357.257	327.474	1.081.397	449.545	357.25	328.611	947.466	338.022	89.768	243.954	322.847	888.222	391.832	318.703	852.338	184.933	87.494
ACA - ACC	-29.782	-61.327	-50.6	134.589	-68.285	176.091	22.769	67.763	24.984	26.963	16.643	72.397	30.569	-46.77	48.277	50.003	54.194	53.331	16.699	102.122	-11.134	-42.436
ACA - ACG	52.194	-0.5173	39.852	180.653	-45.306	144.834	153.555	360.763	175.251	180.023	144.743	269.486	160.564	32.747	90.503	154.941	250.628	221.928	150.368	286.029	41.288	38.074
ACA - ACU	27.409	31.108	36.48	221.488	154.157	279.734	223.835	280.076	206.831	102.853	157.261	258.02	157.635	54.698	142.917	121.212	239.858	133.355	136.172	217.567	116.432	48.945
ACA - AGA	-25.68	-10.006	-20.774	44.624	23.735	197.452	17.063	29.498	12.249	18.911	15.285	14.402	13.829	-29.823	47.104	16.898	-0.7486	18.273	0.6699	-0.0111	71.885	-30.311
ACA - AGG	-30.889	-65.383	-53.387	-0.6965	-105.062	22.282	-0.0638	12.728	10.922	-21.649	0.0219	0.7329	0.0155	-58.232	0.7524	-0.8091	-20.389	-23.03	11.122	0.1768	-14.814	-47.1
ACA - CGA	-53.062	-30.349	-60.192	-51.169	-43.81	0.404	-36.245	-31.865	-30.86	-14.109	-27.663	-0.9989	-32.003	-62.613	0.2859	-56.14	-0.2058	-18.304	-16.024	20.286	-76.165	-47.822
ACA - CGC	-61.502	-51.823	-68.44	-76.749	-91.896	-69.365	-91.578	0.4805	-86.93	-39.517	-84.123	0.5386	-85.251	-76.669	-27.676	-93.921	-28.969	-49.244	-76.419	-15.519	-103.163	-79.121
ACA - CGG	-30.072	-46.238	-43.272	-77.918	-64.935	-79.399	-59.896	-31.001	-57.51	-39.991	-41.477	-14.118	-52.066	-45.042	-82.662	-66.894	-25.128	-48.075	-42.057	-16.49	-69.103	-69.453
ACA - CGU	-59.258	-20.016	-46.783	-45.628	-48.02	0.57	-27.688	-45.101	-53.78	-49.831	-32.47	-20.756	-31.19	-55.269	-21.008	-59.054	-39.134	-42.259	-22.686	-60.222	-55.417	-22.99
ACA - AGC	-70.639	-91.947	-73.155	-30.698	-113.002	0.9144	-102.957	-155.615	-99.222	-121.097	-107.284	-147.123	-99.191	-86.197	-66.6	-95.323	-185.928	-131.043	-106.254	-93.032	-89.446	-77.726
ACA - AGU	-0.0405	14.936	0.6359	0.0507	47.454	45.942	0.7736	-60.065	0.1384	-27.727	10.636	-25.295	-0.6625	-10.759	-30.84	-26.607	-43.403	-32.205	11.162	-29.102	56.353	22.134
ACA - UCA	129.854	126.978	156.066	144.019	185.967	155.304	145.232	147.664	157.587	139.93	153.681	122.025	152.325	173.951	177.937	148.185	144.367	159.091	147.609	188.287	103.332	133.313
ACA - UCC	61.386	10.981	53.945	70.329	-88.591	35.793	91.229	55.397	79.185	71.87	98.112	34.891	84.984	46.878	73.676	85.855	37.084	72.901	99.299	35.305	-17.726	0.5313
ACA - UCG	88.983	0.4978	65.831	105.127	-51.11	18.234	134.852	187.164	146.933	142.328	141.606	121.927	141.642	96.526	49.164	105.002	113.092	139.152	136.823	227.554	-38.946	47.997
ACA - UCU	101.021	106.339	123.447	149.09	146.874	96.405	120.442	62.909	93.825	84.553	107.488	97.993	94.617	115.864	105.886	56.717	81.336	68.826	102.601	86.902	65.206	93.029
ACA - AUA	36.217	28.833	28.735	28.175	37.859	80.765	20.967	18.289	37.472	-0.6477	15.008	-0.6173	25.024	31.235	35.475	21.975	11.92	-0.928	19.377	-49.82	91.233	40.148
ACA - AUC	-56.611	-113.518	-84.484	17.579	-125.255	49.427	-105.445	-101.101	-111.329	-101.917	-102.954	-83.136	-98.76	-68.62	-55.051	-91.477	-102.859	-111.355	-97.434	-102.883	-73.269	-61.525
ACA - AUU	0.1774	14.635	11.275	22.747	84.031	48.799	-0.162	38.604	-0.3542	-33.812	11.081	42.76	-16.404	-0.9663	13.338	0.1438	21.03	-33.942	11.167	-14.073	0.6182	35.023
ACA - UUC	-13.843	-37.5	-18.467	38.801	-135.252	-19.331	-36.451	0.5795	-22.787	-0.1883	-32.079	21.556	-29.438	-20.469	-22.532	-29.949	-24.958	-0.3264	-32.531	16.382	-72.993	-37.566
ACA - UUU	82.621	117.937	108.325	52.224	173.101	16.744	24.507	42.687	50.175	28.44	35.683	32.499	12.299	101.548	-0.3333	20.879	53.396	14.825	32.281	77.458	42.237	90.244
ACA - UAC	-26.038	-70.843	-53.194	-102.912	-161.194	-128.776	-97.798	-94.751	-99.946	-101.755	-88.476	-85.757	-99.243	-48.853	-134.855	-91.724	-115.687	-97.582	-88.163	-83.185	-125.078	-63.147
ACA - UAU	27.691	59.949	53.109	-20.139	0.4897	-16.833	13.838	-98.094	16.95	-13.727	15.562	-66.413	12.845	50.996	-32.605	-17.189	-69.135	-12.537	17.482	-87.548	-38.077	32.179
ACA - UGC	-32.786	-52.452	-40.784	-39.526	-116.236	-56.351	-98.863	-110.104	-85.119	-96.862	-95.282	-106.329	-95.555	-33.842	-70.351	-89.988	-126.712	-102.587	-91.783	-68.403	-92.445	-48.096
ACA - UGU	0.7955	38.598	18.011	-0.4954	-10.051	-12.868	-10.181	-94.607	-12.662	-35.235	-19.646	-68.586	-14.248	21.317	-36.695	-25.043	-65.658	-35.399	-11.211	-81.854	-15.074	14.633
ACA - UGG	22.058	47.351	32.342	-18.81	14.104	-56.569	-57.791	-121.524	-36.901	-68.942	-58.894	-102.073	-69.563	21.691	-59.935	-55.605	-108.17	-73.273	-60.995	-91.853	-28.557	0.5923
ACA - CUA	-60.699	-24.175	-53.028	0.0062	-78.529	42.847	0.4404	-39.087	0.9249	-14.317	-0.5301	-49.076	0.879	-76.308	56.105	-15.312	-49.254	-24.726	-0.2214	-109.828	-0.7121	-32.341
ACA - CUC	-94.667	-96.063	-119.884	-26.09	-153.461	0.0648	-41.948	-37.826	-47.509	-49.322	-39.516	-54.159	-46.843	-124.914	63.481	-52.538	-48.858	-55.761	-30.818	-65.864	-120.946	-114.653
ACA - CUG	-96.205	-107.399	-115.998	-19.492	-110.999	-48.432	-67.467	-70.881	-67.212	-134.194	-65.065	-147.231	-60.447	-107.234	48.796	-109.063	-142.911	-130.883	-59.623	-76.619	-75.006	-104.039
ACA - CUU	-45.366	-0.9117	-25.608	51.306	0.2471	95.663	18.494	24.906	13.655	-18.997	16.858	21.131	19.891	-42.212	96.045	-0.9882	28.62	-20.586	26.47	-43.602	-17.967	-0.448
ACA - UUA	87.134	127.939	106.457	45.525	167.557	50.132	44.543	34.382	38.91	60.095	40.753	62.673	45.391	134.738	113.495	50.99	51.86	53.164	36.129	51.725	35.811	122.748
ACA - UUG	74.525	60.106	71.541	14.127	0.7844	-39.416	25.608	0.9903	32.035	45.061	37.621	76.124	29.39	70.907	22.848	0.8425	49.039	41.759	37.932	86.162	-34.306	68.07
ACA - CCA	85.497	182.129	102.742	111.132	169.334	136.333	148.013	147.846	171.19	135.19	172.959	90.573	165.645	116.596	232.461	139.72	89.299	130.111	172.653	205.425	129.915	143.758
ACA - CCC	48.302	113.516	49.446	53.117	-10.915	100.024	106.309	72.698	101.364	82.427	111.824	11.959	118.779	43.854	155.053	105.733	0.8887	81.753	103.806	87.363	31.137	57.469
ACA - CCG	80.226	104.071	62.516	138.258	56.793	76.708	105.85	87.937	127.955	109.496	110.865	11.406	104.885	66.014	449.674	83.763	20.692	108.577	101.016	184.416	42.368	70.688
ACA - CCU	74.479	160.585	106.447	110.757	180.769	118.372	108.892	96.333	99.914	61.916	117.599	89.592	133.944	113.507	149.359	117.054	128.733	70.422	115.522	68.405	145.987	100.827
ACA - CAC	-66.887	-67.983	-92.983	-76.912	-142.769	-65.036	-84.985	-20.799	-81.458	-58.528	-75.412	-0.8611	-79.081	-73.965	0.6231	-88.88	-40.334	-60.397	-64.397	-43.477	-113.35	-75.694
ACA - CAU	-41.354	0.0291	-34.659	-13.484	-24.946	0.2752	-24.97	-60.108	-27.283	-45.641	-20.877	-34.824	-21.052	-33.41	0.1593	-32.215	-52.124	-46.004	-13.379	-107.048	-21.45	-11.735
ACA - CAA	-52.553	-19.15	-36.189	-28.607	-59.86	-0.5097	-14.503	0.1769	-16.432	0.7906	-10.62	15.303	-0.3808	-43.34	61.733	-34.486	-21.731	11.782	-10.354	-77.643	-40.912	-20.493
ACA - CAG	-67.479	-76.598	-87.592	-94.179	-106.471	-136.528	-129.439	-80.961	-117.368	-90.99	-105.803	-51.143	-121.67	-76.639	-70.097	-147.479	-97.589	-90.113	-117.957	-140.582	-125.418	-105.508
ACA - GUA	28.89	69.328	22.391	32.926	68.84	21.317	53.053	0.4947	23.578	32.784	46.117	0.74	37.593	24.172	41.508	63.012	20.433	41.851	43.628	-35.257	105.107	35.481
ACA - GUC	-47.175	-47.887	-58.511	-49.446	-111.875	-62.315	-35.302	-110.564	-49.106	-0.4345	-47.174	-65.461	-32.384	-54.437	-75.01	-0.8895	-59.224	-0.2587	-47.856	-71.035	-54.266	-65.472
ACA - GUG	15.031	-38.067	-0.7283	-28.488	-68.62	-95.49	-0.0056	-117.45	-34.543	-23.585	0.5832	-133.978	-0.7853	-13.221	-86.052	37.577	-78.402	-27.438	-0.7112	-0.2263	-15.187	-16.869
ACA - GUU	15.042	29.93	25.951	31.594	24.268	19.194	48.14	47.861	46.645	31.204	50.204	68.671	52.185	20.234	46.045	72.45	95.566	31.877	52.235	10.291	76.213	33.054
ACA - GCA	40.233	93.384	45.822	80.69	93.121	109.36	187.277	379.772	197.193	262.941	177.382	295.558	180.335	39.976	125.684	186.733	424.369	260.768	172.126	271.974	177.082	63.084
ACA - GCC	-56.718	-48.277	-72.509	-63.175	-83.667	-92.919	-22.588	-97.199	-31.184	22.162	-30.5	-50.1	-33.681	-74.465	-83.675	0.9689	-0.2135	28.522	-32.224	-54.814	-12.154	-62.407
ACA - GCG	-24.003	-46.363	-43.067	32.048	-68.049	-53.711	69.739	114.536	63.589	124.535	61.597	64.75	64.349	-51.432	-20.497	65.583	143.761	126.854	56.761	142.108	0.3442	-73.412
ACA - GCU	-0.9113	53.599	29.662	54.443	47.894	81.869	82.753	77.32	87.343	77.983	84.372	146.474	94.523	0.9596	47.997	87.715	181.481	62.742	80.031	34.655	108.383	27.78
ACA - GGA	0.6776	70.896	0.4347	-65.107	57.728	-51.881	0.1034	-66.059	-18.176	13.942	12.253	-56.667	0.8071	0.1297	-19.668	47.434	-47.88	10.008	0.213	-0.9646	20.356	18.53
ACA - GGC	-83.063	-98.009	-119.552	-106.137	-76.142	-129.647	-143.315	-265.003	-162.224	-152.033	-141.672	-224.789	-141.795	-93.844	-155.251	-128.015	-211.039	-158.917	-143.663	-209.704	-107.251	-128.593
ACA - GGG	-17.757	-27.72	-47.991	-36.807	-32.398	-76.962	-17.24	-56.818	-30.63	-38.496	-13.169	-50.431	-25.164	-36.724	-69.331	0.1284	-43.895	-42.633	-14.185	-42.22	20.922	-20.828
ACA - GGU	-93.453	-44.255	-83.741	-73.415	-57.257	-44.489	-34.749	-171.409	-56.373	-54.907	-43.116	-95.423	-51.805	-91.411	-107.472	-28.761	-55.897	-55.014	-42.662	-203.985	-37.076	-65.089
ACA - GAC	-62.549	-103.015	-92.359	-110.368	-133.687	-144.982	-103.535	-119.65	-112.446	-67.331	-105.68	-83.066	-105.867	-90.133	-150.027	-49.623	-82.166	-76.842	-98.618	-109.162	-94.455	-111.729
ACA - GAU	-45.682	16.437	-0.0492	-84.323	0.0334	-48.186	-29.061	-150.79	-62.773	-31.599	-41.377	-96.195	-34.045	-15.973	-100.442	-0.4973	-66.437	-28.865	-43.269	-148.491	30.832	0.807
ACA - GAA	27.382	81.924	49.765	-85.465	101.913	-50.782	18.876	-110.518	0.4128	33.545	-16.644	-69.234	13.867	25.038	-52.639	25.569	-49.219	37.171	-10.715	-133.699	73.329	62.248
ACA - GAG	-68.558	-104.476	-93.556	-117.796	-170.866	-164.28	-126.115	-229.544	-153.083	-64.129	-132.654	-192.617	-131.138	-82.073	-193.345	-87.487	-154.637	-56.046	-127.001	-122.992	-93.717	-108.718
ACA - UAA	26.519	17.808	24.599	-15.862	-24.851	0.6949	16.753	-16.286	0.7807	16.656	22.749	-0.831	25.785	12.557	-0.4455	19.102	-0.0968	0.6133	28.149	-23.818	10.698	15.181
ACA - UAG	-0.0932	16.906	0.8992	-17.701	40.727	-0.9555	10.497	-0.4901	0.8298	-0.1083	0.5029	-0.3313	18.344	-0.292	-13.223	17.487	0.7325	-0.5573	13.991	-13.013	-0.2923	11.334
ACA - UGA	-0.7567	-0.1772	14.818	-14.008	-14.544	0.6408	0.8262	-18.886	-0.355	-0.2308	0.2708	-0.4038	-0.219	-0.6129	-0.3472	-0.9098	-15.584	-0.6246	11.206	-14.428	-0.0699	-0.7171
ACC - AAA	-49.354	-89.237	-69.866	144.076	-87.011	138.558	102	255.661	107.155	170.11	95.053	249.944	102.244	-66.066	59.584	85.916	216.449	177.851	106.061	275.864	-37.229	-81.185
ACC - AAG	53.369	36.041	32.854	97.999	77.275	159.248	178.854	164.134	165.004	126.468	194.483	213.353	178.244	88.708	56.961	131.426	184.866	122.759	190.782	132.93	112.959	24.536
ACC - AAC	50.773	70.937	31.368	186.688	123.162	225.631	123.71	154.771	134.933	142.611	135.365	134.312	136.64	63.553	170.223	119.927	157.711	136.259	126.062	180.556	90.064	16.221
ACC - AAU	-0.1362	-36.317	-32.869	102.983	-54.487	-46.391	92.072	148.388	112.75	102.25	102.777	115.273	101.845	-26.108	18.747	66.739	108.313	97.293	105.966	164.78	-40.76	-44.882
ACC - ACA	16.929	0.1446	-0.236	80.797	-21.862	124.376	317.187	394.649	347.269	354.666	316.788	323.117	358.779	-12.289	115.295	324.752	333.68	378.278	320.607	465.824	-0.4242	0.6872
ACC - ACC	213.136	375.272	302.334	197.277	444.708	243.355	501.398	301.345	504.132	419.44	468.12	279.614	529.091	189.314	526.363	497.851	333.167	432.764	456.763	399.551	147.491	312.029
ACC - ACG	97.422	150.333	115.733	-35.56	342.578	18.012	209.208	-20.898	203.19	120.396	188.953	119.278	207.107	110.418	13.707	169.05	116.437	131.69	193.421	66.558	54.139	126.197
ACC - ACU	86.094	84.689	75.85	144.163	63.43	44.738	258.068	146.845	261.624	153.676	238.154	47.957	261.774	57.641	169.721	194.217	109.904	169.156	230.923	191.381	26.459	77.748
ACC - AGA	24.37	0.8025	14.845	60.414	0.6519	30.216	10.913	49.73	0.3096	33.42	18.109	76.177	25.002	0.7949	17.069	17.016	28.082	36.499	11.886	46.417	-23.219	26.573
ACC - AGG	51.706	80.426	56.748	0.9375	138.104	-0.0865	53.678	18.657	43.407	17.644	37.31	27.317	56.226	57.163	0.7939	11.916	16.064	11.065	39.418	-0.1513	44.277	72.553
ACC - CGA	-114.02	-125.546	-116.927	-89.46	-127.122	-99.762	-96.83	-92.84	-105.262	-87.607	-108.605	-90.988	-110.761	-116.824	-115.434	-59.363	-98.994	-89.716	-107.83	-91.503	-98.342	-125.823
ACC - CGC	-76.583	-104.756	-75.168	-52.596	-26.36	-37.395	-130.752	-199.498	-130.959	-136.362	-134.329	-244.759	-132.498	-76.528	-137.403	-87.44	-220.128	-134.097	-131.776	-102.437	-69.754	-99.118
ACC - CGG	-47.759	-78.299	-58.472	-51.76	-61.32	-77.218	-101.026	-87.239	-94.672	-129.626	-96.244	-94.489	-103.896	-51.46	-138.459	-63.799	-100.745	-137.681	-85.913	-61.631	-41.324	-76.649
ACC - CGU	-101.926	-127.135	-107.664	-31.001	-85.752	-50.282	-83.359	-140.848	-90.859	-116.007	-95.448	-174.575	-87.001	-108.228	-79.226	-62.873	-155.291	-115.647	-87.909	-170.712	-59.369	-109.451
ACC - AGC	183.026	188.922	165.516	203.39	258.754	254.456	216.349	258.52	203.71	265	211.616	278.621	218.116	164.11	218.962	216.238	241.167	256.707	204.132	225.08	128.642	183.563
ACC - AGU	103.241	69.636	68.351	139.221	81.119	28.331	127.905	138.326	135.232	79.283	151.561	53.863	125.83	82.304	39.864	104.698	45.596	70.392	139.018	93.352	51.315	61.782
ACC - UCA	-55.565	-63.997	-72.189	-71.747	-109.492	0.2609	13.947	70.45	25.073	45.465	15.462	74.206	12.703	-77.134	-0.861	20.563	89.141	46.98	11.171	74.215	-43.052	-75.986
ACC - UCC	-0.6166	-18.773	-0.9637	-95.391	14.509	-27.191	19.03	-0.9392	-0.3817	61.327	0.5082	20.739	17.924	-26	44.974	29.82	23.983	66.559	0.4895	-26.97	38.403	-30.553
ACC - UCG	0.4216	26.503	13.279	-93.805	172.658	-33.221	55.657	-0.7566	46.564	12.146	43.652	42.409	52.686	35.566	-50.72	44.6	45.346	19.227	48.105	-47.583	123.809	0.2359
ACC - UCU	-63.863	-76.903	-91.64	-67.437	-54.285	-60.828	-13.022	-15.225	-20.575	13.285	-0.7763	-0.8113	-0.3559	-69.053	-31.685	-0.3886	-10.825	17.76	-0.7034	-28.103	-27.569	-79.635
ACC - AUA	-24.99	-57.2	-68.46	-14.347	-63.513	-22.639	69.709	168.291	46.512	86.82	75.213	210.33	81.308	-66.504	-35.068	56.075	159.326	89.64	78.78	221.634	-0.7081	-69.006
ACC - AUC	83.02	96.64	79.275	144.372	118.072	130.911	185.883	176.689	163.493	254.993	180.792	182.51	177.94	107.321	110.511	175.389	207.332	247.734	185.514	111.302	147.465	67.042
ACC - AUU	-0.4469	-37.976	-33.044	70.332	-66.217	-46.539	209.69	215.443	228.755	196.486	215.092	193.808	213.977	-33.831	0.6827	197.107	170.132	196.63	203.465	250.192	-0.4006	-34.203
ACC - UUC	49.649	68.803	49.022	-38.962	-11.692	27.504	80.713	10.556	73.969	86.453	78.268	22.111	83.892	56.484	-29.455	68.569	57.023	88.135	80.574	-47.088	121.91	52.497
ACC - UUU	-57.785	-87.91	-80.246	-97.785	-150.341	-114.477	35.557	16.696	33.377	35.351	37.895	29.853	37.632	-70.082	-97.147	14.518	38.277	33.265	45.327	-22.826	-45.112	-77.782
ACC - UAC	-42.867	-64.133	-43.124	32.185	-47.999	-77.322	122.303	120.233	106.564	112.199	119.046	131.142	112.997	-52.971	-81.729	172.451	163.078	112.046	118.762	104.375	88.96	-85.263
ACC - UAU	-105.628	-124.347	-122.043	11.801	-152.244	-55.777	60.984	90.141	70.109	44.582	65.921	102.628	60.934	-97.006	-52.471	31.348	110.556	42.378	74.805	83.022	-54.473	-120.699
ACC - UGC	49.388	55.075	45.235	12.257	53.085	58.257	99.838	85.852	92.497	124.284	96.194	115.077	91.833	35.049	105.318	97.104	131.079	132.863	88.407	54.446	130.148	53.458
ACC - UGU	0.5273	-23.416	-0.3028	20.943	-76.787	13.776	69.908	90.071	97.135	54.116	65.319	79.992	65.624	-0.2899	0.2344	64.076	96.582	47.965	70.716	29.038	0.8969	-14.79
ACC - UGG	-20.676	-39.677	-44.896	-32.645	-65.566	0.1665	41.033	81.006	44.773	39.206	32.038	111.661	41.776	-25.601	47.298	55.022	103.175	50.33	29.948	11.014	72.958	-25.295
ACC - CUA	-80.806	-99.755	-80.807	-56.96	-59.378	-40.566	-56.1	-56.013	-58.761	-57.532	-69.449	-89.974	-56.902	-55.211	-117.642	-49.719	-79.241	-52.278	-71.756	-53.637	-62.797	-91.004
ACC - CUC	-29.289	-42.584	-11.48	-30.311	82.942	-53.598	-72.685	-128.81	-74.355	0.1814	-74.926	-140.756	-81.539	-0.8588	-156.914	-10.042	-133.222	0.7017	-90.503	-82.121	56.716	-30.731
ACC - CUG	-31.079	-60.58	-13.924	-135.008	68.471	-244.544	-145.914	-252.048	-139.646	-143.072	-141.357	-256.612	-157.113	-16.009	-361.312	-84.807	-242.739	-145.547	-141.371	-84.425	-66.017	-65.137
ACC - CUU	-90.692	-97.382	-100.956	-70.294	-57.307	-90.885	-59.311	-74.809	-64.092	-26.889	-62.249	-89.01	-60.608	-79.937	-73.243	-43.264	-70.74	-34.546	-63.781	-69.024	-79.193	-101.868
ACC - UUA	-90.434	-117.152	-133.509	-49.857	-201.681	-51.763	-39.823	-53.269	-36.475	-52.933	-40.407	-62.349	-47.848	-116.142	-63.294	-58.026	-44.93	-40.827	-40.124	-87.555	-98.278	-109.008
ACC - UUG	-30.414	0.7055	-40.352	-133.246	-111.513	-185.455	-39.94	-156.777	-95.694	-70.413	-61.163	-96.798	-57.313	-17.356	-166.21	-33.751	-67.863	-70.259	-59.372	-170.419	-57.09	-48.944
ACC - CCA	-138.283	-146.176	-149.019	-110.886	-186.036	-90.143	-172.258	-182.55	-194.809	-116.966	-178.379	-171.895	-178.184	-149.735	-147.472	-137.75	-158.341	-114.914	-174.103	-166.748	-123.59	-136.631
ACC - CCC	-48.118	-86.989	-52.78	-113.306	13.919	-92.264	-245.796	-227.193	-235.603	-183.989	-243.678	-246.413	-248.72	-46.684	-175.244	-175.853	-234.917	-193.186	-247.363	-186.697	-73.556	-68.448
ACC - CCG	-80.271	-119.465	-91.794	-128.98	0.4029	-160.389	-188.487	-215.219	-194.747	-164.112	-197.917	-232.88	-195.334	-76.556	-252.856	-136.619	-205.717	-173.561	-192.031	-136.586	-67.914	-123.444
ACC - CCU	-118.633	-146.304	-134.31	-80.484	-123.109	-89.316	-133.538	-109.865	-150.557	-96.173	-135.731	-116.97	-130.228	-117.069	-87.545	-140.526	-117.778	-89.578	-134.401	-134.032	-110.523	-124.142
ACC - CAC	-73.137	-121.844	-86.47	-75.491	30.466	-75.732	0.5016	-55.687	-22.782	-0.5537	-0.203	-91.658	-0.1884	-83.439	-170.796	17.716	-45.616	-0.7086	0.0151	0.4242	-44.765	-116.145
ACC - CAU	-113.04	-150.437	-138.489	-45.317	-98.715	-66.888	-22.03	-96.968	-40.983	-44.618	-31.755	-108.594	-33.829	-140.053	-97.397	-30.82	-81.635	-50.386	-27.472	-49.01	-105.624	-144.02
ACC - CAA	-179.354	-209.227	-203.752	-114.793	-174.181	-99.305	-36.197	-90.538	-71.901	-25.711	-49.027	-80.66	-42.985	-198.083	-149.134	-28.459	-98.358	-28.206	-43.36	-62.703	-127.027	-199.374
ACC - CAG	-117.418	-174.921	-139.771	-131.322	-64.871	-116.159	-135.166	-218.704	-152.338	-156.015	-136.41	-229.727	-141.621	-117.142	-253.934	-47.856	-194.393	-170.248	-136.472	-129.237	-97.155	-173.285
ACC - GUA	-0.4716	-33.427	-23.536	48.731	-90.466	87.189	-34.046	11.851	-16.329	-26.64	-29.299	16.355	-31.061	-0.6746	94.939	-49.393	-11.948	-23.56	-28.703	-59.187	-47.794	-12.711
ACC - GUC	104.556	165.53	165.075	42.342	185.971	145.947	-31.573	13.72	-26.3	19.029	-24.385	11.308	-30.487	126.835	226.588	-54.203	24.382	27.828	-25.68	-112.034	148.463	161.056
ACC - GUG	55.209	84.394	95.605	-59.264	175.65	-18.501	-141.704	-140.264	-116.825	-162.157	-143.389	-80.47	-145.078	72.839	54.761	-172.375	-101.368	-166.123	-132.157	-167.079	-34.307	98.408
ACC - GUU	54.157	0.5678	40.881	104.065	0.6531	63.205	-37.645	93.014	-0.6353	-10.748	-27.899	34.159	-32.949	28.167	132.525	-64.015	29.574	-0.2312	-28.655	-83.34	-48.534	47.814
ACC - GCA	-0.0687	-35.709	-0.6124	-97.434	-108.791	-32.879	-112.122	-119.756	-125.875	-117.163	-111.984	-77.093	-109.107	-28.742	-39.078	-119.873	-118.247	-115.154	-101.505	-137.066	-92.118	0.0139
ACC - GCC	134.641	183.366	178.351	-86.632	137.244	-0.9851	-40.38	-67.426	-31.387	-141.096	-41.807	-69.775	-45.436	113.604	86.954	-95.165	-76.698	-142.499	-36.395	-166.617	18.545	203.101
ACC - GCG	118.206	144.354	182.661	-151.272	183.275	-145.17	-195.27	-216.071	-196.354	-184.699	-188.444	-176.629	-201.728	164.844	-118.22	-196.527	-202.635	-193.133	-189.242	-136.569	-0.1362	169.961
ACC - GCU	56.428	25.973	45.226	-52.796	-69.515	-22.944	-77.431	-28.807	-70.817	-77.561	-73.784	-80.149	-73.086	29.483	28.801	-138.52	-96.267	-71.792	-72.39	-114.566	-92.656	59.985
ACC - GGA	44.295	17.937	62.493	178.148	-22.765	200.896	-66.097	-40.788	-59.559	-99.614	-75.929	-0.8371	-78.078	47.239	54.043	-71.348	-36.602	-99.644	-78.626	-88.465	-20.927	75.514
ACC - GGC	137.501	284.37	235.31	37.951	134.99	152.561	-126.971	-75.397	-115.897	-123.192	-111.937	-70.608	-119.255	184.436	251.662	-130.242	-99.96	-126.061	-118.65	-144.573	103.982	301.44
ACC - GGG	82.579	127.806	129.487	86.425	116.902	84.887	-28.16	-24.875	-33.634	-59.065	-26.78	-0.2692	-37.628	136.334	238.954	-47.013	-11.132	-68.244	-37.005	-39.756	73.958	109.869
ACC - GGU	102.976	71.164	107.05	181.954	45.187	105.542	-100.689	-36.386	-94.522	-120.703	-108.636	-82.474	-101.509	121.26	180.879	-121.879	-77.504	-117.258	-106.313	-158.918	23.817	125.149
ACC - GAC	51.784	103.919	86.06	-45.767	105.236	0.2631	-119.159	-54.53	-108.366	-87.502	-113.135	-50.158	-118.023	69.5	83.943	-127.445	-42.376	-87.304	-110.983	-60.875	95.712	123.198
ACC - GAU	36.932	-0.7326	35.947	54.895	-34.451	-0.1926	-98.781	39.385	-86.71	-59.223	-80.607	-20.205	-88.422	45.468	136.883	-108.181	-45.963	-52.36	-79.212	0.7907	-15.834	39.758
ACC - GAA	-38.483	-93.798	-53.156	-15.67	-135.457	-30.794	-52.663	121.065	-18.559	15.031	-26.607	104.493	-49.178	-44.425	-12.027	-55.383	50.84	18.242	-36.453	66.636	-94.003	-46.763
ACC - GAG	68.388	97.829	134.136	0.7342	290.271	15.147	-167.721	-71.599	-150.019	-177.912	-149.886	-67.038	-171.667	136.37	104.056	-180.808	-69.636	-181.961	-153.516	-113.184	121.354	96.852
ACC - UAA	-37.024	-43.292	-23.354	-46.531	-27.084	-42.144	-34.763	-32.601	-36.374	-27.242	-45.047	-36.914	-39.697	-28.461	-38.336	-45.118	-36.876	-33.344	-42.265	-27.156	-25.671	-39.942
ACC - UAG	-0.227	-0.8798	14.843	-28.713	17.177	-32.756	-35.306	-28.057	-22.38	-38.257	-33.133	-23.684	-39.362	-0.2112	-33.49	-35.803	-28.654	-36.272	-32.203	-28.93	-22.495	0.6314
ACC - UGA	-15.25	-26.817	-12.902	-45.525	-32.059	-47.017	-31.185	-29.698	-30.25	-26.325	-28.787	-18.244	-23.012	-10.351	-40.727	-29.926	-18.725	-25.552	-26.216	-29.01	-0.9883	-0.2952
ACG - AAA	-0.1666	-0.8475	-17.623	-59.4	-36.817	-125.045	-61.269	-73.273	-55.415	-58.039	-50.568	-128.002	-65.26	-20.976	-29.263	-46.575	-95.711	-64.223	-47.907	0.3499	-85.585	-41.73
ACG - AAG	44.973	67.107	19.426	-122.917	92.798	-227.689	-205.261	-212.842	-217.662	-205.661	-195.549	-281.508	-207.923	0.8233	-155.718	-180.596	-216.307	-208.308	-200.716	-164.436	-52.923	58.414
ACG - AAC	20.222	-15.117	-11.409	-121.306	91.389	-148.288	-113.514	-129.852	-119.72	-96.238	-105.136	-156.745	-116.954	-16.356	-12.602	-104.823	-121.768	-100.714	-94.021	-65.369	-23.412	-0.5717
ACG - AAU	-0.4967	-39.317	-45.174	-69.481	-63.543	-80.187	-49.734	-108.22	-60.63	-48.377	-43.878	-133.489	-54.182	-20.643	-131.099	-13.325	-83.493	-42.515	-40.706	-11.476	-83.505	-42.815
ACG - ACA	77.728	0.1337	53.859	96.345	-30.488	72.41	33.382	104.26	51.674	77.857	28.267	49.922	34.621	56.96	51.506	32.891	58.729	98.556	12.479	194.021	40.566	21.98
ACG - ACC	45.484	85.23	37.811	38.119	194.379	102.54	-99.061	-95.636	-86.959	-46.832	-93.364	-75.922	-94.373	85.614	104.273	-106.138	-66.884	-43.318	-94.908	-40.736	136.218	49.112
ACG - ACG	441.383	347.471	603.04	108.646	183.849	253.723	48.378	130.614	70.642	74.539	53.716	23.597	51.443	314.501	64.206	39.175	91.34	86.697	45.177	203.271	404.59	391.076
ACG - ACU	-0.0622	-22.656	-24.213	25.852	-88.357	34.539	-39.481	-27.251	-43.222	-0.7449	-38.769	-41.109	-48.896	22.727	-34.023	-42.696	-24.659	16.807	-34.243	13.838	27.216	-29.791
ACG - AGA	34.795	16.445	37.329	0.9335	-71.699	-21.269	-22.645	-16.978	-15.291	-13.234	-16.656	-57.071	-15.623	44.37	-18.604	-21.244	-39.481	-24.625	-22.391	-11.581	0.0504	24.422
ACG - AGG	62.549	96.501	79.884	0.1307	195.208	49.607	-31.131	-19.758	-28.918	-25.149	-29.783	-62.436	-33.179	99.036	-43.299	-12.678	-39.049	-25.473	-27.627	-23.762	96.486	79.291
ACG - CGA	25.933	0.1074	25.944	-97.893	-92.803	-73.442	12.275	27.411	-0.1511	31.645	0.4983	37.933	23.218	48.577	-82.962	-23.255	20.173	36.576	0.1692	0.8658	-19.178	0.8519
ACG - CGC	-0.5631	-0.4129	-0.5686	-105.217	-52.787	-39.135	-35.804	-22.605	-39.916	0.4094	-37.389	79.95	-45.329	-0.0666	109.422	-44.481	63.879	0.1112	-34.725	-54.847	22.826	0.6631
ACG - CGG	38.282	-0.4849	32.104	-115.386	0.8531	-107.563	-0.5163	-46.549	0.3051	0.6935	-0.2925	-26.733	-0.5402	41.169	-202.452	-39.056	-19.983	0.8294	0.1072	-31.881	13.856	29.606
ACG - CGU	-29.544	-65.689	-46.548	-97.614	-74.369	-96.779	-0.2624	18.698	-15.448	0.1427	0.1462	31.777	-0.7208	-29.675	-117.366	-29.89	18.441	0.7457	-0.3835	-48.887	-27.407	-29.156
ACG - AGC	37.114	79.857	63.386	-111.337	121.467	-72.057	-115.247	-123.848	-118.131	-108.327	-113.384	-171.868	-117.579	82.353	-82.57	-110.01	-123.344	-113.887	-109.236	-85.619	101.425	51.779
ACG - AGU	0.9242	0.6688	-0.7479	-80.401	-53.744	-81.409	-73.009	-82.389	-85.156	-54.098	-73.923	-107.507	-70.202	19.879	-148.691	-59.171	-81.383	-51.813	-74.922	-66.431	21.56	0.1135
ACG - UCA	-14.029	-0.3513	-0.8819	-44.752	-109.113	-43.825	-47.994	-47.553	-55.624	-37.839	-59.313	-60.98	-63.489	-0.3186	-48.685	-26.533	-53.301	-43.606	-58.517	-35.244	-35.426	-0.7136
ACG - UCC	-0.0296	90.88	22.813	-27.911	135.008	-0.3329	-121.732	-119.533	-118.937	-102.752	-118.887	-90.986	-127.146	21.336	89.736	-96.219	-74.417	-107.006	-130.053	-92.157	19.532	32.582
ACG - UCG	63.432	192.757	90.501	-87.797	88.968	-64.245	-72.708	-107.247	-66.16	-106.468	-67.553	-111.805	-70.065	73.813	-198.106	-39.499	-71.33	-101.88	-69.217	-88.578	53.469	117.749
ACG - UCU	-55.572	-25.135	-52.76	-31.523	-108.687	-75.32	-68.648	-53.554	-63.167	-59.344	-69.28	-57.916	-63.603	-64.781	-60.987	-58.44	-57.704	-60.546	-55.988	-51.374	-50.293	-48.687
ACG - AUA	69.557	57.18	58.813	76.41	31.836	43.442	-35.67	-55.585	-23.859	-57.584	-37.83	-132.679	-44.593	74.515	61.34	-22.675	-99.859	-51.901	-41.831	-53.334	66.202	49.369
ACG - AUC	12.848	53.514	37.063	48.459	199.609	142.351	-115.501	-133.454	-110.567	-112.934	-112.557	-137.804	-118.224	35.422	285.953	-96.482	-128.741	-106.887	-120.591	-92.99	62.607	33.401
ACG - AUU	-41.334	-60.568	-41.898	28.997	-77.692	-0.4781	-69.586	-99.348	-72.986	-63.959	-65.919	-140.794	-68.086	-42.629	-45.751	-64.36	-91.862	-67.575	-61.463	-87.047	-50.171	-64.5
ACG - UUC	-44.962	-17.499	-46.535	0.8201	166.438	115.492	-132.948	-100.303	-124.351	-116.81	-137.527	-54.05	-133.227	-49.489	169.218	-129.141	-105.772	-116.273	-138.149	-93.782	-34.554	-42.212
ACG - UUU	-55.725	-74.865	-98.248	36.429	-65.197	-67.464	-99.884	-131.101	-98.589	-111.834	-105.527	-142.604	-102.459	-87.996	-64.067	-96.133	-107.088	-115.08	-103.786	-97.47	-50.533	-77.78
ACG - UAC	-0.5781	11.899	-16.134	-29.357	84.133	65.192	-101.969	-107.731	-103.445	-86.461	-106.509	-114.995	-100.277	-0.0935	93.686	-116.656	-128.269	-90.812	-100.424	-85.087	-42.12	11.342
ACG - UAU	-75.118	-68.601	-64.459	-51.968	-82.84	-74.709	-87.922	-134.776	-77.508	-97.893	-91.8	-177.893	-95.036	-78.558	-123.268	-94.65	-154.232	-95.864	-92.112	-127.499	-53.808	-48.369
ACG - UGC	-25.793	-13.212	-19.837	-39.195	30.949	-18.367	-110.806	-101.281	-87.734	-112.318	-104.698	-113.191	-114.275	-17.853	-42.795	-94.969	-112.892	-118.326	-106.085	-93.592	-37.523	-38.04
ACG - UGU	-20.779	-24.247	-37.55	-37.522	-48.762	-74.767	-52.409	-83.757	-61.199	-61.041	-55.237	-100.116	-44.495	-30.179	-122.816	-56.637	-90.605	-67.763	-49.988	-78.701	-33.795	-14.927
ACG - UGG	-0.9837	-0.0377	-14.024	-10.859	-31.256	-42.54	-76.614	-94.338	-67.435	-94.993	-68.866	-133.11	-69.959	-10.471	-124.794	-89.694	-118.701	-93.238	-74.862	-97.259	-0.8838	-0.8115
ACG - CUA	-28.599	-38.203	-20.307	0.7716	-34.513	15.205	-0.6367	73.722	15.442	-0.8195	0.8755	63.05	0.9421	-12.266	52.816	-22.638	21.331	-0.8774	0.6544	-12.834	-17.32	-25.244
ACG - CUC	-31.489	-0.9985	-40.018	50.553	-0.8205	100.924	61.597	150.883	78.71	78.231	64.978	271.875	51.624	-24.582	467.901	0.9531	222.422	74.575	68.791	-0.3672	29.301	-32.133
ACG - CUG	0.7078	-13.614	-13.683	68.385	33.837	296.599	93.395	270.767	118.09	89.442	96.45	317.351	102.629	-20.491	165.797	-0.5216	249.668	97.622	96.717	-10.216	63.722	44.489
ACG - CUU	-34.487	-45.823	-51.285	56.007	-45.793	-20.357	-0.032	106.223	-0.7975	11.574	-0.0895	127.777	12.863	-28.359	83.433	-0.9858	90.315	12.042	-0.081	-0.174	-0.4622	-41.676
ACG - UUA	-66.267	-42.03	-87.863	27.796	-151.511	-12.091	-34.422	-48.503	-32.137	-41.501	-41.312	-40.729	-30.518	-71.72	-40.646	-34.654	-39.074	-41.504	-41.645	-59.218	-89.581	-82.51
ACG - UUG	-48.429	33.459	-37.499	79.398	119.599	94.649	-69.813	-21.373	-75.388	-69.983	-71.268	-52.449	-65.208	-39.658	-58.966	-61.452	-39.856	-72.246	-65.194	-145.991	-69.249	-52.133
ACG - CCA	63.253	-19.348	38.277	0.9254	-51.439	0.8525	148.638	328.553	177.635	156.944	147.667	289.906	156.813	41.271	0.5695	132.3	240.891	147.128	136.194	219.676	18.612	12.398
ACG - CCC	46.329	48.305	39.933	45.979	89.317	124.042	433.546	464.957	474.383	389.113	410.964	722.553	435.999	49.169	286.666	345.874	685.46	401.535	401.897	245.194	139.743	70.601
ACG - CCG	137.133	166.514	163.319	-11.875	187.522	79.448	235.975	325.882	233.866	185.896	236.482	383.141	227.378	178.187	-25.872	203.242	351.19	191.282	220.306	186.401	232.524	271.279
ACG - CCU	0.6977	-39.233	-18.983	13.093	-33.582	-46.059	99.813	170.503	95.141	116.003	93.1	226.812	91.995	-0.7129	-20.761	79.017	208.929	106.914	98.523	94.345	23.114	14.748
ACG - CAC	45.031	11.887	11.136	-0.5929	0.87	0.801	22.449	90.41	35.021	25.848	25.585	149.284	30.259	32.401	63.29	-0.0527	89.707	24.208	21.087	0.9845	27.556	23.776
ACG - CAU	-0.0576	-30.84	-20.398	-33.2	-80.136	-81.409	-14.658	56.596	-19.901	-17.598	-18.05	42.091	-17.633	0.4205	-113.186	-25.549	26.008	-14.642	-18.005	-12.189	40.259	-0.0199
ACG - CAA	53.679	20.005	46.73	-42.083	-62.243	-75.174	-20.724	-25.739	-0.9696	-44.158	-20.14	-26.187	-23.61	64.431	-11.914	-27.622	-46.421	-53.327	-20.604	-43.491	-28.438	30.698
ACG - CAG	65.189	82.803	63.898	-70.61	67.179	-131.098	-54.388	-114.574	-84.436	-88.574	-50.374	-69.22	-47.471	80.372	-125.581	-98.241	-81.822	-99.574	-44.856	-112.156	24.856	98.014
ACG - GUA	-52.298	-65.505	-51.801	54.021	-63.831	-0.6332	-0.0578	-0.8491	-0.8016	-0.7007	-0.8873	-29.333	-11.833	-48.03	52.771	-0.4931	-32.789	-0.668	-20.552	34.49	-52.106	-71.18
ACG - GUC	-66.631	-33.115	-55.45	46.468	45.682	38.685	-0.5172	-82.765	-0.9065	-29.453	-11.943	-32.486	-0.4631	-46.738	170.095	0.263	-45.068	-35.528	-10.714	-38.149	-10.18	-60.158
ACG - GUG	14.71	66.817	51.358	130.915	186.007	156.164	98.963	42.59	96.694	53.256	92.301	0.5049	100.487	33.977	117.712	106.023	0.6141	49.558	92.04	26.363	44.635	48.829
ACG - GUU	-103.925	-105.586	-105.074	131.873	-81.691	34.986	-0.202	-32.551	0.6576	-21.714	-0.3717	-45.415	0.0006	-99.371	33.678	0.636	-51.257	-18.063	0.5305	23.197	-76.845	-109.404
ACG - GCA	-48.331	-105.691	-27.585	134.61	-119.122	80.489	81.208	109.9	97.628	95.706	77.351	108.157	90.371	-41.378	60.926	162.2	77.535	107.29	79.08	257.268	-45.935	-82.715
ACG - GCC	-54.26	-65.591	-60.669	127.724	98.396	112.624	66.711	-25.146	58.803	176.233	46.942	40.795	63.295	-47.883	138.339	104.766	50.795	177.084	53.304	100.07	49.401	-68.042
ACG - GCG	36.767	45.649	83.081	142.093	126.467	183.703	211.476	151.99	240.756	173.121	218.132	157.451	217.841	49.675	-0.8644	275.758	152.596	167.053	217.421	179.664	76.105	87.853
ACG - GCU	-102.715	-121.204	-107.424	72.22	-112.713	-13.847	36.829	14.252	26.391	56.728	40.223	16.968	18.698	-109.708	-53.473	93.932	0.8222	62.257	29.351	99.404	-50.586	-107.268
ACG - GGA	-64.986	-97.465	-64.266	-63.761	-120.929	-124.455	-17.058	0.8098	-21.016	0.4607	-0.9817	-46.059	-0.7012	-77.045	-107.115	14.69	-37.676	0.2323	-0.8024	96.348	-80.279	-73.594
ACG - GGC	-95.178	-159.941	-113.806	-120.191	-0.1786	-162.612	51.424	57.271	38.806	109.671	57.046	120.31	50.521	-114.67	-69.585	40.006	102.092	97.464	56.24	40.17	-43.374	-128.65
ACG - GGG	-12.23	-36.2	-17.473	-13.251	122.142	-37.784	0.118	-0.0491	0.3245	25.907	0.7439	-38.763	0.874	-0.0811	-152.821	14.603	-27.19	40.881	0.9931	44.298	0.121	-22.876
ACG - GGU	-116.794	-156.51	-122.873	-71.13	-143.938	-139.359	38.929	42.528	26.213	23.467	24.429	-0.7724	50.008	-128.389	-210.012	28.292	0.3193	17.546	31.523	49.164	-37.294	-123.292
ACG - GAC	-22.325	-34.192	-23.664	-32.442	90.297	-50.412	122.523	56.197	115.532	128.777	140.846	75.211	120.596	-18.758	0.177	134.927	54.227	117.211	136.39	50.519	-46.921	-35.027
ACG - GAU	-70.052	-107.047	-85.837	10.637	-79.364	-59.237	137.297	30.253	97.712	19.296	128.771	18.19	135.579	-79.534	-169.611	172.285	-0.3887	13.239	135.873	85.985	-86.248	-84.941
ACG - GAA	-10.759	-19.844	-10.447	64.683	-68.858	20.917	103.221	75.903	91.213	45.13	109.773	38.578	101.461	18.294	0.0598	111.399	14.359	53.727	117.742	122.605	-99.424	-20.241
ACG - GAG	-0.9623	-12.205	-20.701	11.375	50.286	-86.74	105.607	-29.886	77.931	34.393	107.418	-53.135	102.576	-23.593	-130.506	117.201	-69.785	23.964	113.359	-0.9463	-56.83	-0.3665
ACG - UAA	0.0527	-0.0566	-0.5487	-20.897	23.133	-35.72	-22.553	-41.754	-15.596	-41.863	-23.963	-44.313	-22.834	-0.6105	-40.279	-28.698	-39.001	-37.034	-31.9	-21.415	-11.317	-0.6081
ACG - UAG	16.667	21.229	10.168	-21.32	23.54	-32.372	-25.844	-22.913	-21.081	-25.156	-18.712	-15.259	-21.683	0.8486	-28.935	-10.702	-23.796	-26.737	-22.082	-0.6292	0.2158	0.606
ACG - UGA	14.925	0.264	10.342	-15.096	25.805	-30.903	0.251	-14.904	-0.3665	-16.964	-0.0726	-14.743	-0.4791	16.67	-35.838	-0.5758	-17.66	-19.34	-0.0661	0.2432	14.036	0.7417
ACU - AAA	-164.709	-92.591	-133.518	-119.193	-146.69	-37.949	-57.912	-50.008	-55.054	-58.906	-63.539	-16.572	-66.33	-139.897	-0.4934	-84.598	-15.648	-46.827	-66.467	-101.662	-100.068	-112.785
ACU - AAG	-180.427	-205.422	-178.523	-203.287	-168.736	-192.178	-202.733	-180.839	-203.329	-205.312	-216.465	-157.711	-212.025	-191.031	-161.22	-232.922	-158.782	-207.447	-215.695	-189.796	-162.033	-202.286
ACU - AAC	-98.128	-134.435	-119.015	-169.647	-169.187	-155.472	-174.909	-120.347	-160.509	-159.077	-162.609	-107.402	-176.978	-106.207	-76.241	-183.903	-119.287	-160.8	-168.746	-111.829	-137.861	-129.231
ACU - AAU	-95.767	-58.3	-90.22	-95.823	-76.398	-42.36	-106.689	-145.971	-112.454	-110.73	-111.453	-113.276	-102.978	-84.773	0.9198	-107.92	-125.501	-117.988	-114.738	-217.692	-74.219	-67.238
ACU - ACA	24.432	62.473	42.182	95.589	92.922	96.553	53.391	-0.0332	38.894	15.328	32.578	33.472	57.903	51.452	161.307	22.675	42.96	28.997	32.532	36.831	33.867	32.262
ACU - ACC	43.633	13.388	32.112	13.474	-44.418	-13.202	-82.997	-57.497	-70.942	-55.16	-70.786	-58.236	-78.326	0.7673	166.03	-63.672	-47.532	-57.499	-83.169	-47.465	-22.963	-43.954
ACU - ACG	-21.149	-57.443	-54.776	24.71	-89.364	-0.2665	-27.649	-85.812	-36.954	-56.39	-16.196	-52.502	-33.67	-41.28	10.215	-22.873	-52.084	-63.172	-31.242	-43.641	-67.154	-74.137
ACU - ACU	103.935	97.607	198.931	85.891	110.086	65.765	55.833	22.124	45.546	25.603	46.869	13.727	48.837	81.916	309.948	33.65	56.509	29.9	52.186	19	81.431	50.297
ACU - AGA	-79.341	-67.324	-61.667	0.1465	-44.784	23.368	-0.6172	-18.746	-23.828	-19.647	0.7946	0.8591	-18.94	-63.708	46.204	-34.33	-0.2086	-0.4276	-0.9177	-32.907	-63.831	-86.181
ACU - AGG	-59.214	-98.38	-80.408	-20.586	-129.354	-20.181	-61.404	-25.642	-49.096	-56.567	-59.791	-23.812	-62.034	-72.444	0.7596	-53.983	-20.33	-49.028	-60.646	-54.469	-93.355	-90.09
ACU - CGA	-54.557	-27.407	-52.528	0.9746	-25.018	24.296	0.1147	0.0243	-0.8055	-0.6679	0.0688	-11.444	-0.226	-39.999	-17.321	15.482	12.85	-0.3104	0.6868	-31.563	-13.314	-24.636
ACU - CGC	0.0255	0.63	-0.3402	15.608	-55.21	-0.5303	-49.462	-65.187	-50.472	-38.984	-47.529	-94.65	-40.527	-20.961	-69.933	-37.686	-69.861	-45.581	-44.955	-37.837	-24.747	-26.775
ACU - CGG	-33.657	-38.547	-46.047	-40.569	-43.821	-53.957	-44.233	-28.186	-38.045	-42.274	-45.63	-34.045	-34.45	-51.337	-106.173	-53.448	-23.212	-43.338	-44.562	-42.901	-15.272	-35.735
ACU - CGU	-19.116	-0.0422	-0.5659	41.437	-27.781	31.831	-0.0511	-51.402	11.885	-16.804	0.521	-70.262	-0.1149	-0.6558	15.589	-11.783	-55.119	-14.197	0.7396	-88.997	31.05	-0.8593
ACU - AGC	-44.759	-94.348	-54.524	-36.448	-94.938	-34.176	-110.355	-93.705	-82.153	-109.299	-94.405	-81.942	-106.867	-66.921	16.358	-91.761	-83.219	-101.872	-97.552	-13.699	-124.9	-99.061
ACU - AGU	-32.543	-0.6849	-26.949	19.604	16.422	0.4731	-35.029	-58.134	-27.936	-38.338	-33.047	-24.683	-49.426	-0.4269	57.149	-46.545	-30.066	-31.348	-49.244	-56.863	-0.2194	-18.83
ACU - UCA	30.287	50.14	40.182	137.057	56.289	193.333	123.566	76.504	118.282	91.007	116.887	110.223	129.391	49.114	110.988	102.503	84.066	108.803	118.422	76.684	79.54	64.949
ACU - UCC	55.241	49.653	54.678	131.834	0.1604	193.436	24.629	-26.8	14.777	0.1372	18.094	-20.485	25.117	38.771	116.748	44.632	-31.382	-0.3864	25.411	0.2387	-10.546	66.766
ACU - UCG	-0.7316	-18.888	-24.214	116.849	-75.771	132.789	53.712	-19.649	62.89	0.6536	57.336	-0.7249	44.623	-22.969	-34.854	34.162	-24.14	0.5054	75.047	0.1272	-27.629	-12.704
ACU - UCU	34.947	63.339	74.15	108.481	107.463	156.434	107.345	39.652	105.049	55.937	84.87	46.626	104.543	62.766	105.477	75.441	31.406	51.658	84.182	46.11	78.256	95.009
ACU - AUA	-0.6239	30.077	0.846	-57.662	75.009	-28.042	-32.234	-65.698	-42.388	-30.754	-31.821	-28.918	-35.951	26.449	-18.133	-30.545	-19.471	-26.779	-34.457	-56.837	-33.521	13.77
ACU - AUC	-0.4904	-56.931	-21.902	-130.246	-79.161	-155.201	-155.488	-117.636	-144.188	-119.777	-149.401	-81.823	-147.761	-26.569	-75.143	-131.926	-100.292	-124.616	-151.248	-117.391	-115.392	-40.06
ACU - AUU	-0.445	43.371	26.154	-50.251	83.685	-65.514	-0.7033	-76.668	-36.084	-20.271	-26.191	-16.344	-19.39	29.824	0.7959	-0.1856	-26.93	-18.091	-28.14	-109.339	39.999	40.287
ACU - UUC	27.375	16.662	21.697	-61.662	-40.469	-73.864	-55.734	-41.62	-59.927	-69.722	-47.932	-41.207	-51.24	10.181	-72.263	-46.545	-67.609	-76.976	-48.324	-40.881	-0.8733	25.779
ACU - UUU	0.7382	18.197	41.692	-24.026	96.751	0.0377	21.873	-18.445	20.065	-21.307	16.809	-21.574	17.812	24.239	-51.373	26.635	-35.63	-22.308	22.525	-65.527	86.656	52.038
ACU - UAC	18.793	27.485	-0.6158	-99.916	0.8017	-94.226	-91.314	-54.875	-92.961	-102.713	-91.197	-59.059	-90.998	-0.5446	-101.054	-88.356	-87.067	-100.819	-91.32	-34.821	-0.8926	30.234
ACU - UAU	0.4289	51.061	33.569	-24.631	75.214	64.87	-15.317	-45.307	-31.815	-52.241	-33.383	-63.769	-23.754	66.93	-22.962	-40.137	-69.876	-54.481	-21.135	-77.242	48.619	56.327
ACU - UGC	15.638	33.513	20.219	25.103	43.163	10.733	-27.42	13.519	-0.5586	-27.875	-16.286	-0.1408	-20.25	27.745	-39.279	-23.239	-16.698	-30.683	-17.005	56.394	-0.2235	20.233
ACU - UGU	40.96	48.425	52.544	16.079	117.485	24.733	24.784	22.869	42.485	-0.3292	25.587	32.434	29.147	54.166	-17.723	22.678	14.018	0.502	36.742	26.204	58.882	70.405
ACU - UGG	-18.071	0.3684	15.406	-25.802	41.634	-22.294	0.5686	32.832	-0.2168	-0.3178	0.1623	22.945	12.928	-11.413	-50.008	-0.15	0.8142	-0.4267	21.535	48.139	11.973	0.6324
ACU - CUA	78.155	98.015	89.769	15.091	45.159	22.606	57.489	22.813	52.077	48.774	39.343	14.378	61.142	111.089	-0.4614	76.277	49.69	43.855	54.187	89.038	74.661	93.51
ACU - CUC	53.625	54.937	43.776	0.9436	-57.887	-39.968	-44.933	-31.879	-39.439	0.1601	-42.536	-46.077	-38.292	37.065	-68.574	13.006	-37.287	10.034	-37.416	30.943	-43.071	52.716
ACU - CUG	80.548	63.48	80.042	-55.416	-36.965	-106.64	0.5068	-64.645	0.4004	48.726	0.0889	-87.2	-0.4568	69.711	-169.723	77.11	-39.625	44.081	0.743	116.549	0.3776	94.362
ACU - CUU	71.304	69.303	85.833	38.104	95.222	35.902	56.212	0.0549	40.823	65.356	40.8	0.2062	52.746	94.228	16.77	74.909	15.387	84.054	39.857	34.539	89.581	104.852
ACU - UUA	94.552	100.819	130.584	39.132	122.309	67.414	137.282	86.016	113.3	86.85	108.16	83.881	125.125	112.493	51.821	122.901	81.299	79.906	111.667	139.5	103.079	125.988
ACU - UUG	82.509	95.245	111.539	55.838	62.373	50.168	174.192	56.784	179.687	116.697	185.093	63.79	191.547	85.391	-0.8156	142.291	47.035	117.007	199.539	112.287	97.525	125.341
ACU - CCA	17.836	51.084	23.236	215.733	45.249	237.279	170.691	62.887	152.899	120.362	170.256	47.441	182.453	51.698	93.545	151.614	86.003	122.661	180.555	86.804	113.891	58.97
ACU - CCC	-0.0536	30.306	-0.0253	169.996	-68.488	131.161	118.554	-40.426	90.269	79.683	100.732	-52.577	111.417	0.9373	88.595	161.134	-42.081	63.993	102.679	38.257	-0.5098	0.5458
ACU - CCG	-18.726	-0.8757	-0.8128	219.146	-107.941	260.633	169.044	-19.249	168.887	66.856	171.124	-19.075	175.423	-23.798	-52.061	177.665	-11.798	69.656	176.141	27.191	-0.2996	-32.385
ACU - CCU	43.658	72.677	40.013	213.214	63.791	172.122	219.803	111.547	237.919	132.464	229.598	40.511	222.553	63.725	160.569	207.563	83.008	188.269	238.22	90.167	83.872	74.261
ACU - CAC	-17.841	26.05	-0.4383	-20.254	-41.592	-22.676	-96.29	-62.808	-94.141	-68.949	-93.599	-63.552	-89.301	-24.933	-66.613	-74.73	-55.643	-81.941	-89.891	-28.284	-28.852	-0.8419
ACU - CAU	-18.576	32.773	-0.0086	18.747	49.957	27.449	-41.635	-72.027	-39.907	-49.023	-27.906	-68.473	-31.746	-0.0655	-25.45	-35.459	-69.285	-52.754	-36.421	-73.931	18.075	25.115
ACU - CAA	-52.569	-0.5391	-26.753	27.877	-0.0175	51.641	-0.5934	-22.571	-11.702	11.795	0.141	-25.187	-0.4468	-37.408	13.4	-39.846	-0.5946	0.5479	16.668	-50.417	31.861	-14.272
ACU - CAG	-48.793	-46.656	-47.908	-52.908	-94.988	-76.379	-120.478	-142.711	-125.25	-124.268	-111.708	-148.954	-131.03	-52.759	-133.881	-123.094	-121.543	-130.858	-115.781	-92.294	-83.171	-64.04
ACU - GUA	106.86	125.495	100.348	23.607	129.44	40.104	81.578	130.92	85.292	123.651	60.165	111.054	89.417	118.384	86.751	92.605	144.479	121.094	62.88	115.96	107.571	142.332
ACU - GUC	62.943	16.897	55.162	-33.958	-45.171	-47.026	14.766	94.186	36.528	119.232	21.794	125.953	16.835	59.566	22.351	69.724	81.017	128.227	17.975	113.096	-46.61	50.479
ACU - GUG	21.246	0.0757	0.2679	-31.434	-48.925	-53.909	49.01	187.73	57.255	117.891	55.077	201.196	51.976	20.836	-41.96	74.634	181.599	132.219	54.223	160.814	15.445	17.744
ACU - GUU	84.81	117.509	77.903	31.075	126.3	58.848	111.967	161.941	94.506	148.257	114.768	193.073	101.6	92.594	116.057	107.809	167.598	147.176	91.111	77.292	100.976	95.516
ACU - GCA	74.967	74.362	43.6	84.002	130.256	90.038	143.095	184.23	134.482	107.553	152.459	169.148	137.171	94.138	161.585	92.226	190.004	106.139	120.518	82.178	108.137	83.159
ACU - GCC	81.143	22.072	41.417	67.792	0.291	30.311	94.509	129.814	82.982	102.319	98.799	62.623	79.824	59.874	192.084	110.39	71.486	112.361	88.057	57.491	-0.6929	36.981
ACU - GCG	-13.845	-71.93	-54.311	0.2406	-126.199	-0.6864	26.715	33.762	0.4364	27.219	26.583	42.832	15.728	-48.746	0.3757	-0.8016	40.242	29.781	32.272	0.0183	-41.386	-65.765
ACU - GCU	63.844	79.592	52.43	125.543	124.906	135.131	106.123	205.966	85.479	131.665	92.042	92.408	125.188	65.906	271.782	82.787	96.906	122.829	109.926	123.123	102.857	78.982
ACU - GGA	90.21	102.108	82.674	92.629	153.079	107.276	167.347	209.231	181.18	177.597	187.144	243.216	177.81	78.164	137.141	160.219	238.775	179.696	175.046	233.164	135.053	69.102
ACU - GGC	82.471	-12.157	0.8443	26.936	-35.117	-0.1807	110.118	265.259	110.514	170.668	107.936	210.015	128.788	19.016	88.771	125.481	165.008	175.052	118.01	201.384	-22.679	-36.07
ACU - GGG	30.442	0.8971	0.1645	31.97	-50.674	41.076	131.562	164.361	133.103	141.726	131.24	140.672	150.885	-0.6339	52.332	92.589	128.448	133.193	133.08	118.574	38.828	-10.299
ACU - GGU	85.481	99.452	73.174	52.98	215.453	35.945	127.642	161.339	109.368	101.002	154.029	129.279	118.549	116.441	88.448	79.779	94.983	86.104	124.394	97.857	130.914	77.105
ACU - GAC	-55.738	-110.488	-91.097	-108.436	-138.818	-109.107	-121.57	-39.834	-116.974	-77.664	-112.226	-46.609	-111.665	-84.45	-90.173	-111.687	-50.681	-86.7	-111.575	-52.902	-96.108	-91.618
ACU - GAU	-15.764	-10.425	-30.764	-62.426	0.2678	-25.082	-60.823	-45.028	-47.162	-34.378	-59.833	-27.536	-54.364	-56.43	0.4422	-51.786	-18.084	-38.208	-55.237	-114.026	66.947	-34.863
ACU - GAA	-66.264	-37.727	-76.928	-46.932	-66.923	-0.52	65.918	137.507	60.567	94.249	46.05	135.187	59.108	-87.76	-0.6094	28.313	137.52	98.074	49.217	80.647	44.999	-56.078
ACU - GAG	-129.934	-172.064	-165.31	-103.976	-208.433	-98.941	-116.765	-45.392	-109.479	-104.819	-123.975	-38.998	-133.288	-171.998	-118.251	-130.637	-33.323	-113.566	-130.442	-86.385	-140.294	-153.144
ACU - UAA	-0.8311	-12.453	-13.02	-18.837	30.545	0.7468	11.866	15.779	0.3355	0.5095	0.3021	19.181	0.7521	-12.278	-0.3797	-27.615	0.6634	0.3241	0.3541	-0.2813	-0.2828	-0.1302
ACU - UAG	-0.8006	-0.3085	0.5017	-16.315	-14.12	0.4671	-0.6438	-0.7247	-12.655	-14.47	-0.3707	-0.0478	0.1152	-15.216	-0.0587	-0.1835	0.4095	-0.8379	-0.4137	-15.296	-0.929	-0.4316
ACU - UGA	0.8762	-0.0811	14.302	-17.736	19.743	18.952	-0.2357	12.584	-0.8063	10.095	0.0443	0.0633	-0.8258	-0.4205	0.1042	-0.7605	-0.2314	0.1997	0.7698	-0.4348	10.074	0.7305
AGA - AAA	70.652	38.453	96.718	45.135	117.29	68.864	132.497	57.017	111.308	115.534	100.537	91.109	120.147	68.296	138.473	102.106	83.716	97.625	117.296	51.364	184.32	84.652
AGA - AAG	16.1	-65.737	20.96	-21.281	-0.3431	-16.712	-14.969	-39.697	-10.868	-24.889	-20.871	-16.739	-14.924	0.2068	38.813	-19.707	-32.316	-18.181	-23.352	-20.12	-0.337	15.627
AGA - AAC	56.574	0.888	42.279	0.9912	-10.426	0.7076	13.275	0.7754	23.931	-12.495	17.858	19.706	33.218	59.761	-0.876	34.964	-0.8874	-0.3877	19.73	24.716	-22.474	40.242
AGA - AAU	29.282	32.268	50.912	112.059	49.699	136.629	79.348	19.979	79.844	42.056	74.125	49.982	72.844	34.145	106.656	57.751	40.747	35.227	73.774	48.336	82.316	63.708
AGA - ACA	-0.467	40.174	-0.273	82.174	50.685	127.193	27.235	0.3268	-0.0238	14.159	0.1278	-0.5154	16.019	-28.626	46.493	0.9112	-13.192	17.034	11.317	-60.815	37.667	10.108
AGA - ACC	-79.045	-83.134	-93.51	-0.1709	-101.9	12.791	-14.738	-32.971	-22.98	-19.86	-17.719	-23.95	-19.021	-65.937	-56.392	-43.205	-32.691	-23.049	-20.116	-30.686	-81.639	-59.345
AGA - ACG	-25.297	-61.212	-43.172	-0.1032	-13.648	-18.925	-17.916	-34.484	-26.054	-25.755	-17.506	-39.976	-21.774	-45.889	0.1583	-34.285	-52.994	-37.823	-17.176	-31.695	-47.837	-30.679
AGA - ACU	-45.069	-20.894	-36.324	93.501	0.5211	111.032	36.196	31.179	28.216	35.946	45.853	59.104	46.716	-56.921	50.676	38.357	49.211	26.884	43.802	33.254	-0.4873	-41.578
AGA - AGA	212.356	194.84	232.849	196.039	253.072	258.942	199.318	130.843	205.81	168.655	195.158	141.243	203.897	209.05	227.487	174.267	150.055	162.693	213.705	162.889	220.367	199.623
AGA - AGG	43.886	-0.0697	33.149	132.976	58.64	180.594	131.173	65.778	136.784	90.899	146.865	83.525	154.656	39.072	201.809	106.461	66.428	90.878	141.483	153.142	55.06	39.856
AGA - CGA	65.405	85.966	73.102	69.15	78.925	79.454	37.757	87.806	31.278	77.466	48.982	83.748	38.995	85.551	108.543	32.581	99.236	76.207	43.791	123.952	52.759	68.87
AGA - CGC	-0.7344	30.038	-0.8439	-0.1049	-0.9502	-17.46	25.93	186.897	27.585	81.673	30.291	142.272	32.063	24.451	19.695	44.624	103.642	84.726	30.443	107.367	-23.206	-0.6433
AGA - CGG	34.679	35.798	25.632	-13.985	22.326	-10.671	-19.705	54.52	-18.68	18.554	-11.656	33.689	-19.059	46.203	25.062	-13.615	29.332	24.863	-15.829	46.615	-0.8527	37.635
AGA - CGU	16.663	48.147	13.64	30.393	28.94	36.634	60.743	71.525	69.58	56.399	41.362	96.457	51.196	27.161	53.643	26.687	116.5	62.992	45.088	139.709	27.435	16.648
AGA - AGC	-0.5814	-21.431	-0.4282	47.456	-29.027	32.096	-0.7391	-20.52	-10.478	-19.623	-0.1717	-11.129	-0.1515	0.7953	51.345	0.4897	-41.825	-21.347	0.5328	-15.274	-57.892	0.9056
AGA - AGU	13.674	18.916	16.204	92.952	24.791	109.457	64.306	0.7395	68.601	29.714	71.42	31.102	69.1	-0.0848	100.56	52.406	27.626	20.219	71.607	34.184	31.31	22.92
AGA - UCA	38.935	43.615	34.38	62.276	18.476	90.454	53.874	61.082	69.276	43.355	83.601	52.841	60.595	43.454	72.542	57.175	45.904	35.443	76.034	21.903	13.276	40.797
AGA - UCC	-47.582	-25.21	-35.483	-34.671	-42.992	-28.709	68.225	17.495	80.124	16.952	73.651	28.116	63.487	-16.885	-28.819	38.744	26.428	13.436	68.046	-0.965	-58.029	-30.344
AGA - UCG	20.618	-15.701	23.45	-26.59	-22.499	-23.801	43.915	31.911	39.228	0.4757	45.917	0.6173	45.831	23.175	-23.652	11.906	-0.0977	0.248	53.786	-12.216	-67.453	0.4243
AGA - UCU	-0.9988	0.2167	-0.0668	70.019	11.199	96.342	89.265	79.386	91.127	68.862	99.078	64.766	94.966	-0.6586	50.671	82.4	66.017	66.916	85.723	46.052	0.8157	-0.6454
AGA - AUA	69.899	66.081	59.13	101.12	41.141	87.69	18.966	-0.1127	41.673	14.79	17.007	-0.4376	15.182	48.845	111.343	26.642	-0.7849	0.7684	20.515	-11.029	91.62	60.075
AGA - AUC	-36.113	-58.949	-39.015	-0.7272	-79.583	-0.9935	-28.073	-33.121	-36.023	-38.161	-42.287	-16.646	-27.571	-31.24	-51.806	-0.8193	-31.237	-27.869	-36.708	0.1088	-50.476	-53.392
AGA - AUU	-28.716	-0.4502	-17.077	43.469	17.795	42.956	-0.0299	-27.807	-0.8339	-16.071	16.937	-0.8935	-15.261	-52.688	58.643	-20.48	-20.862	-13.041	0.1168	-13.408	-0.5022	-12.683
AGA - UUC	-11.141	-0.7492	-0.53	-37.246	-15.273	-0.2885	18.88	29.972	19.65	-0.4343	27.456	16.592	20.162	15.737	-54.696	19.009	0.127	-0.0677	29.92	22.556	-47.474	-13.264
AGA - UUU	50.923	73.08	63.748	53.517	84.865	18.13	29.685	26.7	29.051	12.239	25.501	31.951	24.856	56.371	26.245	27.695	39.632	12.995	18.116	24.562	45.637	58.67
AGA - UAC	12.461	18.599	21.615	-66.117	-0.8699	-84.017	-19.791	-0.0143	-21.78	-24.929	-26.118	13.183	-29.362	26.469	-56.423	-13.613	-0.3895	-15.032	-22.588	-22.483	-66.635	14.592
AGA - UAU	41.347	51.144	48.775	25.65	19.53	75.948	24.141	26.65	40.72	26.563	29.718	10.232	29.991	32.409	31.951	20.841	32.363	30.248	37.862	-0.9447	21.188	31.384
AGA - UGC	-13.532	-0.7846	-0.9861	-36.047	-23.603	-40.945	-19.594	12.938	-17.831	-0.672	-20.289	-0.172	-33.402	0.027	-34.501	-16.199	-21.728	-16.602	-23.664	-0.7255	-46.166	-16.42
AGA - UGU	24.306	38.736	19.174	14.136	10.46	52.073	33.18	-0.4117	33.26	26.696	31.538	22.031	45.693	18.801	21.928	15.609	40.614	37.391	33.573	17.896	-14.08	-0.039
AGA - UGG	0.4146	15.753	0.7193	-0.7726	25.667	-21.544	-15.38	-0.4608	0.9971	-12.744	-15.238	-0.8711	-19.818	23.035	-0.0525	-16.274	-14.064	-0.9642	-12.991	-20.704	0.9571	-0.4663
AGA - CUA	-31.629	23.778	-18.792	12.874	-47.369	12.537	0.7934	-0.6292	-10.472	-0.3549	0.5235	0.6028	0.2851	-35.084	0.0171	0.1191	-0.2594	-0.1856	0.5437	-50.802	40.946	-30.92
AGA - CUC	-39.695	-43.884	-53.514	-64.213	-114.284	-41.926	-46.031	-37.349	-50.987	-44.256	-42.146	-34.159	-37.494	-52.654	-68.569	-32.471	-35.688	-44.739	-43.67	-24.255	-69.308	-55.519
AGA - CUG	-30.934	0.8663	-41.804	-58.902	-77.327	-85.353	-94.088	-57.5	-89.272	-84.23	-92.588	-89.226	-88.238	-40.874	-91.539	-66.199	-92.479	-85.301	-88.621	-65.915	-0.8175	-41.665
AGA - CUU	-54.487	-11.417	-40.893	13.323	-36.366	66.536	20.532	45.168	27.719	27.07	25.969	40.052	20.971	-47.67	0.9665	18.939	44.348	27.165	22.028	-0.0374	-0.9854	-42.177
AGA - UUA	100.686	142.939	130.571	87.395	131.716	96.69	85.428	94.235	80.648	75.337	91.837	62.697	78.639	159.261	89.062	78.514	56.409	75.092	88.285	63.2	81.706	108.97
AGA - UUG	69.55	36.605	62.387	0.2364	63.907	0.5241	58.281	44.694	50.948	27.127	57.093	12.01	59.278	67.549	34.989	19.725	-0.6959	31.816	62.01	-21.625	-0.3789	61.28
AGA - CCA	-12.982	34.486	-13.245	20.716	23.689	61.917	52.722	11.743	41.516	0.9561	31.185	19.815	25.625	-10.893	44.949	0.9908	13.013	13.031	29.01	16.564	10.66	-17.466
AGA - CCC	-48.776	-0.5824	-45.475	-31.042	-91.648	-0.3545	34.179	28.056	37.509	24.793	39.252	20.123	25.83	-27.868	-0.9874	0.4627	14.286	25.237	34.695	14.457	-34.958	-52.175
AGA - CCG	-22.187	-29.805	-27.351	-19.697	-61.269	-21.016	-32.129	-0.333	-22.652	-32.976	-26.982	-49.068	-29.581	-19.428	-0.3024	-54.537	-51.596	-34.452	-32.582	-22.299	-72.619	-43.941
AGA - CCU	-47.744	-22.617	-51.603	41.43	-12.025	95.388	58.955	37.993	47.925	22.569	37.914	45.158	43.311	-45.426	33.488	40.176	37.817	27.26	43.794	18.772	-12.956	-43.804
AGA - CAC	-0.6778	-0.1034	-21.098	-26.073	-40.13	-30.619	-57.431	0.3493	-53.013	-11.573	-55.844	0.3701	-53.798	-0.2475	-0.9789	-30.319	-19.016	-11.794	-50.792	-0.7049	-17.4	-18.974
AGA - CAU	-21.269	-0.4602	-24.234	12.096	-0.8372	65.876	-0.7974	-24.151	-15.768	-10.813	-21.238	-17.451	-12.927	-0.9496	28.748	-17.056	-14.37	-13.586	-22.746	-0.469	-0.2595	-35.585
AGA - CAA	-34.524	0.8191	-28.337	-0.5299	0.2932	44.928	-10.669	18.712	-10.827	40.096	-0.5926	29.312	0.4037	-30.731	35.773	-0.6312	17.911	43.573	-0.4687	0.7973	-0.1513	-37.019
AGA - CAG	-59.479	-104.326	-74.762	-64.599	-79.345	-50.231	-115.155	-50.114	-108.164	-78.944	-108.517	-62.611	-116.34	-59.126	-11.04	-96.613	-69.469	-77.997	-105.401	-66.411	-71.734	-97.746
AGA - GUA	-0.0189	46.298	0.4098	0.8353	35.203	0.1393	23.649	0.4725	13.036	34.039	0.4952	23.71	14.234	0.5154	16.454	41.161	26.09	34.831	16.95	-0.0863	45.195	0.747
AGA - GUC	-58.65	-57.277	-75.353	-74.845	-113.486	-0.0866	-43.619	-52.214	-50.641	-40.935	-49.701	-45.213	-37.405	-73.65	-79.113	-19.788	-22.853	-35.446	-50.471	-44.415	-74.114	-69.575
AGA - GUG	-30.383	-64.638	-55.823	-78.451	-79.378	-89.468	-68.881	-71.566	-74.581	-59.201	-73.554	-89.36	-72.203	-39.247	-73.424	-55.724	-91.418	-53.479	-67.682	-73.708	-67.385	-24.042
AGA - GUU	-43.205	-24.72	-50.61	-22.202	-10.276	31.288	23.75	-0.9384	15.508	13.855	15.223	0.2302	10.32	-44.39	16.488	28.264	13.328	0.8487	14.398	0.0223	11.41	-48.112
AGA - GCA	-0.4495	63.169	-0.7841	22.472	69.938	43.744	0.878	0.2043	17.647	36.881	25.516	-14.119	22.155	0.1262	25.799	0.6799	13.215	41.509	27.028	-0.235	65.965	32.202
AGA - GCC	-73.689	-54.103	-88.222	-85.217	-102.333	-110.436	-47.953	-66.983	-43.803	-46.123	-44.81	-72.409	-45.371	-73.756	-85.528	-24.574	-53.895	-40.122	-43.17	-48.812	-64.786	-80.559
AGA - GCG	-40.457	-43.329	-55.087	-15.292	-57.919	-72.743	-24.957	-27.871	-28.67	-11.326	-15.204	-52.068	-19.894	-42.1	-21.229	-11.021	-19.1	-14.162	-14.055	-0.1754	-76.574	-41.879
AGA - GCU	-46.472	-0.9225	-43.2	0.514	-0.5091	22.781	56.656	-0.9471	39.513	28.199	60.696	17.486	55.236	-32.507	18.842	44.659	35.914	26.571	49.713	0.8675	-27.558	-20.154
AGA - GGA	36.883	81.298	57.067	-16.923	12.824	0.9941	0.0848	0.1693	-0.8238	40.48	0.3408	10.511	-0.4446	27.652	26.927	0.2449	27.755	35.661	0.542	-0.0954	81.521	39.706
AGA - GGC	-72.686	-62.997	-83.275	-38.112	-107.41	-89.985	-84.762	-97.984	-95.598	-65.029	-89.506	-86.64	-92.413	-52.744	-89.588	-54.576	-79.769	-67.202	-88.762	-103.978	-54.603	-88.819
AGA - GGG	0.0671	-23.262	-0.1002	-14.339	-42.815	-27.887	-13.652	-0.1737	-15.257	-19.837	-14.135	-0.4087	-10.967	-32.366	-29.284	-37.368	-0.4721	-28.537	-21.171	-0.7845	0.0119	26.972
AGA - GGU	-66.512	-14.484	-63.712	-33.951	-68.365	-15.431	-15.467	-44.377	-23.678	-15.563	-19.731	-29.297	-11.75	-73.029	-41.799	-0.3032	-11.118	-0.8703	-16.661	-89.995	12.111	-49.371
AGA - GAC	-11.209	-39.971	-36.052	-74.698	-99.996	-120.48	-82.206	-20.113	-83.222	-32.227	-85.349	-33.058	-77.863	-24.128	-78.521	-42.828	-0.3435	-38.262	-85.959	-16.534	-76.527	-39.154
AGA - GAU	-28.108	-0.0334	-19.339	15.399	18.637	0.9169	0.0031	-0.9355	0.2108	14.312	0.6554	-0.2212	11.42	-0.8297	-0.7335	19.155	34.469	25.682	-0.3193	23.638	20.128	-27.196
AGA - GAA	30.146	52.576	31.954	-57.587	47.545	-57.438	0.4732	18.196	12.897	33.938	0.5202	30.796	0.7707	13.635	0.4588	20.133	45.656	31.436	-0.4049	27.294	86.53	32.282
AGA - GAG	-0.5357	-133.297	-0.0785	-94.397	-131.362	-103.401	-125.203	-81.832	-113.792	-69.376	-128.128	-79.811	-131.352	-70.381	-84.543	-111.261	-36.839	-62.576	-137.847	-45.525	-88.702	65.093
AGA - UAA	0.633	31.394	43.946	41.345	-31.844	41.571	21.324	29.025	22.765	46.788	25.358	36.857	20.66	0.2207	28.407	17.533	35.507	25.458	33.004	16.636	19.414	0.987
AGA - UAG	22.167	-0.0239	51.757	32.245	-0.381	33.561	32.026	43.131	22.932	43.907	25.101	35.413	32.876	13.396	30.886	32.809	27.054	40.996	42.277	0.5587	22.643	-0.8405
AGA - UGA	11.15	10.521	0.7359	38.323	-21.971	35.389	52.966	62.094	46.209	75.908	35.367	60.854	54.537	0.4147	28.44	38.974	61.259	62.613	64.894	61.201	12.666	10.634
AGG - AAA	171.512	198.19	171.581	214.849	28.579	123.641	109.387	79.745	105.667	94.231	107.009	34.343	113.512	139.83	181.382	88.088	60.734	109.965	117.809	116.198	47.067	138.09
AGG - AAG	163.792	216.306	186.959	147.593	214.7	126	23.708	0.5785	0.6388	13.617	30.525	-43.727	19.859	174.917	60.386	17.386	-0.6795	12.527	21.946	-22.677	95.448	201.865
AGG - AAC	87.035	152.468	97.668	48.848	192.774	0.223	84.878	16.653	46.565	76.863	83.08	0.2905	73.489	99.178	0.4827	76.711	0.9999	73.118	78.52	29.756	35.494	71.071
AGG - AAU	32.752	0.3662	0.6162	116.654	-79.587	179.362	65.821	52.282	67.283	65.793	72.932	10.384	73.293	0.3439	44.4	83.799	27.441	73.524	69.213	55.043	-35.643	0.7058
AGG - ACA	28.125	13.637	13.401	52.748	-56.649	110.683	11.044	-0.3318	22.026	0.8035	26.784	-21.165	18.42	24.907	47.528	31.239	-30.9	11.984	23.536	16.374	-16.712	0.7665
AGG - ACC	0.701	11.279	0.6286	-37.485	0.5667	-70.347	-30.054	-48.155	-47.078	-33.31	-28.472	-50.096	-32.654	16.877	-79.119	-30.047	-49.787	-36.44	-38.242	-35.68	0.7889	0.0074
AGG - ACG	0.5864	24.952	0.8064	-0.7845	83.113	51.41	-0.3782	-24.604	0.0411	-33.667	-0.1246	-42.875	-0.5211	41.171	0.3689	-12.171	-41.85	-36.773	-0.006	0.683	47.438	13.294
AGG - ACU	-18.235	-25.936	-36.676	11.757	-98.017	29.316	12.147	0.4836	0.4789	17.991	0.6575	-0.7894	13.202	-16.08	-11.473	17.41	-0.8662	10.59	0.654	-0.2704	-27.506	-17.678
AGG - AGA	158.393	166.538	155.306	130.813	29.027	149.387	142.337	64.462	113.678	109.729	126.793	41.053	142.219	161.885	106.262	105.673	88.308	104.7	134.642	77.094	97.084	159.271
AGG - AGG	138.746	168.017	156.451	99.246	176.871	275.591	118.443	43.145	93.76	130.111	122.837	60.73	128.051	148.292	59.897	123.163	80.226	98.482	137.729	74.581	146.819	196.925
AGG - CGA	98.34	61.739	63.958	52.219	35.898	19.041	105.565	147.374	125.054	98.088	87.733	123.085	109.964	74.296	98.857	63.967	166.477	100.47	95.9	130.969	80.186	60.078
AGG - CGC	-0.3333	-15.694	0.1486	-14.307	54.289	-36.097	36.62	78.828	47.051	74.904	42.743	115.933	45.939	-0.9584	68.83	39.465	128.427	81.175	42.069	22.494	65.173	0.581
AGG - CGG	82.769	74.489	84.218	0.0897	198.063	-20.167	85.466	99.041	88.281	106.658	78.429	110.267	74.214	53.798	17.992	66.734	111.03	105.653	81.777	54.525	110.075	90.701
AGG - CGU	-0.3912	-37.207	-32.784	0.5793	-0.2638	-0.7569	70	102.032	81.671	66.001	73.181	136.396	86.368	-33.811	82.448	40.443	141.92	68.551	71.218	64.203	28.71	-15.723
AGG - AGC	35.989	96.015	43.216	-39.741	76.792	-46.611	86.565	0.8453	79.104	41.971	79.771	-48.622	84.519	58.187	-46.711	81.181	-24.314	30.271	82.442	-0.8789	36.06	64.1
AGG - AGU	10.852	-12.416	28.145	-0.5348	-83.953	38.136	54.85	0.7527	37.829	50.812	49.989	-16.333	56.208	17.408	0.3018	60.507	13.328	48.506	61.658	-12.393	-32.862	20.16
AGG - UCA	-66.554	-36.434	-72.236	-0.2486	-114.959	30.737	-16.476	-31.329	-25.75	-23.551	-23.843	-10.539	-28.52	-52.625	16.871	-33.598	-23.902	-27.205	-20.596	-50.566	-41.727	-65.954
AGG - UCC	-63.403	-46.361	-52.818	-83.293	-73.287	-74.049	-91.241	-69.805	-87.605	-57	-97.074	-51.356	-98.735	-60.012	-70.546	-91.399	-60.4	-60.118	-101.331	-64.895	-12.042	-71.296
AGG - UCG	-52.188	-0.4892	-60.149	-98.872	0.4627	-34.874	-90.031	-83.006	-91.681	-76.026	-89.632	-48.3	-76.893	-58.333	-82.084	-67.944	-59.307	-71.132	-87.563	-81.188	-14.776	-58.119
AGG - UCU	-88.636	-64.02	-106.176	-36.215	-150.079	-0.6981	-43.714	-25.893	-44.911	-19.971	-42.038	-0.0706	-45.819	-97.213	-0.9181	-34.777	-21.412	-21.997	-43.804	-37.632	-52.719	-75.314
AGG - AUA	132.13	155.998	142.743	143.554	82.419	108.306	43.944	-10.169	43.085	24.284	60.958	-25.472	53.469	141.023	103.973	78.052	-23.988	25.923	55.655	20.927	82.021	123.271
AGG - AUC	57.724	88.744	74.883	-39.703	186.282	-33.291	55.771	-21.293	33.957	0.4228	42.967	-37.65	62.418	71.302	-50.862	55.835	-54.924	0.1999	50.147	0.5965	39.203	45.717
AGG - AUU	0.6499	-40.757	-0.8901	48.47	-122.55	87.396	84.529	-11.129	65.638	-0.0364	84.048	-38.625	89.664	-0.3786	28.58	67.602	-31.277	0.2089	84.099	0.2814	-41.6	-0.6176
AGG - UUC	-59.786	-52.693	-59.625	-45.452	-38.292	-0.6133	-96.553	-77.781	-88.975	-75.501	-93.134	-59.277	-90.247	-60.578	-45.906	-78.453	-76.937	-74.348	-104.598	-81.952	-0.4868	-80.211
AGG - UUU	-72.663	-56.276	-75.223	31.689	-112.41	-0.0552	-61.047	-65.582	-51.909	-63.956	-65.33	-57.506	-59.751	-89.418	12.087	-66.593	-59.192	-67.624	-62.53	-85.863	-25.42	-57.976
AGG - UAC	-0.5888	-14.203	-18.519	-65.356	40.885	-75.305	-92.327	-59.421	-74.605	-85.419	-93.693	-47.706	-88.428	-22.38	-36.885	-88.718	-54.303	-85.547	-91.87	-46.62	0.5514	-0.8676
AGG - UAU	-58.559	-60.384	-53.296	-0.2185	-86.771	34.482	-51.198	-69.019	-45.65	-66.783	-44.971	-51.954	-51.724	-73.575	34.929	-48.307	-52.258	-65.163	-55.242	-93.276	-18.016	-59.968
AGG - UGC	-59.664	-51.625	-51.062	-47.337	-32.084	-49.074	-39.339	-45.585	-44.377	-65.155	-42.552	-46.552	-41.342	-62.248	-45.243	-51.836	-33.521	-66.508	-40.752	-63.035	-20.694	-50.902
AGG - UGU	-43.774	-29.717	-37.512	-16.541	-55.664	12.869	-16.086	-22.325	-15.492	-31.392	-17.293	-16.585	-20.17	-54.125	18.968	-10.841	-23.029	-29.409	-19.22	-48.688	-0.8065	-28.094
AGG - UGG	-29.882	-26.574	-36.028	-32.44	-62.592	0.5456	-54.494	-47.778	-56.468	-60.177	-57.355	-51.854	-53.117	-36.469	-15.521	-53.159	-41.774	-63.668	-51.906	-64.64	11.452	-10.24
AGG - CUA	31.687	40.241	30.082	21.722	30.244	-0.5359	-20.269	14.354	0.0994	0.9995	-0.6104	39.632	-11.797	29.965	47.66	23.396	52.562	0.3481	-0.1483	17.483	67.602	26.825
AGG - CUC	-0.3764	0.3595	0.5078	-35.635	13.246	-69.329	-49.566	-36.378	-46.076	-37.795	-51.361	-0.2208	-70.374	-0.4566	-22.528	-51.428	-14.054	-36.963	-51.986	-25.428	71.166	-10.623
AGG - CUG	21.085	37.128	28.233	-78.064	161.009	-91.055	-120.508	-42.365	-112.055	-71.113	-116.75	0.6614	-121.62	40.656	-58.216	-91.902	-26.727	-80.263	-127.02	-47.913	75.223	28.842
AGG - CUU	-33.996	-42.295	-45.471	18.235	-66.875	0.1911	-19.841	0.4019	-20.544	-0.5456	-22.489	32.501	-27.375	-30.685	41.805	-29.137	25.383	0.2382	-19.291	-24.355	22.178	-21.304
AGG - UUA	-113.917	-77.719	-116.291	52.705	-130.828	99.276	-34.183	-10.433	-17.781	-30.662	-17.076	-0.4603	-14.704	-128.561	88.995	-28.378	-17.344	-17.927	-18.125	-48.749	-43.434	-104.799
AGG - UUG	-82.287	-98.685	-99.804	-0.1089	-32.333	156.266	-84.793	-87.087	-86.956	-79.619	-83.327	-71.114	-81.101	-95.947	31.974	-58.186	-86.487	-78.651	-89.225	-132.649	-48.144	-101.943
AGG - CCA	0.927	0.1227	0.543	17.667	0.6241	37.134	34.892	76.957	36.527	70.277	30.157	124.144	12.383	0.8472	43.095	0.4398	76.688	59.182	39.687	123.21	35.849	0.465
AGG - CCC	22.313	-12.407	0.2949	-17.852	55.097	-31.305	-28.858	-0.7751	-32.479	15.89	-32.602	56.315	-37.577	0.7436	0.5904	-28.309	31.847	13.421	-40.042	-14.384	40.966	-0.3529
AGG - CCG	24.132	30.57	42.531	-52.421	266.06	-48.064	-41.968	22.862	-40.244	25.828	-42.436	50.852	-44.368	36.165	-65.199	-19.274	47.488	24.322	-40.344	18.626	57.741	36.092
AGG - CCU	-26.303	-33.36	-20.835	14.402	36.082	0.5925	-16.045	19.519	-16.546	12.934	-28.779	29.578	-40.542	-25.322	23.706	-16.411	30.66	0.1686	-29.885	-0.6236	19.625	-21.761
AGG - CAC	75.575	59.947	91.041	10.878	148.3	-24.205	0.2408	68.175	0.8531	21.032	0.4285	111.46	0.3358	67.545	-11.532	-0.0835	69.137	24.716	0.8047	69.493	58.213	86.929
AGG - CAU	78.095	46.021	90.028	61.166	59.251	26.332	12.443	77.577	24.305	32.962	12.688	73.678	0.7412	78.01	20.644	0.0941	85.687	29.19	21.411	80.88	54.846	87.661
AGG - CAA	41.134	31.054	17.61	18.459	-40.562	-12.095	38.192	102.846	25.6	46.002	55.322	132.872	30.339	58.955	53.165	11.997	122.924	60.176	34.383	162.08	-26.93	56.081
AGG - CAG	23.323	74.932	52.82	-29.958	107.856	-38.203	-13.918	75.889	-12.463	20.788	-0.4457	78.198	-14.825	38.253	-10.447	-37.4	91.749	20.008	-0.6732	14.716	27.872	69.681
AGG - GUA	-42.034	-64.005	-55.016	13.713	-102.253	0.0946	-0.4524	0.1539	-0.2916	0.4532	0.5157	-0.2779	0.2761	-37.425	28.543	-20.953	-10.359	-0.0889	0.1939	0.2696	-54.688	-61.558
AGG - GUC	-73.794	-83.66	-71.599	-65.021	-29.318	-81.274	-32.296	-67.815	-30.286	-40.796	-30.04	-55.204	-36.258	-61.918	-64.133	-30.026	-63.557	-43.018	-27.96	-32.286	-48.545	-74.29
AGG - GUG	-37.626	-56.51	-12.585	-41.072	60.713	-27.433	-93.924	-79.435	-68.83	-94.011	-84.608	-85.586	-89.637	-29.678	-55.721	-72.542	-88.228	-92.701	-90.167	-72.746	-35.991	-28.293
AGG - GUU	-102.299	-106.404	-87.494	-18.482	-121.39	22.186	-17.085	-43.027	-19.209	-31.836	-25.497	-41.285	-12.826	-93.25	0.0694	-13.405	-46.341	-32.669	-19.325	-36.825	-92.476	-99.14
AGG - GCA	-63.131	-77.277	-78.801	19.139	-98.452	27.146	-14.926	-36.978	0.6806	-14.66	0.1257	-20.268	10.264	-63.788	28.656	11.261	-22.491	-17.062	0.7586	43.923	-60.103	-76.626
AGG - GCC	-69.447	-98.805	-78.562	-66.224	-31.483	-97.877	-62.44	-72.789	-60.731	-24.849	-61.677	-83.624	-64.477	-63.378	-64.366	-61.008	-89.188	-26.622	-63.27	-21.111	-47.074	-85.585
AGG - GCG	-45.256	-71.023	-33.873	0.8264	107.363	38.231	0.2714	-27.3	0.4055	-0.0652	0.2497	-18.343	0.4425	-32.065	-0.4972	24.027	-23.448	-0.5422	-0.4749	18.166	-23.113	-42.054
AGG - GCU	-91.479	-110.344	-85.871	-29.445	-119.657	-14.991	-0.1973	-49.719	0.0091	-24.274	-16.35	-33.617	-19.883	-93.057	-0.4863	-11.449	-48.49	-11.529	-0.9444	-24.288	-68.513	-92.504
AGG - GGA	-71.258	-97.321	-76.446	-78.679	-122.776	-49.229	-60.227	-13.662	-47.692	-24.211	-57.747	-25.78	-47.861	-71.304	-0.3586	-64.018	-17.879	-23.466	-59.939	-26.858	-77.968	-80.508
AGG - GGC	-82.594	-131.763	-83.096	-77.519	-34.714	-104.567	-54.68	-59.925	-53.003	-52.028	-58.283	-74.82	-53.675	-84.534	-64.168	-43.258	-71.877	-52.656	-58.028	-65.514	-75.919	-109.032
AGG - GGG	-15.622	-62.652	-0.0269	-64.138	44.155	-20.261	-41.398	-0.9812	-34.937	-37.139	-36.819	-11.229	-27.32	-27.42	-42.677	-30.964	-0.6262	-39.389	-28.22	-17.31	-35.302	-0.3179
AGG - GGU	-97.807	-110.736	-85.918	-65.682	-88.531	-50.401	-33.888	-29.656	-31.55	-43.526	-34.34	-29.871	-33.512	-79.911	-48.869	-37.314	-47.593	-41.469	-35.4	-68.881	-74.627	-73.914
AGG - GAC	17.704	12.846	15.665	-0.9116	155.621	-78.496	43.721	38.547	45.974	57.904	42.697	25.433	38.715	43.477	-26.088	66.869	15.226	65.752	39.831	42.412	16.73	23.401
AGG - GAU	-30.452	-47.032	-37.33	14.079	-26.893	27.75	124.344	80.32	121.253	42.701	112.745	44.163	115.531	-32.893	0.6919	107.252	49.981	56.002	122.17	52.872	-53.917	-38.834
AGG - GAA	-0.7628	-26.96	-0.384	-0.0792	-74.055	-0.7218	148.9	94.163	127.687	82.028	121.389	83.331	144.863	-0.6989	86.96	76.386	101.499	94.152	122.851	139.871	-86.697	-14.655
AGG - GAG	0.983	-36.181	0.0237	-27.883	144.705	-15.324	56.31	66.144	71.327	54.779	60.522	21.926	58.457	18.327	-22.81	74.175	46.641	64.015	62.668	13.803	-66.221	-0.8282
AGG - UAA	54.078	25.403	46.096	63.837	0.0685	49.006	-0.5748	22.742	-14.525	-0.0845	-12.626	29.569	-0.6651	19.884	56.458	0.6849	27.288	-0.3768	-0.6194	0.3019	-11.504	30.858
AGG - UAG	31.767	23.199	31.46	0.5664	43.699	28.122	-17.721	0.3367	-12.751	0.0491	-13.382	-0.356	-21.53	39.312	20.601	-26.891	-0.3575	-15.238	-18.421	0.8258	-0.2125	56.19
AGG - UGA	46.528	11.607	31.88	36.7	0.0957	60.681	18.313	56.855	19.959	13.763	27.043	53.047	14.617	16.22	37.236	16.971	34.961	16.998	38.19	27.732	11.071	27.378
CGA - AAA	-27.563	-49.08	-20.291	-57.118	0.8834	-20.088	55.861	-27.328	56.272	41.846	36.015	50.911	44.826	-21.964	14.117	84.929	12.937	42.503	50.344	0.9462	-23.848	-21.747
CGA - AAG	0.4384	-51.451	-19.453	-38.501	-0.1858	-44.27	28.135	-75.339	42.866	24.166	37.998	-38.401	42.458	0.5352	56.725	45.173	-57.502	32.625	37.227	-0.043	-33.337	-0.6124
CGA - AAC	-11.433	-43.625	-15.026	-46.061	-12.305	-59.354	-37.025	-104.541	-56.284	-39.688	-22.237	-63.888	-36.974	-10.883	-30.882	-15.453	-76.14	-45.076	-42.027	-23.444	-64.029	-20.31
CGA - AAU	-43.998	-31.197	-35.609	-11.636	-18.838	30.386	34.374	-55.588	14.678	-27.296	32.304	-14.149	32.043	-36.631	34.931	14.841	-26.518	-23.9	37.364	0.8513	-34.002	-17.912
CGA - ACA	-54.261	-48.072	-70.803	25.482	-30.306	50.319	-35.188	-77.65	-49.143	-40.023	-29.257	-58.651	-31.751	-68.572	52.256	-40.816	-77.394	-37.219	-30.519	-78.947	-38.249	-68.855
CGA - ACC	-81.409	-90.408	-86.245	-0.0428	-88.641	106.005	-63.655	-79.684	-59.929	-83.226	-62.827	-71.162	-74.803	-73.409	-17.46	-72.96	-78.54	-78.673	-62.093	-72.748	-45.391	-75.765
CGA - ACG	-17.394	-32.455	-41.591	80.016	-25.25	46.643	-0.7221	-34.762	0.1615	-0.9418	-21.664	-58.422	-11.44	-18.96	90.075	-18.588	-39.561	-13.807	-0.6145	-23.503	-19.875	-27.582
CGA - ACU	-82.231	-66.087	-68.635	0.6786	-50.717	93.152	27.908	-18.311	0.2242	-16.549	22.297	0.7713	37.373	-85.691	26.003	0.7886	0.2597	-23.579	28.418	-0.2566	-33.247	-63.618
CGA - AGA	76.057	79.151	84.026	153.33	90.489	185.341	125.206	70.421	110.131	86.244	120.582	80.668	118.712	82.953	227.168	129.992	75.639	75.392	129.73	86.402	53.865	89.702
CGA - AGG	48.474	12.538	38.169	197.481	42.625	147.05	115.18	40.005	109.4	80.227	101.164	21.178	121.794	52.773	300.992	114.238	61	86.858	101.748	81.76	0.0692	38.513
CGA - CGA	140.553	133.774	144.848	71.677	78.473	154.131	110.3	237.111	127.207	179.199	117.161	182.528	111.114	159.401	151.93	107.294	177.305	171.736	109.345	294.252	115.691	123.134
CGA - CGC	43.554	56.446	45.582	-14.448	38.194	30.32	134.648	509.782	155.329	245.374	145.126	484.201	144.775	46.743	26.777	131.246	386.096	257.714	137.967	255.721	50.032	46.441
CGA - CGG	100.832	93.473	86.44	23.324	31.934	22.475	25.264	131.784	47.143	120.196	39.478	118.099	37.767	67.061	38.102	45.112	124.28	129.499	27.479	97.21	57.696	114.336
CGA - CGU	77.534	115.021	91.431	-24.3	46.509	30.683	107.736	231.456	93.927	111.682	94.876	258.666	116.833	86.519	19.122	97.914	217.513	116.947	102.074	208.989	66.757	84.067
CGA - AGC	-35.956	-46.026	-40.917	0.1166	18.708	-0.8212	-108.388	-141.465	-111.695	-100.025	-100.819	-127.781	-105.54	-28.976	-11.392	-62.321	-134.182	-96.718	-99.91	-72.482	-18.173	-48.408
CGA - AGU	-26.789	-10.866	-0.7837	42.486	-0.8589	71.614	-11.495	-58.68	-15.776	-24.511	-13.733	-19.878	-0.1479	-16.708	-0.221	-16.419	-26.66	-27.644	-10.988	-13.194	-27.508	-31.718
CGA - UCA	19.912	-0.1293	0.5167	70.527	46.99	62.441	22.651	-25.911	0.8922	19.967	18.315	-10.203	14.254	17.467	118.697	-0.1887	-19.552	20.809	19.739	-16.44	-16.103	-0.1384
CGA - UCC	-18.023	-24.83	-0.5739	-0.0751	-25.294	0.4066	101.714	23.783	81.921	42.766	94.858	-14.102	92.831	0.2083	0.1101	53.741	-0.5416	40.436	91.789	0.8333	-24.041	0.1852
CGA - UCG	70.089	25.335	71.525	149.056	16.242	153.116	68.396	-17.373	72.501	30.347	72.506	-33.284	67.672	66.938	217.682	50.42	-21.195	36.37	78.891	-0.8964	-13.332	73.09
CGA - UCU	-0.9484	0.6298	13.734	53.607	12.253	73.354	91.346	12.244	90.795	25.934	93.452	0.6603	77.128	-0.9706	66.126	66.234	10.88	20.984	90.744	27.873	-26.03	-13.675
CGA - AUA	-26.818	-27.799	-38.442	32.576	14.275	73.075	-32.658	-74.843	-37.794	-53.854	-43.575	-67.006	-44.947	-43.775	70.45	-28.227	-66.602	-56.475	-45.226	-86.705	-0.759	-29.218
CGA - AUC	-74.247	-81.179	-72.941	-10.856	-70.857	14.245	-80.585	-77.285	-70.889	-81.68	-74.18	-66.708	-83.418	-57.66	-97.461	-58.105	-65.344	-95.028	-77.122	-38.879	-57.025	-82.776
CGA - AUU	-63.577	-49.679	-70.399	-43.007	-44.029	-28.985	-37.103	-63.219	-40.869	-60.134	-29.114	-39.854	-39.297	-77.977	-16.69	-39.112	-51.912	-59.678	-34.42	-58.415	-61.377	-55.777
CGA - UUC	-0.5475	0.5023	0.2577	11.354	29.071	30.371	53.151	27.102	64.576	21.338	63.982	-0.8389	45.452	18.282	-34.339	49.269	14.221	28.831	56.821	20	-11.95	0.7371
CGA - UUU	17.101	25.209	19.879	18.037	42.265	-10.95	59.033	17.176	49.129	-0.6343	48.93	10.763	41.212	0.1112	0.5699	0.5173	11.993	-15.861	50.766	11.413	-23.395	31.737
CGA - UAC	20.965	15.472	44.877	-18.229	31.317	-81.205	-53.039	-61.611	-40.853	-45.818	-49.234	-56.056	-50.094	40.497	-31.295	-61.193	-66.41	-41.732	-48.417	-56.652	-23.14	39.045
CGA - UAU	59.805	24.894	41.725	12.765	71.686	15.851	36.576	-0.9219	42.261	14.454	38.875	-0.8579	27.915	38.244	29.409	0.2616	-19.039	18.569	28.788	-38.9	-19.577	41.585
CGA - UGC	0.7555	0.1583	0.8618	-0.8152	32.365	-36.771	-31.486	-71.767	-32.081	-19.518	-38.983	-69.635	-38.342	28.617	0.4988	-23.736	-76.679	-14.779	-40.271	-0.1781	-14.377	11.99
CGA - UGU	0.8977	32.51	22.582	0.7673	21.431	0.9603	25.542	-39.716	13.288	-0.0519	21.359	-34.064	38.376	18.784	10.095	11.24	-34.242	-0.9498	27.22	-0.411	-28.68	10.72
CGA - UGG	53.586	31.98	66.564	29.077	52.464	-0.6189	-17.011	-70.515	-10.364	0.6668	-0.3726	-63.742	-14.041	48.129	88.765	16.372	-66.449	0.4795	-0.0996	-35.427	-0.4055	55.998
CGA - CUA	-29.048	0.8613	-14.115	-29.746	-41.589	22.613	21.966	13.648	0.5405	17.924	12.904	0.6479	11.835	-26.139	31.172	0.9623	0.9596	19.065	0.3248	-47.451	42.368	-29.285
CGA - CUC	-26.977	-23.425	-29.34	-55.673	-27.991	45.727	0.8763	85.525	-0.0949	0.2254	0.9517	58.411	14.396	-26.825	-55.434	0.5017	48.108	0.8595	0.1959	22.625	19.495	-36.348
CGA - CUG	-0.4392	49.99	-25.037	-54.423	-71.599	-52.702	45.33	76.361	59.913	24.962	52.8	19.227	65.356	-0.8981	-76.216	23.663	31.905	38.432	49.513	-11.378	55.868	26.86
CGA - CUU	-27.679	-0.8207	-0.9218	-0.892	-14.655	87.904	52.629	61.896	26.376	14.709	33.448	36.997	65.71	-19.059	-0.5223	35.833	54.041	14.38	53.677	0.7807	18.672	-0.4188
CGA - UUA	74.229	64.693	60.705	77.625	104.028	46.389	28.716	43.833	33.57	30.943	27.939	18.695	26.072	59.794	108.419	30.503	38.921	28.318	30.442	-0.7161	0.5951	52.001
CGA - UUG	87.989	26.078	96.299	136.566	90.561	12.203	162.299	125.341	173.884	99.531	161.353	52.303	172.151	89.849	242.143	99.896	83.125	102.471	161.61	11.634	-0.4192	96.394
CGA - CCA	14.29	18.809	-0.0815	-0.7675	17.973	70.167	51.307	63.79	60.722	41.977	33.314	75.441	50.76	-0.0379	86.249	28.516	26.134	46.93	43.211	38.569	11.749	11.507
CGA - CCC	-0.0059	14.296	-0.2694	-0.3488	-17.952	121.477	88.124	231.127	92.137	83.812	89.214	214.27	96.056	0.1143	29.384	56.339	179.096	97.386	82.563	77.411	0.9396	0.2889
CGA - CCG	65.975	47.133	60.83	41.539	-30.794	30.708	22.454	82.1	29.979	21.87	32.062	63.523	27.96	54.722	95.818	0.6129	18.894	15.587	42.531	-0.1617	23.878	47.612
CGA - CCU	-0.7645	21.897	0.6164	15.481	-20.195	163.387	56.593	52.692	54.9	40.778	54.732	73.322	58.137	-0.2749	32.805	35.576	59.156	34.175	48.214	17.374	-0.9861	0.6987
CGA - CAC	32.806	23.19	21.044	-25.332	-30.775	-37.682	-31.371	71.263	-17.824	12.292	-36.445	67.652	-33.908	48.337	-0.9622	-27.507	21.75	19.648	-33.4	32.547	11.358	23.78
CGA - CAU	0.7613	35.451	22.596	0.9848	-11.561	19.737	31.891	51.768	19.318	-0.0702	16.136	77.562	16.031	13.866	-0.6322	0.2565	47.106	-0.4988	20.755	13.264	-18.349	-0.6702
CGA - CAA	28.328	16.734	14.144	-55.707	21.459	-36.445	-22.915	84.204	-17.352	29.601	-15.432	63.954	-18.377	48.682	10.281	-10.136	38.147	26.8	-0.6076	48.097	13.622	18.791
CGA - CAG	38.649	-0.4365	16.956	-0.8288	-46.234	-86.291	-52.937	68.793	-0.5965	20.098	-37.177	87.564	-47.947	34.16	-23.663	-46.099	50.858	31.574	-37.089	-10.998	-0.7789	23.223
CGA - GUA	-23.12	0.403	-19.978	-11.639	14.92	-0.3628	-0.831	-10.04	-20.293	15.462	-0.9557	-14.714	0.1895	-21.169	-23.007	0.4038	-18.978	17.731	-10.134	-17.039	23.107	-21.575
CGA - GUC	-44.171	-28.189	-32.208	-54.46	-0.5077	-83.129	-46.703	-45.33	-53.713	-51.68	-52.113	-58.613	-57.329	-34.826	-106.107	-24.581	-28.225	-63.553	-53.101	-18.335	22.88	-38.626
CGA - GUG	-0.7544	18.218	11.517	15.442	-40.128	-88.545	18.495	-48.753	0.8197	0.4339	0.6549	-77.847	0.7328	0.1517	-102.233	27.519	-25.393	0.6579	10.817	-0.0172	40.95	38.024
CGA - GUU	-35.497	-12.743	-32.407	-0.8762	-23.864	21.313	0.9614	-36.152	-0.0875	-28.085	0.1476	-31.945	24.768	-42.33	-42.231	-0.829	-0.9797	-36.28	0.0404	-28.416	0.9413	-15.989
CGA - GCA	-10.293	0.0069	-19.919	-0.8029	28.004	26.69	-20.835	-59.687	-30.622	-11.75	-20.904	-47.004	-29.778	-22.894	12.633	-14.476	-30.755	-20.979	-18.363	-28.786	40.123	-27.199
CGA - GCC	-44.688	-21.96	-40.448	-66.618	-32.961	-70.606	-97.214	-69.017	-95.821	-60.225	-95.023	-84.461	-102.605	-37.862	-106.411	-83.374	-49.537	-60.595	-101.473	0.5515	56.421	-57.823
CGA - GCG	24.528	50.769	26.12	47.338	-17.354	-0.2178	-14.613	-15.523	-0.413	-21.385	-0.7131	-49.888	-16.881	10.074	12.453	-25.288	13.403	-20.822	-19.993	0.534	37.989	0.6008
CGA - GCU	-33.827	-17.397	-21.144	-0.8033	-14.953	55.112	18.88	-47.19	0.0058	-26.58	21.512	-19.31	13.045	-27.279	-18.605	36.644	0.2537	-32.603	20.821	18.284	43.03	-17.649
CGA - GGA	13.845	45.189	24.339	17.681	36.385	17.309	0.8947	-10.468	0.8231	0.1719	12.438	-14.503	0.5087	18.538	-0.4645	22.799	-0.6539	-14.13	18.828	0.0628	42.447	0.695
CGA - GGC	-48.861	-65.057	-66.146	-0.3063	-33.387	-89.863	-134.645	-132.912	-138.21	-93.254	-125.765	-138.176	-133.79	-49.64	-127.777	-76.096	-95.475	-95.649	-133.53	-92.635	23.087	-66.191
CGA - GGG	18.423	0.8753	31.161	10.25	-11.612	-32.04	-31.606	-31.636	-26.427	-22.178	-21.719	-31.094	-29.588	10.893	-68.021	-19.503	-13.01	-29.146	-26.814	-14.972	21.548	35.26
CGA - GGU	-40.7	-0.4603	-42.959	-14.108	-82.786	0.1985	-31.206	-89.99	-58.141	-44.944	-45.371	-63.31	-41.83	-52.317	-94.703	-23.246	-46.756	-48.129	-43.539	-88.041	29.422	-36.021
CGA - GAC	-29.411	-44.846	-31.893	-103.696	-60.434	-143.14	-134.601	-71.783	-137.415	-95.562	-136.83	-64.154	-134.31	-20.883	-107.651	-112.38	-74.644	-98.054	-135.331	-38.218	-14.683	-51.886
CGA - GAU	-15.271	0.7646	-14.572	-66.822	-11.887	-50.768	-62.418	-63.182	-57.861	-74.565	-70.402	-58.254	-66.968	-32.014	-76.796	-48.267	-25.44	-73.196	-68.802	-38.545	-25.716	-20.429
CGA - GAA	0.1778	22.943	10.268	-114.511	0.29	-100.213	-56.394	-63.007	-71.254	-32.14	-63.241	-51.622	-60.914	-0.46	-64.087	-63.05	-36.903	-41.102	-61.138	-36.869	17.681	-0.6469
CGA - GAG	0.0039	-31.276	-18.747	-39.383	-56.218	-152.438	-142.934	-95.202	-126.591	-44.713	-144.662	-89.799	-139.84	-0.3968	-128.306	-90.016	-40.983	-47.75	-139.045	-11.376	-36.975	-10.655
CGA - UAA	19.049	35.522	27.785	11.118	0.3212	19.802	-14.494	-0.8466	-15.557	-0.1747	-15.585	0.8161	-12.24	10.346	33.096	-11.11	-0.3079	-0.2748	-14.559	-15.574	14.596	0.7585
CGA - UAG	25.248	12.356	29.865	20.81	-0.7094	0.7934	0.304	-0.0803	-0.7162	0.9323	-0.024	0.3762	-0.1137	0.1699	39.735	-0.3631	-0.0459	0.8014	-0.5557	-0.2956	0.056	30.931
CGA - UGA	20.45	10.605	20.532	0.0596	13.406	21.688	0.8155	0.921	-0.6041	51.533	17.6	0.5403	0.8911	0.7198	63.181	10.472	-0.2507	20.936	14.3	0.9615	18.072	17.098
CGC - AAA	-0.1256	-0.4263	-0.444	136.466	-10.597	142.954	82.146	342.676	112.342	79.496	96.791	240.376	71.875	0.4656	210.825	63.283	191.746	78.458	80.207	296.29	-22.547	-20.367
CGC - AAG	69.928	102.605	72.397	191.05	90.532	298.411	284.249	359.208	295.154	272.398	289.576	339.618	283.87	91.795	318.419	201.238	329.139	290.785	284.934	265.446	212.752	90.132
CGC - AAC	47.346	61.882	33.283	110.101	30.554	115.843	137.518	275.478	162.959	156.805	147.18	208.676	134.875	47.163	267.925	139.155	205.535	168.889	138.771	120.275	122.09	41.192
CGC - AAU	-20.446	-26	-47.199	88.97	-16.758	-10.913	31.913	178.723	45.336	51.768	46.064	130.295	46.013	-29.573	116.298	15.816	101.425	52.134	48.297	144.988	-64.223	-40.184
CGC - ACA	-35.187	-51.823	-55.938	-0.657	-20.964	-54.025	-12.592	-21.114	-32.106	-25.98	-0.9854	-0.9875	-0.4069	-52.887	-24.45	-34.398	-26.946	-26.512	-0.6955	-0.6261	-50.896	-44.116
CGC - ACC	17.123	57.893	36.327	39.599	89.139	60.457	180.168	389.348	190.43	208.605	165.952	322.432	187.852	41.901	183.794	190.191	304.75	209.244	172.849	117.426	83.925	56.17
CGC - ACG	20.441	19.774	15.722	-79.885	38.454	-123.084	-53.789	-108.57	-47.358	-60.875	-44.789	-46.951	-53.93	19.688	37.316	-78.512	-41.682	-65.011	-44.015	-52.06	16.044	21.191
CGC - ACU	-11.224	-51.714	-44.068	-13.999	-51.537	-48.437	74.486	105.333	70.039	99.143	65.266	50.503	80.154	0.0723	-29.729	67.666	79.224	104.61	78.405	171.319	-46.695	-17.876
CGC - AGA	34.156	41.942	30.171	27.514	40.827	-0.1907	30.866	32.001	35.349	0.8867	29.782	31.312	39.497	48.385	-19.353	-0.4746	21.179	0.6378	30.735	10.778	27.781	43.334
CGC - AGG	73.99	137.411	86.974	25.074	102.24	-14.817	76.364	27.829	62.728	41.206	69.05	30.864	65.792	78.184	19.853	17.281	24.355	43.108	72.908	0.4676	89.201	92.319
CGC - CGA	-17.907	-19.135	-0.5168	11.218	-11.083	12.799	-47.47	-96.785	-61.111	-58.445	-45.379	-71.693	-40.715	-21.619	0.6214	-0.8271	-79.395	-65.643	-41.018	-22.378	22.36	-0.635
CGC - CGC	15.291	-11.687	28.842	55.271	52.602	82.011	26.908	-166.123	0.1485	0.6707	21.614	-143.908	18.662	-12.449	14.897	101.513	-128.573	0.51	26.174	-0.3965	39.197	16.025
CGC - CGG	25.903	17.448	30.916	33.614	0.9063	41.338	22.251	-56.895	13.158	-56.425	18.246	-21.488	25.007	21	59.358	69.128	-42.911	-58.53	18.733	-15.893	76.842	51.779
CGC - CGU	24.332	-20.496	14.672	78.756	0.6172	45.889	-0.0436	-139.912	-10.901	-31.948	-0.3049	-115.677	-0.5543	-12.891	37.938	16.106	-96.082	-27.93	-0.748	-49.796	-14.062	0.5772
CGC - AGC	123.184	134.049	108.751	70.747	76.443	114.49	171.763	263.86	174.293	174.971	165.542	271.98	176.186	87.805	142.654	173.289	266.202	170.593	167.847	163.39	177.3	134.605
CGC - AGU	39.229	24.477	33.122	34.244	0.8179	-0.9918	87.535	143.263	82.951	77.481	77.134	112.828	94.47	24.671	0.3762	88.927	111.596	82.942	80.914	166.395	23.223	34.941
CGC - UCA	-62.929	-57.91	-83.413	-47.959	-78.326	-65.424	-67.226	-73.786	-91.143	-55.94	-71.1	-64.788	-62.957	-86.779	-60.309	-78.649	-68.441	-47.948	-70.329	-69.069	-59.905	-87.529
CGC - UCC	-32.419	-0.0106	-44.732	-41.412	17.94	-48.071	61.212	176.525	52.009	94.75	55.369	140.032	63.287	-41.333	-45.028	127.132	147.501	106.076	54.831	51.59	45.958	-42.674
CGC - UCG	10.459	57.84	25.202	-23.374	-0.1268	-15.051	-86.857	-92.286	-105.784	-69.835	-80.096	-91.583	-89.305	22.099	-0.7973	-76.522	-42.901	-59.785	-87.137	-81.636	134.897	22.435
CGC - UCU	-64.196	-78.647	-90.719	-45.762	-75.824	-65.97	-35.313	-0.929	-46.766	23.984	-46.536	-25.342	-39.086	-74.502	-61.142	-24.47	0.0436	13.843	-38.849	23.701	-50.135	-71.438
CGC - AUA	-62.805	-94.738	-76.46	-24.028	-41.68	-62.134	-0.7566	0.9343	-18.378	-0.2867	0.305	37.581	-20.386	-71.215	-48.041	-54.231	20.997	-0.7025	-0.8538	76.762	-36.279	-79.04
CGC - AUC	28.673	24.769	-0.1916	67.737	28.013	119.6	235.649	455.609	234.614	284.154	221.712	373.015	239.727	16.953	343.566	263.036	374.587	299.292	224.537	282.31	77.474	0.293
CGC - AUU	-50.761	-70.654	-51.905	0.7801	-23.539	-67.398	108.369	239.158	106.472	128.768	114.646	207.496	111.518	-56.639	29.378	56.409	202.774	126.352	111.236	292.11	-71.997	-51.452
CGC - UUC	0.8224	29.95	0.9445	113.21	-25.668	160.961	92.749	135.69	69.788	182.488	86.219	86.861	87.086	11.072	84.481	135.542	137.405	181.878	79.926	13.443	93.16	29.659
CGC - UUU	-53.72	-80.534	-80.487	-16.585	-45.389	-83.177	23.308	-16.373	16.061	11.408	13.788	-24.197	24.755	-80.125	-65.349	-25.563	-0.3275	10.915	23.296	-0.9714	-68.718	-80.185
CGC - UAC	-10.381	12.517	-17.604	122.688	-26.083	44.852	118.432	150.239	110.107	161.905	128.641	106.388	122.372	-32.196	84.226	163.317	139.675	163.205	129.449	65.065	121.503	-24.608
CGC - UAU	-77.067	-85.002	-76.611	84.33	-69.672	0.6768	97.333	121.077	107.609	104.377	96.789	86.376	90.345	-90.016	33.491	90.476	89.538	106.915	90.477	127.525	-45.259	-77.706
CGC - UGC	26.513	36.313	0.1283	60.966	-0.2862	92.932	114.503	117.242	102.15	138.64	114.672	142.515	108.316	0.6559	119.639	95.899	156.75	134.366	107.881	24.383	144.288	13.501
CGC - UGU	-12.368	-42.151	-29.483	53.323	-44.562	37.874	53.235	60.834	42.573	68.543	40.742	71.227	46.617	-33.741	-0.1333	33.769	80.992	66.748	42.106	37.753	-0.2025	-44.011
CGC - UGG	-23.18	-31.506	-18.701	54.515	-42.348	100.733	97.764	127.283	96.737	107.481	92.246	132.514	97.335	-23.593	98.16	111.751	131.417	114.427	87.473	60.441	76.136	-13.996
CGC - CUA	-75.448	-82.189	-64.37	-39.008	-41.477	-59.19	-41.441	-82.184	-57.963	-49.642	-56.224	-82.852	-45.723	-78.605	-112.333	-54.535	-69.358	-56.824	-54.473	-31.354	-70.527	-82.09
CGC - CUC	-54.633	-92.721	-52.281	-0.4331	66.921	0.4119	0.272	-13.257	-14.062	42.339	-0.6519	-44.28	-0.4332	-69.783	-158.107	49.728	-23.643	44.527	-0.5784	-0.0698	-62.048	-61.825
CGC - CUG	-72.836	-104.672	-70.006	-138.132	-20.435	-277.518	-0.1387	-187.275	-16.44	-33.962	-0.5164	-161.826	-10.977	-85.028	-328.539	0.9329	-150.244	-32.941	-0.7871	11.873	-90.268	-111.089
CGC - CUU	-67.71	-87.799	-93.004	-33.259	-54.289	-66.514	-18.559	-68.926	-31.161	-30.352	-29.782	-74.61	-17.457	-98.765	-111.408	-0.705	-61.027	-26.253	-28.965	0.8882	-91.047	-90.67
CGC - UUA	-96.445	-103.334	-126.884	-27.747	-118.18	-61.333	-48.852	-49.718	-68.572	-58.819	-49.14	-73.354	-48.027	-102.494	-53.919	-50.156	-57.159	-41.671	-55.113	-48.514	-114.132	-126.649
CGC - UUG	-69.594	-58.592	-89.452	-54.607	-75.265	-148.572	-13.712	-70.398	-44.93	-43.248	-28.265	-88.804	-25.84	-72.021	-96.941	-32.862	-26.504	-44.995	-28.202	-82.294	-74.886	-90.753
CGC - CCA	-135.865	-150.73	-144.287	-90.364	-118.417	-120.02	-163.081	-234.526	-170.982	-185.284	-151.191	-218.748	-164.39	-146.507	-125.843	-146.842	-200.561	-186.526	-153.299	-181.157	-144.759	-149.791
CGC - CCC	-84.769	-112.402	-91.507	-70.671	-22.281	-101.655	-212.938	-222.383	-210.481	-206.153	-212.393	-257.237	-212.729	-88.007	-123.641	-161.128	-222.036	-217.312	-214.042	-144.33	-112.284	-107.353
CGC - CCG	-98.571	-147.668	-113.816	-113.295	-57.985	-214.331	-184.232	-256.121	-198.22	-210.564	-190.796	-268.131	-191.72	-118.35	-193.382	-172.222	-237.183	-221.694	-183.747	-134.211	-105.887	-146.036
CGC - CCU	-120.558	-127.372	-116.485	-62.587	-92.448	-73.143	-114.89	-136.629	-125.085	-112.663	-114.617	-143.437	-133.12	-126.824	-91.419	-119.617	-138.079	-124.51	-117.062	-117.91	-122.775	-127.149
CGC - CAC	-29.008	-63.839	-30.09	29.949	64.239	65.672	42.627	-55.267	-0.1184	27.736	29.861	-98.383	38.321	-48.897	-0.6778	72.616	-64.535	15.265	29.699	-16.79	-45.886	-54.442
CGC - CAU	-67.42	-87.48	-71.746	38.098	-39.483	-14.955	0.8289	-113.045	-18.567	-47.069	-0.361	-124.101	-0.6577	-92.589	-14.577	-0.1155	-89.067	-54.693	-0.4442	-65.224	-66.4	-91.346
CGC - CAA	-122.084	-127.626	-126.397	17.22	-80.565	11.615	-31.384	-152.049	-43.583	-74.731	-23.307	-152.519	-27.406	-136.173	-91.375	-0.6132	-149.993	-88.966	-21.496	-90.263	-92.093	-143.695
CGC - CAG	-75.005	-105.348	-72.876	28.061	20.555	76.463	83.42	-119.322	60.838	-12.193	87.592	-107.181	79.772	-74.083	-19.571	104.044	-127.761	-13.056	91.301	-56.124	-13.604	-90.344
CGC - GUA	0.0011	-45.965	15.395	-44.104	0.7054	-22.909	-72.303	-86.98	-57.609	-70.153	-61.66	-60.481	-68.852	0.3758	-65.051	-83.878	-73.525	-63.579	-62.014	-95.809	-60.807	-15.223
CGC - GUC	57.659	81.593	81.867	27.939	144.947	159.248	0.8088	90.692	52.586	29.79	0.8445	88.885	23.421	99.239	183.329	-13.427	82.724	25.823	11.344	-49.994	69.672	87.945
CGC - GUG	75.996	48.659	85.408	-112.718	135.722	-91.599	-165.338	-242.482	-144.237	-154.514	-154.571	-165.579	-168.601	58.945	-116.622	-208.52	-153.688	-153.93	-153.488	-174.914	11.903	72.923
CGC - GUU	52.583	-23.086	60.999	-18.141	0.6041	15.84	-42.936	-58.605	-52.061	-50.752	-47.232	-39.641	-48.311	44.479	-34.067	-71.62	-45.998	-44.128	-47.892	-70.296	-56.068	33.284
CGC - GCA	-37.108	-48.917	-33.38	-126.717	-56.939	-112.272	-192.132	-267.776	-196.3	-205.376	-188.75	-227.432	-186.275	-35.234	-189.385	-179.039	-232.059	-211.197	-181.514	-202.612	-114.736	-36.371
CGC - GCC	102.63	136.447	115.412	-76.221	163.357	-33.789	-190.681	-67.211	-166.109	-214.325	-177.59	28.427	-180.269	131.999	-145.225	-191.752	-35.181	-218.494	-175.481	-184.015	16.365	131.513
CGC - GCG	112.979	80.796	137.302	-134.423	57.297	-189.453	-231.495	-280.868	-224.109	-240.548	-225.727	-281.777	-227.504	127.948	-273.32	-201.485	-256.504	-241.242	-223.935	-149.05	-0.2284	140.973
CGC - GCU	10.017	0.7004	14.242	-98.762	-35.633	-92.373	-163.837	-148.792	-164.701	-152.587	-168.786	-132.014	-160.244	24.461	-131.543	-184.766	-123.584	-163.169	-164.178	-180.499	-112.015	15.739
CGC - GGA	20.941	0.1002	38.674	-72.497	-60.219	-63.527	-112.162	-111.182	-107.096	-106.597	-105.936	-45.684	-112.705	34.421	-108.128	-126.85	-107.932	-110.066	-108.76	-103.732	-47.226	57.63
CGC - GGC	149.833	251.761	202.304	-60.657	128.594	22.845	-57.301	-95.94	-41.354	-29.904	-51.397	0.4867	-52.05	182.289	-43.186	-56.898	-62.716	-37.033	-54.047	-59.987	92.485	237.253
CGC - GGG	81.009	67.466	100.898	-56.874	42.188	-26.855	-79.93	-105.3	-60.932	-93.929	-80.803	-97.44	-78.826	92.455	-95.256	-87.706	-91.04	-103.778	-76.142	-70.368	-10.727	95.332
CGC - GGU	108.962	84.156	119.135	-20.054	0.6395	-0.5706	-58.88	-127.885	-49.15	-64.856	-59.766	-67.22	-61.802	125.21	-48.76	-43.73	-90.396	-58.996	-53.831	-54.565	-21.064	133.549
CGC - GAC	126.477	196.186	154.351	-39.013	129.453	-36.756	-35.979	47.021	-0.5703	16	-28.849	36.262	-27.144	156.218	51.614	-33.514	0.9643	25.964	-19.551	-30.986	90.919	147.096
CGC - GAU	65.148	35.55	81.759	15.02	33.94	24.454	-65.873	-76.261	-29.523	-83.375	-60.489	-86.344	-60.563	116.232	44.909	-80.68	-92.846	-76.111	-62.209	-71.612	-65.979	76.748
CGC - GAA	32.835	-11.196	37.852	-0.133	-22.112	50.553	-39.457	85.987	-0.0463	-40.648	-37.99	68.166	-36.189	66.977	84.016	-17.821	0.3085	-38.993	-39.57	-0.7131	-49.091	0.9047
CGC - GAG	215.486	241.916	240.771	34.806	209.016	193.58	-31.683	-70.254	13.962	-25.567	-25.592	-47.037	-28.268	236.229	87.455	-84.924	-65.711	-25.289	-37.318	-110.59	244.136	233.42
CGC - UAA	-16.239	-23.779	-16.374	-21.675	-26.736	-32.602	-28.085	-34.764	-30.254	-31.52	-34.861	-48.076	-37.202	-15.331	-35.937	-19.874	-47.732	-27.795	-38.239	-16.12	-0.166	-18.367
CGC - UAG	-0.7451	-10.831	-12.205	-18.671	26.109	-20.55	-19.646	-26.38	-18.58	-22.919	-21.184	-30.811	-16.588	-0.5775	-14.859	-23.759	-32.612	-20.285	-23.12	-15.055	0.1024	-17.504
CGC - UGA	0.9047	0.4904	0.5367	-13.996	-13.384	-21.301	-11.272	-23.912	-18.252	-16.339	-0.9877	-12.398	-0.068	0.0311	-37.913	-21.469	-21.049	-17.177	-0.5374	-0.88	11.195	15.62
CGG - AAA	62.247	70.179	25.64	86.445	-11.199	-48.719	32.222	-14.377	31.578	-13.969	33.182	-40.168	33.099	56.302	-48.264	34.294	-19.645	-0.9126	36.077	11.832	-24.888	39.268
CGG - AAG	82.405	118.503	100.683	226.312	97.624	159.688	-39.381	-64.7	-64.544	-24.496	-55.052	-117.307	-54.077	95.546	-0.4647	28.074	-70.071	-22.035	-50.688	-69.968	-0.6887	145.581
CGG - AAC	15.286	38.87	20.838	30.351	66.6	85.045	-20.715	-59.282	-21.968	0.3023	-22.949	-64.737	-27.428	10.976	-106.487	-19.494	-51.001	0.0523	-18.7	-19.727	-19.181	16.735
CGG - AAU	-34.904	-44.227	-29.139	0.0871	-76.421	18.361	36.046	-0.7145	13.392	0.9766	36.718	-38.994	37.074	-37.27	-112.963	40.596	-37.46	0.5324	43.531	21.11	-88.748	-45.112
CGG - ACA	-26.452	-48.855	-42.397	-43.875	-57.771	-40.477	-63.809	-66.306	-53.357	-46.023	-57.804	-83.331	-60.068	-42.775	-93.14	-47.999	-86.95	-54.085	-59.463	-31.335	-47.694	-61.62
CGG - ACC	-26.244	-63.706	-35.666	-130.963	-24.577	-147.767	-142.951	-87.982	-122.754	-83.963	-133.128	-99.57	-149.166	-33.593	-191.682	-141.476	-113.36	-83.448	-130.416	-63.741	-18.047	-49.404
CGG - ACG	-14.925	-0.1781	-0.5264	-10.374	36.482	-0.4085	-53.05	-43.387	-60.38	-56.037	-48.747	-82.793	-48.313	0.842	-82.485	-47.277	-75.479	-57.107	-57.39	-34.878	16.68	-12.066
CGG - ACU	-46.194	-73.931	-46.968	-116.046	-78.876	-85.451	-71.515	-48.468	-59.58	-39.702	-55.089	-49.409	-58.367	-49.251	-115.306	-63.26	-49.448	-37.42	-56.768	-16.344	-50.099	-63.698
CGG - AGA	25.174	-13.793	-0.1598	47.032	-43.926	34.692	33.436	0.4006	36.536	27.321	47.146	-20.1	44.299	0.0401	-40.428	51.686	0.6377	14.412	39.646	-0.2816	-0.8527	-0.1569
CGG - AGG	19.648	58.741	50.509	133.645	61.577	159.775	54.765	-0.2219	46.33	48.898	60.335	-27.788	49.675	42.383	-0.2796	50.337	-0.2332	47.488	63.639	-0.3415	54.029	37.42
CGG - CGA	108.174	94.683	95.976	-0.5707	31.934	-0.8507	127.256	153.695	150.324	98.594	135.434	177.212	153.785	103.173	28.934	96.02	147.203	101.14	135.03	133.648	88.433	128.75
CGG - CGC	70.044	44.273	87.094	-15.158	63.957	11.748	124.328	72.092	123.622	116.23	106.124	209.705	99.915	38.256	198.531	93.27	190.501	111.885	109.002	36.952	160.806	105.433
CGG - CGG	113.947	119.974	168.298	42.509	154.529	55.044	165.764	90.101	156.929	125.245	176.739	137.191	175.923	102.881	82.724	119.496	104.439	113.057	179.465	105.903	76.166	201.99
CGG - CGU	40.608	0.6144	51.345	-66.526	-0.2407	-33.019	56.192	79.105	50.572	48.395	54.113	146.983	64.213	39.847	-11.13	32.483	105.402	48.756	55.053	32.081	41.091	70.267
CGG - AGC	-16.831	-43.081	-22.271	-109.722	-0.3969	-143.392	-68.657	-66.221	-58.996	-72.197	-49.638	-123.696	-64.973	-0.9824	-197.574	-53.959	-128.57	-67.47	-49.214	-59.015	0.7664	-39.047
CGG - AGU	-19.247	-56.916	-45.344	-87.23	-54.072	-40.867	-28.566	-31.488	-15.65	-20.601	-15.702	-64.396	-28.208	-41.866	-156.162	-0.5918	-44.116	-19.308	-0.6969	-21.997	-49.487	-39.381
CGG - UCA	-47.588	-56.545	-75.292	-35.19	-70.233	-24.639	-63.098	-56.924	-64.953	-58.138	-64.018	-56.768	-66.2	-54.698	-64.508	-60.534	-58.207	-59.196	-58.499	-65.149	-60.478	-65.251
CGG - UCC	-34.528	-45.035	-44.926	-51.479	-23.8	-24.632	-132.002	-97.736	-108.113	-100.484	-131.257	-92.643	-138.829	-33.46	-35.663	-131.081	-80.161	-96.353	-131.829	-50.583	-38.87	-41.691
CGG - UCG	-13.069	-11.351	-30.031	-82.009	11.223	-89.455	-90.668	-95.27	-89.413	-92.752	-93.357	-95.74	-86.457	-26.624	-0.6563	-69.833	-84.09	-96.944	-95.488	-83.026	-66.812	-26.101
CGG - UCU	-59.218	-51.167	-66.981	-69.881	-91.299	-65.911	-69.859	-41.618	-50.254	-48.281	-54.161	-49.732	-59.623	-66.556	-82.559	-64.617	-46.467	-49.424	-50.636	-42.575	-52.639	-65.941
CGG - AUA	0.3809	-17.367	-0.1666	172.989	0.3713	191.169	-0.9956	-32.412	-0.7017	-25.917	0.7156	-80.952	-0.8208	0.4219	15.907	-19.305	-76.649	-23.958	0.7845	-30.605	-0.2702	-21.584
CGG - AUC	-20.753	-25.722	-11.096	-47.171	13.054	-36.223	-36.583	-38.73	-44.754	-46.771	-38.125	-43.15	-39.546	-0.5731	-150.591	-63.976	-64.363	-36.033	-40.464	-21.656	-0.6727	-10.301
CGG - AUU	-39.453	-51.959	-52.145	-29.35	-116.417	26.006	-17.327	-17.433	-20.167	-52.157	-0.8184	-66.346	-18.921	-44.917	-155.377	-33.952	-64.614	-58.723	-0.2336	-25.34	-60.733	-63.54
CGG - UUC	-57.504	-66.259	-58.818	70.501	-20.879	188.816	-62.005	-81.855	-72.542	-65.241	-71.984	-79.824	-77.335	-50.175	209.204	-53.772	-65.126	-60.941	-84.463	-61.034	-37.899	-70.492
CGG - UUU	-61.53	-68.981	-81.114	47.009	-70.544	-47.951	-47.571	-71.127	-37.521	-86.382	-48.519	-69.307	-51.268	-67.76	40.809	-72.644	-54.116	-84.641	-46.308	-50.793	-27.903	-58.89
CGG - UAC	-10.973	-29.086	-13.495	58.867	20.686	160.077	-33.965	-84.709	-21.793	-30.969	-49.295	-82.139	-48.158	-26.501	231.465	-45.702	-66.482	-35.188	-47.734	-47.267	-14.538	-26.159
CGG - UAU	-60.47	-43.977	-60.689	45.437	-56.676	0.062	-15.044	-71.286	-23.128	-27.835	-11.463	-62.473	0.0547	-70.079	-26.792	24.228	-57.005	-20.647	-10.169	-47.232	-31.098	-51.049
CGG - UGC	-0.9294	-36.974	-11.329	-0.4429	0.3572	36.573	-60.036	-83.28	-53.318	-73.092	-68.308	-101.503	-71.667	-16.807	94.33	-52.685	-82.395	-71.195	-72.738	-63.448	-22.825	-10.751
CGG - UGU	-34.232	-22.311	-48.263	-25.91	-47.142	-10.705	-20.565	-38.039	-19.967	-29.355	-15.96	-65.355	-12.744	-37.6	-37.33	-18.477	-58.217	-35.355	-11.945	-31.204	-23.33	-0.7529
CGG - UGG	-0.4608	-30.069	-15.924	0.5914	-33.614	16.171	-71.458	-82.834	-70.225	-68.924	-64.662	-102.702	-68.72	-25.693	12.906	-52.57	-93.671	-77.765	-72.748	-70.213	-46.566	-19.761
CGG - CUA	36.525	31.427	15.315	0.2111	46.886	15.686	-0.1773	14.969	32.309	10.35	15.968	64.972	0.7905	30.304	121.114	0.8816	44.61	0.3071	19.952	0.1895	28.163	0.9876
CGG - CUC	34.549	57.728	44.876	0.0251	101.734	67.517	-11.842	35.915	-0.694	0.7628	-16.524	118.235	-12.271	53.822	237.277	-20.105	120.018	0.8163	-15.772	-0.2103	162.605	58.977
CGG - CUG	104.084	181.87	97.525	-20.266	93.511	77.24	39.097	63.819	42.408	68.209	22.703	173.336	30.752	79.158	322.513	0.4486	170.763	62.792	14.709	-0.7466	185.599	168.618
CGG - CUU	0.6263	0.7001	0.7086	-17.254	-33.365	-0.865	-28.68	0.7493	-25.222	-30.547	-23.295	35.337	-19.425	-0.1077	-0.9567	-38.919	23.649	-30.693	-18.33	-0.536	0.0244	14.809
CGG - UUA	-68.925	-71.419	-63.831	140.407	-80.905	97.425	-20.315	-34.33	-28.58	-51.085	-26.34	-37.489	-17.96	-66.244	101.822	-26.114	-41.634	-41.36	-25.528	-53.981	-62.453	-88.14
CGG - UUG	-40.014	-64.565	-36.188	155.787	36.413	299.274	-56.535	-54.905	-59.029	-80.483	-67.458	-82.356	-56.783	-43.428	362.44	-46.318	-80.93	-75.038	-60.418	-113.514	-39.535	-58.682
CGG - CCA	22.468	23.455	0.6558	-53.311	28.248	-13.299	-12.196	68.018	0.0757	21.667	-0.5321	109.546	-15.756	16.043	-15.727	-0.5312	88.93	14.181	-14.445	31.178	13.838	-10.722
CGG - CCC	22.879	19.372	29.815	-53.353	93.9	-26.473	-54.119	42.031	-36.817	31.237	-56.984	137.235	-49.185	13.485	84.203	-37.905	133.985	44.75	-58.509	-0.5369	101.929	19.037
CGG - CCG	108.366	196.306	125.315	-63.684	150.768	-103.158	-11.679	59.697	-0.268	33.269	-17.105	123.768	-16.981	106.825	-36.38	-16.173	121.105	36.031	-22.092	28.513	115.956	149.163
CGG - CCU	-0.1115	-15.283	0.1917	-61.385	-0.521	-76.1	-61.311	-11.105	-46.956	-24.811	-48.788	17.534	-49.261	-0.5183	-60.13	-61.923	20.321	-22.378	-53.341	-0.697	-0.5286	-13.286
CGG - CAC	104.485	85.373	105.735	32.75	67.027	41.708	91.388	132.563	92.376	105.786	91.682	211.833	83.395	59.559	151.626	48.559	188.625	107.239	84.98	60.583	79.454	137.788
CGG - CAU	61.19	31.256	56.48	-13.38	10.071	-22.55	36.904	133.79	47.717	66.378	47.415	201.453	53.946	53.563	-37.141	26.813	140.681	68.338	44.043	82.503	25.666	47.854
CGG - CAA	91.891	106.569	76.087	-29.87	50.675	-57.131	34.949	91.121	20.952	11.367	34.026	120.42	37.575	79.117	-0.2486	15.274	75.635	0.0354	35.679	101.691	0.2456	88.381
CGG - CAG	131.179	186.455	161.619	49.101	96.789	0.6341	59.944	49.162	51.309	91.674	66.426	93.258	67.478	123.696	98.116	42.73	114.12	85.343	68.418	30.877	81.065	206.858
CGG - GUA	-57.475	-80	-71.718	-20.254	-37.657	-60.431	-21.551	0.0613	-21.503	-27.929	-21.383	-26.433	-14.039	-60.079	-55.945	-20.305	-37.425	-20.672	-19.908	15.487	-51.615	-88.028
CGG - GUC	-49.355	-60.266	-41.53	-40.454	56.869	-77.041	-21.929	-31.515	-27.94	-55.665	-26.164	-40.395	-27.159	-30.885	-87.146	-0.9413	-23.25	-36.089	-25.794	0.8134	-0.472	-53.652
CGG - GUG	-0.4835	-19.163	0.0448	29.679	19.45	-46.037	53.256	12.675	36.504	-0.0897	37.521	-51.715	46.24	0.6339	-43.509	41.621	-48.9	0.1296	36.758	-11.245	22.993	-23.065
CGG - GUU	-71.798	-97.129	-76.197	-70.291	-80.315	-16.077	-27.461	-46.548	-33.665	-51.121	-34.501	-47.424	-10.519	-61.869	-131.364	-31.718	-58.753	-54.096	-24.141	-15.04	-70.958	-96.691
CGG - GCA	-38.804	-55.253	-43.873	-30.554	-52.03	-73.683	19.281	-0.9548	49.628	11.468	36.962	-18.226	32.986	-32.803	-53.509	21.319	-24.436	0.3403	24.201	78.788	-58.357	-71.126
CGG - GCC	-38.747	-60.731	-35.954	-68.409	-15.627	-78.897	-48.968	-0.9809	-17.064	103.221	-52.207	-53.72	-53.972	-28.016	0.3475	11.838	-31.786	105.186	-45.908	50.044	34.664	-61.403
CGG - GCG	15.955	0.513	30.163	27.184	57.015	-14.223	92.568	54.574	91.953	60.023	97.774	26.273	97.88	34.54	120.8	81.42	52.469	65.564	92.695	54.007	38.177	11.682
CGG - GCU	-70.632	-75.715	-59.436	-102.608	-63.204	-91.618	-0.7723	-48.295	-12.908	-0.5031	-10.424	-50.797	-15.172	-60.264	-126.444	0.1037	-61.348	-0.6095	-14.204	16.013	-51.007	-70.025
CGG - GGA	-50.475	-71.75	-53.399	-108.678	-24.225	-147.081	-64.151	-12.618	-66.543	-30.495	-70.949	-60.768	-61.571	-27.741	-127.378	-54.971	-48.33	-27.043	-61.785	-32.84	-55.268	-60.986
CGG - GGC	-36.055	-68.42	-41.678	-58.331	25.831	-96.568	-108.535	-55.782	-107.564	-46.904	-107.695	-104.068	-109.507	-19.169	-48.661	-49.294	-78.259	-58.855	-105.556	-55.356	46.245	-64.161
CGG - GGG	-0.1906	-36.139	-0.373	-44.402	0.8952	-92.876	-50.267	-27.6	-40.159	-68.274	-44.967	-47.579	-51.757	-0.035	-114.722	-59.798	-26.628	-70.144	-49.775	-0.312	-18.776	-10.597
CGG - GGU	-48.604	-69.843	-53.878	-101.516	-48.556	-92.863	-61.834	-60.655	-68.894	-57.932	-68.497	-56.258	-50.972	-49.77	-197.15	-57.788	-62.474	-59.112	-66.853	-59.947	-41.751	-64.898
CGG - GAC	22.183	35.177	42.295	92.913	135.229	97.218	88.431	80.014	86.629	101.736	74.186	88.504	81.648	70.678	83.896	101.112	99.682	112.256	83.24	80.048	55.343	49.003
CGG - GAU	-23.903	-29.251	-29.59	-0.7363	-82.149	-25.871	175.695	139.632	163.418	34.815	175.368	110.405	183.066	-20.774	-143.391	112.717	84.834	31.127	181.555	105.12	-47.214	-44.201
CGG - GAA	0.1538	-0.3544	14.358	39.522	-0.1369	-36.598	160.726	151.159	144.038	43.889	161.112	109.42	157.178	0.8351	-0.7498	133.808	64.811	35.254	155.868	150.981	-53.205	-0.9902
CGG - GAG	37.11	86.264	74.074	100.131	167.175	-13.806	198.112	114.255	156.53	144.525	177.287	96.207	190.093	59.101	19.184	202.039	88.921	146.796	176.557	85.777	47.315	70.97
CGG - UAA	0.259	-10.028	0.6245	-18.254	-0.8458	-35.67	-23.895	-12.109	-25.44	-16.836	-15.073	-11.162	-27.115	-12.743	-25.171	-41.62	-11.395	-19.538	-23.726	-11.766	-0.4614	-0.4399
CGG - UAG	30.696	25.768	46.409	0.1204	60.631	-0.7495	-23.178	-14.977	-17.027	-17.494	-21.595	-0.986	-27.528	20.191	-24.309	-29.728	-15.693	-10.593	-27.056	-0.4954	0.6878	42.023
CGG - UGA	30.583	25.585	35.871	-0.483	-0.0074	-14.681	-12.912	-0.0756	-0.681	-10.097	-0.3741	-0.2332	-0.5684	20.029	-15.845	-12.098	-0.8489	-14.194	-10.272	0.3449	13.129	48.105
CGU - AAA	-54.072	0.4351	-34.136	-51.464	0.6461	-42.073	-66.366	-74.973	-65.395	-57.17	-71.587	-45.751	-67.444	-22.065	0.5396	-26.66	-0.6006	-55.837	-69.093	-11.902	-0.4964	-20.343
CGU - AAG	-98.175	-94.731	-103.276	-84.098	-89.935	-169.795	-165.997	-220.648	-164.81	-202.389	-184.915	-199.265	-167.286	-94.026	-132.423	-182.728	-164.381	-199.711	-179.525	-143.806	-82.469	-108.748
CGU - AAC	-41.003	-64.715	-40.775	-78.736	-63.446	-60.85	-129.311	-178.417	-136.676	-154.264	-142.785	-165.892	-133.55	-37.311	-78.283	-117.86	-154.755	-153.825	-137.658	-130.986	-68.172	-55.815
CGU - AAU	-72.185	-40.212	-70.24	-58.887	-29.884	-37.552	-83.143	-177.418	-89.936	-104.195	-88.666	-146.385	-92.371	-78.717	-32.352	-46.328	-117.809	-98.459	-86.809	-147.059	-47.908	-69.978
CGU - ACA	-24.05	-0.4441	-20.172	-67.186	-0.1347	-29.772	-79.818	-179.179	-98.122	-91.506	-84.021	-144.121	-79.738	-27.616	-11.338	-78.113	-123.539	-92.561	-79.233	-153.838	-10.904	-20.597
CGU - ACC	-0.4527	-50.811	0.1047	-35.769	-37.484	-49.055	-116.328	-145.01	-122.107	-102.058	-110.246	-132.274	-129.009	-16.109	101.253	-105.763	-126.479	-109.175	-121.404	-116.046	-39.539	-32.664
CGU - ACG	-54.163	-64.687	-61.777	-75.778	-64.803	-67.021	-101.302	-159.124	-118.495	-109.433	-111.512	-150.75	-105.289	-53.172	11.9	-80.719	-134.161	-116.629	-109.529	-119.665	-54.525	-60.78
CGU - ACU	-34.217	-11.223	-22.55	-44.907	37.829	-14.534	-40.409	-101.227	-54.006	-37.919	-52.188	-64.217	-48.874	-34.994	15.589	-29.147	-80.764	-43.559	-49.272	-108.163	-13.827	-27.897
CGU - AGA	0.6283	22.979	-11.24	12.847	58.185	46.594	-17.015	-45.286	-19.015	-26.542	-18.08	-25.527	-19.101	10.849	39.362	-28.293	-11.758	-17.95	-17.605	-49.825	0.2394	-0.1117
CGU - AGG	-13.345	-21.038	-15.581	-23.642	-40.063	-33.845	-41.545	-63.632	-37.695	-46.129	-45.755	-53.74	-47.845	-0.5682	-0.9517	-54.687	-41.382	-42.829	-46.338	-64.643	-20.997	-21.303
CGU - CGA	72.974	38.191	83.169	76.191	102.975	96.544	98.7	70.696	79.71	79.965	106.934	73.677	90.107	99.473	52.964	74.828	90.019	80.179	86.245	73.391	140.932	85.744
CGU - CGC	143.236	138.12	164.082	149.125	61.005	189.068	328.641	497.207	320.298	414.603	336.094	363.167	358.184	144.877	43.102	304.091	407.129	426.31	339.991	296.581	185.243	182.025
CGU - CGG	61.759	48.097	75.672	18.79	34.594	14.101	79.039	37.806	66.247	90.384	63.869	38.427	56.821	38.951	-48.32	92.46	56.671	83.08	64.429	53.037	98.852	54.106
CGU - CGU	205.817	134.257	190.643	201.151	159.867	227.354	272.144	198.376	270.08	252.69	252.759	167.029	264.517	154.124	99.778	236.156	216.034	272.186	269.222	234.968	170.964	176.314
CGU - AGC	-0.9909	-29.999	-11.519	-57.229	-12.052	-74.513	-131.55	-186.382	-125.11	-149.332	-128.083	-198.572	-123.684	-0.1219	-57.348	-107.957	-176.258	-146.617	-125.773	-94.465	-54.637	-20.985
CGU - AGU	-18.161	-21.793	-31.083	-55.392	-12.619	-48.255	-66.814	-106.547	-75.748	-60.752	-69.361	-89.659	-65.752	-26.615	-43.833	-53.191	-81.369	-59.565	-65.215	-78.405	-28.16	-41.125
CGU - UCA	-12.015	0.7027	-17.771	10.722	13.544	16.158	-0.6579	-27.947	-0.5536	0.6912	-11.114	-11.626	-0.9987	-11.496	15.754	-15.623	-0.2329	-0.1717	-15.887	-0.1117	15.706	-15.949
CGU - UCC	0.5023	0.9911	35.237	63.368	10.327	58.637	27.404	88.484	32.326	25.537	31.009	70.115	35.277	36.873	40.712	30.146	15.326	20.004	37.671	85.6	-14.788	28.539
CGU - UCG	13.806	-28.69	-10.177	44.959	-66.966	0.5851	0.0794	0.2665	10.376	0.4648	0.2939	20.412	0.8854	0.329	63.678	-19.114	-0.6188	-0.5553	-0.1794	16.516	-0.3171	-15.923
CGU - UCU	0.3337	15.229	-0.5875	-0.0456	16.067	0.2822	19.416	-37.144	23.18	-0.6045	15.282	-19.448	22.592	0.0278	25.524	19.754	-31.611	-0.0509	0.9896	-32.271	0.8789	-0.2127
CGU - AUA	-46.083	-0.6962	-70.297	-69.039	-45.18	-50.762	-63.061	-127.993	-75.292	-65.366	-76.336	-120.724	-62.622	-40.097	-43.269	-57.245	-93.914	-60.499	-75.749	-102.496	-30.03	-48.647
CGU - AUC	-32.673	-44.638	-17.245	-45.824	-32.003	-111.741	-119.718	-151.827	-115.272	-120.529	-123.425	-138.305	-116.815	0.7626	-20.391	-77.396	-136.312	-125.522	-118.665	-113.627	-50.547	-32.218
CGU - AUU	-46.202	-0.2931	-21.588	-40.258	-0.8521	-66.229	-54.081	-122.404	-66.443	-64.723	-42.337	-84.421	-47.951	-38.453	-20.849	-22.546	-70.75	-70.189	-56.65	-112.407	-18.259	-25.475
CGU - UUC	77.948	51.289	74.025	28.361	53.234	-33.064	21.04	138.966	46.301	40.51	31.363	132.852	37.646	93.253	-48.234	46.898	64.716	42.522	35.085	215.629	33.316	55.874
CGU - UUU	-10.567	0.1989	-0.0281	-24.508	24.287	-57.223	0.1404	-64.967	-10.491	-38.521	0.3836	-14.162	0.7349	-18.413	-70.911	0.1982	-51.362	-30.152	0.2841	-0.1551	46.817	12.605
CGU - UAC	49.739	87.34	94.731	-0.4232	99.565	17.365	-52.137	-23.593	-24.906	-93.553	-50.311	-22.779	-47.826	79.976	-86.985	-54.576	-52.502	-93.464	-34.943	10.691	30.139	98.412
CGU - UAU	68.397	90.754	52.36	11.816	34.32	-10.557	0.5942	-12.912	-0.5717	-55.978	-0.5331	0.1081	-0.1929	69.664	-17.452	12.965	-36.881	-53.89	-0.8325	56.183	47.326	57.488
CGU - UGC	77.919	85.846	79.202	40.771	113.189	32.625	0.3388	78.889	0.9231	0.4432	-0.2854	0.3158	10.407	91.346	-0.1031	20.338	18.265	-0.509	-0.1262	98.221	24.822	58.298
CGU - UGU	21.278	28.413	33.396	0.6626	21.425	21.952	39.312	0.6904	20.202	-0.7791	32.23	0.5881	36.044	29.784	-27.574	21.025	0.2796	0.2858	38.851	59.914	14.947	23.516
CGU - UGG	0.3269	24.561	18.48	23.779	10.534	31.584	17.384	20.285	37.981	-0.486	17.545	-14.797	26.385	10.36	-27.656	11.012	-0.2991	-0.2729	25.389	80.103	0.8039	11.14
CGU - CUA	15.073	33.708	23.413	0.6862	14.39	0.7059	58.255	44.992	30.181	38.682	59.257	65.204	46.066	22.847	-18.489	45.426	65.144	39.937	46.786	93.6	57.121	36.951
CGU - CUC	46.979	37.622	43.429	19.021	0.0779	22.244	25.615	136.24	52.191	120.159	43.294	93.531	47.447	55.861	-41.364	74.591	47.739	122.34	44.478	136.925	25.817	61.087
CGU - CUG	0.1149	26.955	0.2585	-42.148	-32.124	-86.837	88.564	85.713	110.721	138.181	110.764	122.376	88.047	27.789	-142.292	97.533	68.726	144.851	100.824	141.698	34.22	22.314
CGU - CUU	36.776	58.282	53.74	-0.233	23.101	18.163	63.933	21.275	39.309	68.397	51.617	21.19	51.795	45.749	0.8252	88.42	31.105	56.862	51.873	42.134	46.931	65.41
CGU - UUA	34.491	52.991	37.672	36.251	82.583	23.268	48.461	61.796	50.063	67.521	50.688	104.757	45.459	43.33	41.092	61.277	69.712	56.999	51.076	114.278	71.071	48.915
CGU - UUG	44.09	59.673	27.33	132.791	71.72	36.64	163.823	153.526	173.58	137.553	198.094	227.526	176.397	35.702	200.527	108.266	143.635	142.605	191.909	192.087	46.452	54.488
CGU - CCA	-44.835	-18.585	-34.157	41.599	-43.256	62.97	63.603	19.108	36.442	43.678	54.56	38.324	67.427	-32.871	48.274	36.438	44.001	39.611	59.692	-27.699	0.4231	-0.8043
CGU - CCC	-0.1853	-13.32	-0.8192	43.309	-71.44	118.924	77.352	71.533	72.189	109.221	69.48	38.609	78.826	0.4914	80.757	108.123	12.304	113.106	80.383	-0.0599	-13.416	17.335
CGU - CCG	-45.449	-72.621	-29.884	-15.425	-114.255	26.576	91.405	45.828	81.793	89.422	92.959	23.055	100.203	-40.251	-48.579	81.233	32.87	102.575	97.463	-22.697	-12.509	-35.141
CGU - CCU	-16.891	12.36	0.5152	25.34	-65.742	32.012	167.987	45.509	117.837	107.363	153.465	17.887	168.137	0.2823	55.852	199.505	37.173	95.056	161.237	54.819	-22	21.962
CGU - CAC	46.161	52.411	71.515	31.156	-0.8988	60.705	25.844	45.734	36.008	33.792	27.031	15.886	43.064	85.936	-58.472	55.543	21.443	36.614	32.31	40.371	72.018	70.712
CGU - CAU	45.493	63.746	51.381	19.008	40.794	39.466	82.215	43.11	72.074	48.491	125.706	46.135	76.277	58.189	-21.619	65.037	33.487	47.097	98.239	65.364	52.689	58.171
CGU - CAA	-17.944	0.7084	-20.408	16.835	-34.908	68.425	13.222	0.1139	0.9824	0.3705	0.6551	11.399	0.2084	0.5399	-12.07	20.259	23.237	0.574	11.783	18.098	72.174	-0.7916
CGU - CAG	-0.6572	-0.1179	-0.9807	-28.63	-62.647	-49.738	-0.0757	-35.435	0.8833	0.4656	-0.0212	-27.634	0.1072	0.6238	-120.704	0.8825	-53.674	-0.0417	0.6831	0.6387	25.409	0.5893
CGU - GUA	-17.226	13.998	-15.713	-23.646	37.606	-22.782	-18.288	15.505	0.2425	25.911	-15.361	27.424	-17.164	-0.6002	18.678	-12.386	18.396	12.352	-12.973	21.709	-0.4165	-0.9475
CGU - GUC	12.012	-29.025	11.162	27.855	21.69	-0.23	12.343	203.005	23.164	68.31	16.199	129.586	0.4575	0.4	59.089	54.324	76.868	67.063	10.111	116.703	-42.359	0.1822
CGU - GUG	-47.771	-59.758	-62.804	-71.125	-107.301	-113.809	-0.5031	81.216	25.137	68.152	0.1595	103.745	10.042	-60.36	0.0349	-38.926	82.264	71.591	0.6829	48.175	-49.954	-51.808
CGU - GUU	11.542	21.158	-11.804	-32.941	42.556	-10.818	0.9402	0.1731	-0.6708	16.951	12.226	39.423	0.4861	-0.3774	52.419	0.597	52.497	11.705	0.1732	-0.3506	-37.517	20.947
CGU - GCA	-0.9904	-0.3766	-0.7446	-25.249	45.308	-0.2489	-58.489	-71.676	-72.14	-53.896	-70.278	-45.34	-58.147	-0.7428	16.065	-86.447	-43.946	-56.963	-66.578	-167.474	-31.226	15.696
CGU - GCC	51.335	-0.1314	57.966	106.745	43.343	148.203	25.704	227.452	40.451	51.379	0.7936	137.696	15.988	34.077	225.877	-0.4575	107.248	58.574	12.819	10.93	-34.309	37.224
CGU - GCG	-0.7597	-60.759	-29.006	-54.498	-96.539	-56.43	-68.295	-55.089	-76.21	-55.942	-69.094	-11.312	-61.46	-46.564	62.565	-98.1	-16.35	-58.03	-62.339	-107.731	-63.757	-54.278
CGU - GCU	28.749	26.522	20.222	0.6269	57.586	52.383	19.349	16.105	27.892	13.227	18.572	11.683	14.439	-0.6527	72.273	-26.124	13.713	0.2407	19.369	-84.712	-0.6877	14.594
CGU - GGA	34.326	34.916	32.361	37.836	59.05	75.021	58.477	74.086	47.734	45.885	58.861	66.64	47.911	42.321	77.176	0.4201	83.867	36.097	57.225	0.6606	33.212	35.853
CGU - GGC	69.359	-0.2117	52.794	120.318	85.112	148.841	97.043	232.192	84.454	95.829	102.201	56.436	98.581	63.591	103.44	107.959	123.159	102.981	99.846	100.513	-0.4625	-12.135
CGU - GGG	19.553	26.024	0.4085	-21.412	-24.315	0.9788	0.4412	-27.836	-0.6602	-12.941	0.5987	-13.619	0.5485	14.994	-28.089	-0.5089	-0.6604	-15.463	0.8301	-45.033	-13.519	-0.0119
CGU - GGU	64.795	71.489	55.256	83.574	70.938	108.652	116.907	83.32	81.79	44.927	121.909	57.432	102.594	54.938	37.243	102.243	75.854	39.846	113.094	29.552	50.8	38.492
CGU - GAC	-13.825	-65.18	-10.978	16.657	-89.657	44.15	-69.945	-21.343	-44.936	-78.577	-57.741	-35.936	-75.327	-42.326	0.3595	-81.143	-40.881	-74.593	-66.042	-43.141	-49.057	-63.596
CGU - GAU	-46.457	-41.798	-54.984	15.064	-31.83	15.94	-44.792	-86.408	-48.517	-62.464	-38.323	-47.913	-58.834	-89.593	46.4	-47.108	-24.616	-54.112	-61.041	-87.462	-19.947	-46.498
CGU - GAA	-79.356	-47.095	-81.927	-12.384	-14.51	16.219	-29.719	62.813	-20.27	-0.7794	-17.456	56.935	-34.47	-89.958	0.5457	-10.957	81.989	-0.9361	-21.739	18.993	-28.008	-69.832
CGU - GAG	-49.287	-109.521	-75.933	-43.004	-119.693	-78.237	-88.224	-96.75	-62.922	-111.834	-101.48	-70.983	-94.094	-105.013	-73.59	-133.245	-33.346	-117.484	-98.402	-50.281	-84.252	-88.936
CGU - UAA	0.9445	19.397	-0.1233	-0.3538	34.695	29.335	-0.2328	-0.2476	-0.247	0.1972	0.2298	0.4285	0.4881	13.418	-0.3434	13.861	0.0526	0.501	0.791	-13.66	-0.045	19.539
CGU - UAG	0.3018	-0.0164	-0.4381	-0.4749	0.3251	0.015	-0.0181	-18.652	-0.7973	-10.716	-15.158	-0.5444	-0.0873	-0.5617	0.4518	-0.9296	-0.7207	-0.8552	-13.528	-18.291	-0.0294	20.621
CGU - UGA	0.0177	-0.0819	20.331	-0.9867	21.577	30.823	0.0703	-0.4727	-10.379	0.5959	0.3435	-0.1856	-0.179	0.0659	-0.9292	-0.0758	0.8959	0.6104	14.28	-17.508	14.503	11.25
AGC - AAA	20.506	17.07	-0.151	144.679	-65.603	141.732	65.389	128.238	81.479	56.474	57.973	66.656	71.821	17.907	128.006	21.641	92.606	57.739	62.571	134.662	-38.645	-0.1936
AGC - AAG	79.046	65.16	64.578	-14.51	80.344	35.83	17.962	-28.215	15.146	-26.766	22.415	-93.99	30.962	70.693	-10.234	38.63	-83.989	-27.694	23.541	0.7418	79.616	60.306
AGC - AAC	184.176	209.484	194.635	105.158	293.439	146.211	296.136	607.924	302.051	292.704	282.452	422.988	305.574	183.773	164.332	282.872	556.584	291.328	277.755	378.622	210.283	178.515
AGC - AAU	86.119	22.417	56	234.114	37.285	146.748	167.616	254.229	184.993	125.777	158.245	157.817	183.011	49.075	226.885	122.255	176.567	135.672	153.262	253.684	-0.7064	49.328
AGC - ACA	0.512	0.0545	-0.6994	89.137	-51.483	49.645	70.399	107.202	81.187	44.944	78.114	91.409	87.023	-11.312	60.579	26.363	40.99	35.931	77.372	77.688	-24.264	0.6019
AGC - ACC	63.555	90.502	73.376	106.395	144.753	64.986	166.76	220.167	172.611	179.341	167.457	152.148	183.187	62.39	87.184	150.651	217.145	171.33	158.466	147.832	58.424	98.082
AGC - ACG	47.393	72.703	55.058	-65.987	145.292	-42.423	-0.0769	-99.58	-0.7851	-41.396	0.0843	-44.675	-10.759	56.808	11.513	-41.385	-65.418	-46.838	14.989	-29.549	14.267	71.659
AGC - ACU	0.5933	-37.914	-16.034	92.915	-56.094	36.908	78.094	93.375	92.94	88.835	76.749	24.058	82.104	-0.1546	48.04	80.907	46.845	94.655	92.701	139.482	-33.718	0.0332
AGC - AGA	28.777	34.223	17.251	57.208	-0.5576	59.258	18.887	34.497	-0.045	27.167	0.9222	17.486	21.443	30.749	65.237	-20.309	13.656	27.946	15.432	-17.456	-12.152	25.976
AGC - AGG	23.564	34.876	0.6382	-12.317	51.586	31.321	14.896	0.6817	11.618	0.9645	28.558	-16.997	13.819	17.397	28.5	-18.844	-13.121	0.2135	27.68	-18.456	0.0632	17.929
AGC - CGA	-83.551	-86.921	-95.884	-42.399	-91.307	-52.92	-105.81	-131.489	-118.336	-108.449	-111.239	-114.267	-109.487	-106.625	-55.055	-91.352	-127.415	-108.522	-109.321	-87.242	-47.771	-88.842
AGC - CGC	-43.63	-44.19	-39.725	-55.62	-0.8281	-78.309	-155.417	-267.318	-163.607	-150.465	-152.101	-268.054	-155.645	-52.718	-94.304	-133.029	-257.524	-156.495	-152.481	-97.604	-33.811	-51.572
AGC - CGG	-39.527	-45.991	-46.708	-51.958	-15.488	-19.323	-71.382	-89.004	-58.527	-110.308	-58.14	-63.483	-66.528	-33.826	-23	-14.475	-87.065	-99.843	-46.445	-56.56	-14.924	-50.207
AGC - CGU	-71.665	-88.298	-78.573	-41.513	-67.695	-61.008	-120.076	-221.278	-140.632	-129.949	-121.382	-201.711	-128.053	-78.315	-74.499	-97.951	-194.06	-122.723	-116.358	-168.983	-72.908	-84.121
AGC - AGC	365.462	390.804	307.729	403.426	400.733	564.315	837.369	1.433.491	839.353	941.94	767.936	1.307.963	820.603	299.348	755.551	722.538	1.315.206	967.29	749.843	975.127	527.177	364.341
AGC - AGU	187.528	132.898	153.484	422.967	174.47	374.312	339.733	431.816	377.389	316.777	336.861	225.156	341.647	170.472	409.404	305.335	278.518	326.232	319.765	442.001	209.688	168.652
AGC - UCA	-50.67	-48.604	-80.515	41.684	-112.895	43.124	60.49	99.388	63.493	22.668	69.852	101.946	69.795	-59.507	26.841	25.83	102.251	33.099	71.17	93.824	-51.959	-66.998
AGC - UCC	-17.244	13.634	-27.828	0.0723	-0.5256	-29.399	199.197	176.373	179.809	241.228	172.08	235.294	188.718	-0.9749	35.387	249.67	250.625	248.769	170.272	110.974	43.311	-28.213
AGC - UCG	25.228	99.044	36.602	-11.341	94.773	109.363	30.423	-16.518	-12.975	-0.9841	0.9729	49.45	10.222	41.234	122.239	20.955	59.173	-0.8537	14.332	-45.836	157.268	62.18
AGC - UCU	-63.575	-61.773	-71.996	48.91	-113.965	-20.859	50.421	38.153	58.989	118.895	53.08	87.988	60.821	-70.866	29.476	82.482	95.59	129.253	62.524	129.201	-27.794	-68.04
AGC - AUA	-40.652	-58.112	-43.966	45.48	-63.73	48.662	0.321	0.6444	30.919	-20.588	25.716	-11.261	0.473	-42.004	-10.117	-26.44	-48.053	-25.462	15.069	36.744	-34.032	-47.318
AGC - AUC	51.357	40.841	62.35	-24.554	74.939	30.133	42.316	82.476	37.921	65.356	36.349	41.804	43.447	69.459	0.2792	65.692	55.792	67.581	41.575	52.544	96.067	71.153
AGC - AUU	-23.195	-66.316	-34.823	19.578	-96.233	-30.523	71.47	140.724	66.283	71.482	68.549	78.533	76.863	-44.685	30.061	15.505	65.057	63.831	68.667	167.722	-78.572	-38.551
AGC - UUC	14.669	42.801	23.594	48.845	33.003	170.79	47.476	-30.704	35.228	97.161	38.111	-14.965	37.412	37.632	132.762	104.65	37.589	93.926	44.588	-54.958	96.877	20.5
AGC - UUU	-59.278	-98.751	-67.067	20.935	-129.675	-0.6119	36.779	-0.8784	42.159	0.5591	49.847	25.271	33.4	-76.984	-18.562	-15.198	26.169	10.691	43.421	-25.342	-59.39	-78.209
AGC - UAC	-17.163	-21.918	-20.309	101.644	-15.052	89.739	108.194	92.945	73.069	135.209	107.892	105.628	111.963	-12.523	84.776	131.106	127.979	139.459	109.492	77.586	66.456	-22.013
AGC - UAU	-98.105	-126.497	-115.945	118.236	-131.439	111.948	97.206	130.856	90.972	109.642	112.018	119.589	102.867	-115.424	29.951	105.759	103.08	104.548	114.418	153.561	-75.779	-120.797
AGC - UGC	-0.0562	0.6159	-0.106	13.011	-19.598	46.267	74.55	92.863	40.788	100.405	68.941	129.412	73.904	-0.3942	61.671	88.432	145.19	101.381	67.248	0.9956	73.937	-0.415
AGC - UGU	-29.481	-61.424	-43.265	51.535	-63.97	84.481	61.75	74.334	44.812	73.758	49.19	84.278	53.948	-25.806	-0.592	41.735	75.062	84.07	53.311	0.7791	-0.4619	-39.388
AGC - UGG	-55.921	-68.302	-63.161	0.3354	-94.054	63.598	-0.2446	0.7125	-0.5393	-0.266	-0.1809	20.199	-0.3507	-50.585	20.523	20.468	17.068	-0.7748	0.3043	-52.316	-0.1435	-55.308
AGC - CUA	-84.504	-90.668	-87.912	-74.797	-54.773	-76.439	-75.011	-135.424	-77.512	-81.668	-80.731	-112.263	-79.373	-89.4	-105.66	-72.043	-125.676	-82.681	-84.587	-79.34	-91.497	-110.28
AGC - CUC	-63.859	-67.043	-43.978	-88.703	26.398	-120.285	-104.759	-165.841	-113.134	-50.229	-118.439	-130.348	-109.5	-54.251	-133.931	-86.585	-139.194	-49.661	-117.063	-83.235	29.867	-66.558
AGC - CUG	-72.58	-67.282	-40.451	-226.347	97.668	-257.123	-162.03	-278.257	-160.87	-185.807	-150.019	-238.839	-165.618	-74.799	-213.721	-107.886	-254.524	-191.139	-158.066	-108.527	-86.576	-89.449
AGC - CUU	-126.243	-123.025	-118.649	-59.667	-115.835	-111.779	-80.463	-95.518	-84.829	-62.684	-69.24	-104.42	-77.948	-122.638	-69.119	-70.844	-96.784	-60.823	-78.954	-57.98	-103.986	-130.267
AGC - UUA	-110.383	-124.848	-136.687	41.999	-236.394	51.922	11.609	-44.289	16.693	-27.504	0.306	-54.087	13.534	-134.014	45.027	11.209	-33.494	-18.156	0.7259	-71.601	-114.573	-140.665
AGC - UUG	-80.238	-92.477	-100.74	-14.565	-76.915	83.389	-31.892	-173.6	-70.102	-113.134	-48.674	-130.286	-52.941	-90.353	59.486	-18.213	-103.872	-119.058	-49.229	-201.621	-41.364	-94.096
AGC - CCA	-123.733	-119.922	-135.177	-94.134	-137.279	-110.655	-189.021	-254.689	-203.74	-190.042	-193.148	-217.067	-198.221	-136.467	-112.307	-171.603	-230.949	-199.714	-189.017	-180.381	-123.87	-144.298
AGC - CCC	-51.446	-51.625	-51.701	-52.969	175.224	-109.517	-210.837	-231.825	-197.798	-155.293	-196.57	-226.209	-215.061	-50.851	-78.511	-162.13	-213.499	-161.108	-198.508	-151.263	-38.706	-66.322
AGC - CCG	-47.797	-19.404	-25.496	-147.848	179.668	-172.684	-224.73	-268.281	-229.662	-225.728	-219.848	-274.347	-223.602	-30.959	-93.055	-182.062	-251.738	-236.054	-215.726	-147.404	-44.498	-29.972
AGC - CCU	-105.844	-111.334	-108.105	-31.689	-49.049	-78.554	-142.789	-138.545	-147.654	-122.675	-140.951	-144.572	-140.624	-117.45	-64.83	-142.052	-156.709	-124.294	-141.493	-116.117	-120.375	-109.586
AGC - CAC	-42.041	-44.085	-32.98	-50.869	18.258	-66.625	-12.088	-98.614	-27.182	0.2035	-21.315	-94.905	-19.4	-34.521	-63.973	-10.402	-77.597	0.4463	-19.237	-36.428	-43.336	-52.333
AGC - CAU	-96.655	-122.623	-104.373	-26.078	-99.009	-29.531	-53.944	-158.489	-63.115	-52.03	-52.152	-145.837	-52.102	-116.314	-58.924	-36.537	-134.211	-51.469	-50.515	-90.076	-89.311	-116.905
AGC - CAA	-133.435	-119.711	-140.355	-60.508	-168.506	-58.236	-50.026	-194.89	-65.494	-73.593	-49.802	-156.792	-59.794	-150.879	-109.742	-42.104	-159.993	-77.126	-47.922	-80.085	-123.379	-169.183
AGC - CAG	-78.266	-99.005	-60.985	-126.789	-16.9	-95.496	-108.976	-278.365	-115.592	-136.892	-101.341	-264.462	-109.925	-66.713	-175.675	-78.745	-257.536	-150.463	-95.73	-142.818	-37.066	-88.838
AGC - GUA	-17.066	-59.504	-25.449	-0.3349	-82.118	0.3498	-65.54	-45.639	-50.777	-64.095	-66.958	-40.243	-65.179	-16.92	-19.914	-69.474	-59.881	-56.732	-64.027	-97.544	-76.08	-48.274
AGC - GUC	44.929	88.925	81.465	-46.586	50.081	-26.048	-101.558	-45.854	-96.608	-59.01	-97.174	-16.753	-90.367	86.025	-28.428	-102.883	-25.263	-63.62	-102.134	-133.526	102.96	88.538
AGC - GUG	46.553	57.333	70.536	-108.069	260.163	-75.133	-178.728	-235.545	-166.395	-188.088	-163.976	-163.03	-180.461	48.217	-109.089	-197.006	-181.638	-189.717	-169.803	-206.558	-38.969	59.325
AGC - GUU	0.5246	-57.438	18.334	-0.7315	-62.751	-24.338	-51.299	32.69	-23.375	-42.838	-53.417	-11.938	-48.033	-0.8324	0.5212	-97.096	-45.08	-36.121	-46.288	-76.281	-75.685	-0.4967
AGC - GCA	-45.857	-64.438	-69.109	-96.156	-138.373	-67.344	-148.222	-186.859	-161.059	-175.841	-143.591	-126.151	-148.7	-47.25	-113.872	-163.752	-161.65	-180.738	-144.422	-190.401	-113.728	-63.242
AGC - GCC	22.85	43.93	30.361	-123.516	82.268	-122.315	-160.978	-44.434	-142.584	-175.748	-156.166	0.5607	-154.402	46.671	-180.66	-149.547	-22.874	-181.689	-157.873	-185.103	17	54.371
AGC - GCG	46.297	80.148	62.527	-157.529	131.752	-160.469	-205.357	-264.348	-208.646	-219.835	-198.39	-230.982	-208.791	77.429	-208.032	-203.155	-227.839	-222.99	-193.665	-144.783	34.535	96.578
AGC - GCU	-36.797	-81.857	-41.058	-86.296	-85.75	-93.451	-155.109	-79.032	-150.941	-149.201	-150.132	-59.726	-153.249	-37.316	-63.807	-180.483	-103.212	-143.012	-152.051	-159.03	-128.57	-61.978
AGC - GGA	20.634	0.1941	36.109	0.5827	-29.696	15.436	-23.364	-37.461	-0.1682	-33.834	-12.719	-0.0006	-26.716	45.449	-32.93	-42.991	-0.9478	-31.243	-16.172	-37.546	-45.024	22.381
AGC - GGC	148.812	267.957	219.859	-28.356	175.004	0.1358	30.799	26.318	55.431	89.131	27.114	183.913	16.333	176.363	54.199	35.88	106.807	102.761	18.45	53.496	165.612	281.225
AGC - GGG	73.776	64.314	76.167	-10.803	252.667	31.837	43.171	0.345	51.958	-0.3321	51.142	44.311	37.748	78.154	46.819	49.76	25.363	-0.6585	51.12	14.168	-0.5354	87.983
AGC - GGU	86.474	41.592	94.373	24.63	15.58	0.365	-0.768	0.0865	29.808	0.0528	-0.5052	-0.2357	-0.1903	105.189	42.596	-16.739	-26.8	0.4929	-0.0273	33.673	-11.685	82.981
AGC - GAC	119.509	184.813	152.1	-28.662	250.256	-93.666	-22.739	-0.5435	-0.2619	40.053	-0.7845	10.176	-11.826	141.415	-38.063	15.223	32.408	38.84	-0.7156	-30.631	136.397	160.571
AGC - GAU	56.606	-30.539	48.39	64.632	-33.106	65.462	55.449	69.946	55.232	32.573	57.358	26.379	49.867	67.894	31.386	0.3303	-20.046	35.388	54.786	12.973	-47.985	50.063
AGC - GAA	-28.17	-70.026	-39.776	-16.907	-147.319	-18.275	13.512	28.857	0.4901	0.0537	14.062	0.6295	0.9193	-20.466	-23.031	0.3994	0.0114	0.6495	14.046	-19.843	-101.422	-84.437
AGC - GAG	115.638	77.272	144.437	-51.522	180.842	-79.196	-87.152	-127.558	-95.115	-93.317	-71.545	-123.689	-79.312	144.192	-89.198	-89.545	-135.239	-102.43	-65.592	-125.537	90.485	142.221
AGC - UAA	-32.086	-22.821	-27.399	-14.907	-19.141	-23.41	-30.053	-34.146	-24.572	-34.713	-28.13	-27.883	-25.386	-29.346	-18.653	-22.539	-29.239	-26.751	-25.78	-10.692	-22.762	-34.426
AGC - UAG	-0.2793	-15.879	-0.7753	-0.7707	-0.4471	-14.685	-23.076	-22.167	-22.12	-32.058	-21.12	-35.87	-19.203	-0.5713	-10.145	-24.069	-23.232	-32.918	-15.215	-19.745	-0.0768	-0.9532
AGC - UGA	0.4102	-0.9831	-0.3451	-11.66	27.577	-14.9	-0.0119	-0.4193	-0.8368	-0.6544	0.2173	-0.889	0.6761	0.6223	-15.358	-0.7199	-0.4063	-10.588	0.2597	11.864	0.4742	0.5523
AGU - AAA	-47.748	19.911	-36.087	-87.806	-19.501	-80.57	-85.901	-67.675	-88.501	-69.078	-77.593	-30.841	-85.959	-11.798	-32.488	-109.38	-12.703	-67.752	-79.73	-87.358	0.8856	-17.624
AGU - AAG	-156.898	-184.725	-150.546	-210.041	-204.577	-266.767	-273.147	-251.737	-282.056	-259.412	-277.384	-212.931	-272.891	-169.179	-215.083	-278.78	-229.458	-261.911	-281.117	-240.98	-187.166	-176.783
AGU - AAC	0.2978	-0.6402	-0.2509	-131.024	-49.105	-172.919	-159.344	-118.176	-155.64	-165.397	-155.784	-121.729	-162.385	-0.6839	-110.985	-155.345	-100.293	-161.093	-158.927	-88.117	-93.955	-19.955
AGU - AAU	-0.6513	14.436	-0.6471	-27.043	61.933	-22.108	-84.502	-145.177	-77.406	-88.801	-84.963	-109.664	-92.959	-0.4755	-0.3536	-83.928	-94.112	-91.409	-89.291	-125.564	22.119	-16.79
AGU - ACA	17.677	74.877	42.679	16.726	77.282	35.552	-55.315	-136.593	-60.279	-54.227	-64.981	-78.833	-64.23	42.207	58.514	-54.552	-80.646	-54.56	-63.732	-108.325	68.246	40.173
AGU - ACC	-0.8634	-56.922	-32.896	-64.928	-50.601	-93.096	-144.389	-145.95	-137.626	-110.607	-137.291	-116.869	-142.245	-22.817	-20.418	-118.798	-109.621	-113.783	-134.576	-130.026	-31.345	-56.814
AGU - ACG	-77.898	-108.41	-95.461	-52.91	-125.366	-32.464	-97.457	-146.045	-101.414	-105.55	-91.364	-118.302	-92.537	-90.89	-11.845	-93.081	-120.115	-102.849	-88.969	-83.147	-91.969	-107.846
AGU - ACU	-19.112	-0.4866	-0.4512	-16.59	21.983	-10.789	-37.801	-98.444	-51.541	-23.166	-42.182	-27.931	-38.19	-24.475	29.785	-26.632	-64.683	-33.164	-47.292	-100.342	15.459	-33.248
AGU - AGA	-63.872	-52.869	-74.339	12.095	-46.146	0.7982	-32.242	-36.753	-35.185	-25.278	-29.706	-17.115	-34.224	-57.549	43.238	-48.259	-12.823	-19.817	-30.924	-67.903	-43.46	-66.194
AGU - AGG	-72.417	-105.198	-84.307	-33.223	-143.809	-33.3	-80.503	-61.286	-75.063	-59.963	-75.443	-50.245	-85.17	-89.481	17.685	-81.14	-50.363	-61.547	-77.502	-81.003	-83.497	-91.362
AGU - CGA	-28.334	0.3976	-19.409	39.176	-18.536	26.497	28.645	72.99	27.164	53.94	32.228	76.157	26.876	-0.8057	-0.3659	0.1682	124.307	52.896	33.884	27.506	33.698	-21.304
AGU - CGC	30.02	50.472	13.255	-0.8987	-31.006	-25.012	85.349	172.674	91.934	108.124	79.247	152.216	99.887	31.975	-77.983	79.134	147.374	104.173	85.993	55.033	-13.643	45.913
AGU - CGG	-16.525	-16.007	-28.655	-28.44	-36.264	-42.129	14.794	61.86	0.7871	43.881	22.484	52.073	0.9654	-27.989	-111.439	0.6577	49.438	42.714	14.295	0.8062	-15.367	-30.601
AGU - CGU	-0.574	26.694	19.161	-0.6943	15.05	20.002	14.699	0.5717	0.1095	33.832	25.583	24.185	25.648	0.7339	-27.698	14.889	24.681	36.931	32.083	-10.18	24.866	19.448
AGU - AGC	45.311	-20.777	34.703	90.973	-14.085	21.608	-22.278	-21.804	17.285	-45.777	-17.421	-56.716	-26.656	68.847	103.955	22.309	-19.933	-39.875	-19.045	94.872	0.685	12.253
AGU - AGU	64.298	59.921	61.602	166.915	155.773	72.959	11.805	-28.579	17.47	-14.774	0.7795	0.4531	0.2857	39.473	234.706	17.865	28.39	-0.4188	0.5911	60.148	85.369	23.38
AGU - UCA	45.75	89.371	47.976	137.272	148.804	112.861	81.789	73.149	104.59	40.603	88.185	84.675	86.253	59.724	24.517	78.521	40.244	37.206	78.216	117.136	92.083	71.346
AGU - UCC	72.929	76.013	76.01	138.735	37.608	156.614	128.573	59.38	139.444	20.983	131.883	73.45	120.266	72.87	18.139	118.066	18.854	26.325	122.967	99.757	14.807	76.667
AGU - UCG	-0.026	-35.186	0.0059	62.433	-36.41	114.053	67.974	57.047	102.094	-24.913	91.267	25.472	82.235	-13.994	-51.424	11.111	-14.863	-29.628	83.468	49.832	-26.75	-19.318
AGU - UCU	65.567	84.158	75.446	129.853	127.748	119.17	72.723	21.087	68.29	47.81	90.657	46.051	72.98	72.388	51.787	61.904	0.0241	42.622	75.814	68.552	81.074	90.091
AGU - AUA	-0.1421	47.526	0.4982	-15.572	27.898	-10.152	-72.071	-119.69	-76.37	-78.449	-81.498	-103.355	-79.205	12.255	-53.348	-55.809	-94.674	-82.412	-80.514	-101.165	-0.049	20.618
AGU - AUC	-26.674	-37.064	-26.247	-153.364	-44.414	-188.376	-179.861	-178.29	-175.811	-155.505	-173.126	-142.696	-178.208	-11.749	-152.99	-133.05	-161.08	-163.584	-176.113	-145.506	-84.858	-25.183
AGU - AUU	0.0232	30.612	-0.2191	-34.222	23.157	-28.166	-63.678	-124.583	-77.981	-60.538	-74.821	-71.26	-73.408	-0.6156	22.336	-34.193	-67.275	-57.756	-71.004	-128.81	53.673	0.0922
AGU - UUC	45.166	48.705	43.113	-54.25	61.779	-81.872	-16.877	84.227	-28.93	-54.807	-19.915	37.04	-21.274	51.264	-109.199	0.2678	-18.79	-53.033	-21.017	91.218	-46.477	15.009
AGU - UUU	18.015	33.446	55.134	53.974	46.553	-47.005	26.794	48.197	16.794	-0.6948	31.082	68.008	30.433	45.876	-47.29	20.03	23.501	-13.055	31.157	70.087	86.634	75.22
AGU - UAC	64.293	73.204	45.37	-109.114	43.149	-88.279	-116.914	-76.2	-120.682	-149.132	-117.671	-70.003	-118.266	61.476	-167.137	-101.658	-102.616	-148.278	-114.413	-58.131	-54.089	55.737
AGU - UAU	0.2235	37.407	29.938	-29.769	40.229	18.251	-49.364	-57.378	-71.589	-80.062	-53.308	-74.435	-50.657	32.615	-57.26	-58.182	-92.82	-79.785	-63.648	-77.365	12.202	24.223
AGU - UGC	-30.26	-28.758	-0.6342	-50.654	18.559	-46.16	-31.918	16.474	-41.088	-73.988	-30.478	-23.031	-30.884	-24.884	-86.115	-14.655	-38.417	-77.317	-28.302	30.193	-66.316	-34.649
AGU - UGU	-16.267	-11.064	-0.3412	-12.256	13.873	10.083	25.43	18.311	43.707	-11.885	40.71	0.446	32.475	-0.804	-55.183	0.3702	-0.9192	-18.4	28.451	48.421	-0.5366	-0.2057
AGU - UGG	-48.449	-44.848	-51.625	-37.054	-11.97	-27.976	-20.109	-20.546	-34.529	-45.782	-13.263	-47.356	-15.97	-43.911	-91.042	-27.69	-44.98	-50.67	-10.444	16.559	-56.513	-54.04
AGU - CUA	34.042	73.837	38.888	-19.433	0.0569	0.2428	-0.1102	29.207	0.6852	14.299	0.8038	41.168	-0.4381	46.356	-30.834	-0.3467	34.116	17.781	0.7893	30.527	19.774	47.279
AGU - CUC	59.124	46.731	36.763	-51.438	-47.002	-53.959	-35.128	0.4149	-31.669	21.098	-36.391	16.931	-30.835	61.201	-32.109	0.9794	0.7831	29.201	-32.784	-0.2215	-0.5906	41.186
AGU - CUG	20.098	29.405	43.965	-150.399	-50.515	-122.349	-42.615	13.222	-51.367	-0.8128	-38.979	-16.666	-35.886	45.346	-187.328	-31.971	-33.45	-0.2689	-33.292	-0.9116	-32.605	41.435
AGU - CUU	41.42	64.217	52.048	-39.26	-0.0064	0.1319	20.409	-0.1375	15.511	42.771	15.341	29.745	15.241	56.25	-0.7215	-0.0647	33.816	43.267	23.341	15.93	63.717	57.515
AGU - UUA	56.272	86.868	102.446	172.739	66.738	124.729	61.517	78.019	90.532	70.21	71.746	83.039	73.485	89.727	110.007	61.116	80.7	60.781	72.25	89.706	126.411	101.287
AGU - UUG	10.135	-0.2806	21.804	156.361	43.994	325.442	84.15	83.919	102.618	13.587	80.236	57.121	110.307	0.8694	214.73	24.505	38.657	18.953	78.81	-0.7773	75.062	37.023
AGU - CCA	108.898	92.291	113.802	22.97	109.44	117.639	63.374	89.503	73.686	88.957	71.864	165.859	72.678	107.752	23.281	48.669	124.881	80.054	80.596	19.037	82.659	123.43
AGU - CCC	100.825	122.194	103.582	84.164	26.719	105.236	185.863	169.785	208.104	225.915	187.575	202.556	174.463	113.27	51.913	158.329	146.223	235.818	189.004	70.752	84.675	93.256
AGU - CCG	61.953	41.435	94.296	-0.6183	-51.417	132.496	161.373	113.164	201.307	129.791	173.555	145.455	156.576	91.919	-62.642	78.068	171.604	138.534	166.753	11.167	40.977	103.494
AGU - CCU	131.691	178.19	171.343	89.128	171.829	84.225	115.719	67.916	128.379	118.637	124.072	67.634	117.176	149.994	64.526	153.939	72.103	119.831	128.652	68.213	103.098	161.298
AGU - CAC	45.698	65.396	35.689	-0.5451	-32.952	-16.424	-40.104	25.09	-37.491	-32.649	-40.474	22.264	-35.712	43.901	-102.25	-48.402	17.79	-39.642	-36.567	-0.6002	0.5934	47.523
AGU - CAU	25.469	43.214	31.984	0.248	16.812	14.666	-26.487	-32.036	-17.907	-22.281	-26.935	-0.6364	-19.032	24.929	-55.808	-21.935	-24.837	-22.109	-24.74	-43.142	44.75	30.901
AGU - CAA	21.86	64.972	44.07	27.78	32.327	10.104	-17.549	-25.092	-21.604	0.8545	-15.922	24.85	-21.835	25.202	-0.3945	-52.234	31.746	0.7603	-24.49	-18.799	74.388	54.486
AGU - CAG	-0.9914	-0.5295	-0.0869	-67.178	-67.713	-75.302	-123.995	-109.485	-123.945	-119.816	-114.168	-101.053	-122.209	0.6025	-166.111	-113.383	-114.208	-122.755	-116.306	-102.915	-43.672	11.293
AGU - GUA	0.7727	31.233	-0.598	12.725	12.252	25.698	67.223	35.627	82.698	37.042	56.079	53.108	55.675	0.9536	80.604	45.915	52.612	37.243	51.33	70.244	34.359	41.416
AGU - GUC	-0.3789	-27.589	-19.024	-15.382	-42.692	-48.809	59.725	28.375	43.591	119.034	53.687	23.23	60.789	-18.306	10.113	144.619	0.8227	105.677	59.398	85.619	-55.782	-17.882
AGU - GUG	-70.58	-94.932	-89.096	-40.311	-125.778	-35.728	42.104	74.547	22.534	65.3	40.189	23.894	37.26	-82.99	43.671	63.655	28.191	70.582	41.077	76.035	-62.177	-69.292
AGU - GUU	13.914	41.43	-0.6129	-11.45	44.211	0.0364	78.767	87.975	64.73	75.002	56.432	46.521	78.372	-0.0032	80.078	75.78	57.371	74.217	67.832	74.24	24.841	-0.4838
AGU - GCA	-17.497	19.417	-26.623	105.772	40.09	97.655	108.591	57.457	133.062	104.41	92.206	95.098	85.154	-15.547	144.427	29.31	105.048	119.214	109.564	14.954	63.892	34.098
AGU - GCC	0.4106	-58.148	-31.564	88.803	-99.4	115.956	195.403	130.098	184.995	262.134	180.399	68.163	191.521	-32.023	198.214	229.315	62.41	273.21	178.535	112.359	-53.193	-46.409
AGU - GCG	-81.314	-117.074	-95.811	36.055	-135.27	63.008	77.717	47.541	78.688	121.514	76.82	61.199	93.114	-108.162	262.325	32.823	77.639	119.425	77.456	0.8542	-85.924	-106.256
AGU - GCU	-26.137	-20.062	-29.831	66.726	-0.1723	54.347	116.503	95.469	107.849	127.798	106.711	59.874	109.355	-42.973	164.209	95.454	74.065	132.015	113.164	44.147	35.356	0.1444
AGU - GGA	68.456	42.619	53.527	160.511	169.235	121.749	199.046	213.966	192.586	188.99	195.875	178.62	204.833	46.438	237.604	154.099	296.019	190.523	210.308	197.719	88.691	32.433
AGU - GGC	53.015	-30.986	21.533	202.3	-67.058	155.884	252.586	284.826	228.774	283.353	232.612	88.455	248.562	29.003	219.821	310.187	161.243	283.422	224.01	239.705	-12.73	-35.116
AGU - GGG	0.4695	-0.5918	-0.2486	127.018	-42.731	160.064	185.221	110.349	179.431	137.962	173.622	115.14	177.613	-15.531	146.734	107.842	159.598	141.235	171.977	126.359	-0.5046	-20.143
AGU - GGU	68.778	50.632	63.258	144.926	154.809	133.372	168.273	139.37	150.582	107.418	158.014	55.46	165.749	46.447	189.542	133.851	111.924	105.182	161.585	137.779	84.029	34.5
AGU - GAC	-0.4872	-76.448	-32.939	-22.018	-107.124	12.094	-68.527	-36.176	-69.085	-67.804	-65.284	-54.789	-59.722	-37.279	-0.8945	-31.008	-31.94	-72.549	-64.087	11.372	-49.012	-64.152
AGU - GAU	-26.935	-0.3834	-34.19	23.863	23.544	43.873	-14.965	-27.71	-13.257	-25.197	-11.826	-27.618	-15.196	-37.773	56.173	-0.3317	0.0392	-29.258	-0.6381	-17.662	61.856	-0.7606
AGU - GAA	-104.905	-49.205	-116.929	-31.457	-68.239	-0.1117	14.113	63.819	0.0278	32.849	13.579	58.986	20.196	-104.618	54.422	10.37	95.219	23.823	0.8694	40.672	21.358	-48.595
AGU - GAG	-120.431	-188.789	-159.069	-103.239	-219.027	-105.834	-146.338	-122.284	-169.833	-154.829	-147.31	-106.834	-149.846	-177.317	-82.372	-144.151	-104.231	-160.353	-146.756	-68.752	-183.273	-162.609
AGU - UAA	0.4976	13.524	-0.3293	-0.9761	18.185	0.7868	0.5129	0.7131	0.2526	0.4569	11.476	14.08	0.8905	0.7352	0.1533	0.9252	11.812	0.299	18.546	-0.6461	10.469	0.3926
AGU - UAG	-0.7106	13.591	-0.085	11.147	-13.191	12.139	16.167	21.119	-0.0399	0.2166	10.851	24.652	0.8779	10.38	16.225	16.475	14.336	0.3121	15.972	0.3492	-0.0091	10.161
AGU - UGA	-0.0905	0.4585	19.878	0.6732	-32.078	47.903	12.436	32.068	0.0896	22.161	0.1751	37.109	0.8659	-0.4809	16.086	18.171	25.868	20.971	0.424	0.9991	15.422	0.3842
UCA - AAA	0.355	0.9195	34.474	-24.107	124.056	55.805	72.37	-40.452	55.645	49.518	48.941	0.4208	67.541	43.789	14.491	75.331	-15.196	42.029	55.223	-87.859	126.939	53.892
UCA - AAG	0.1515	-48.084	0.4146	-112.952	-50.232	-73.962	-13.566	-37.8	-28.634	29.131	-19.23	10.844	-0.098	0.5253	-88.669	21.375	-29.342	47.862	-14.869	-15.334	-0.4651	-10.249
UCA - AAC	-10.777	-50.4	-19.467	-28.273	-82.54	0.9836	-28.198	-84.419	-51.495	-33.018	-47.061	-54.528	-25.281	11.057	-24.339	-52.558	-82.411	-26.564	-44.031	-61.075	-34.536	-0.3801
UCA - AAU	28.578	34.273	49.324	22.824	156.462	317.87	72.079	23.2	53.433	30.652	58.713	55	67.491	42.79	30.986	59.921	40.607	15.14	55.811	-23.615	93.209	78.469
UCA - ACA	41.697	51.489	58.119	138.272	118.055	227.044	110.669	176.468	112.447	104.421	111.344	174.174	125.711	36.116	133.335	100.879	199.721	127.258	98.216	146.396	161.533	68.477
UCA - ACC	-32.166	-48.257	-37.204	82.088	-90.406	192.684	-57.35	-30.775	-69.363	-48.344	-50.595	-14.252	-56.775	-23.213	53.024	-36.321	-26.774	-40.863	-47.804	-0.9922	-17.974	-27.268
UCA - ACG	32.646	-0.6363	31.248	185.023	-54.386	222.679	83.966	271.261	116.983	118.102	92.907	202.41	88.654	22.743	20.139	95.928	163.391	118.731	98.373	197.138	39.934	26.783
UCA - ACU	-0.2078	30.247	37.642	163.605	83.604	221.509	75.672	120.643	65.899	45.57	73.035	154.483	72.127	11.738	112.558	41.086	130.538	44.688	67.257	103.557	96.595	44.931
UCA - AGA	-0.0825	13.176	-0.8695	32.47	40.464	124.676	49.207	14.235	36.406	43.811	44.265	48.476	49.446	-0.5384	62.565	64.388	36.62	35.021	43.825	15.864	49.431	23.008
UCA - AGG	-0.8343	-36.115	-40.999	13.765	-88.545	36.479	25.723	27.672	35.244	50.242	29.185	38.981	30.099	-41.26	46.044	28.667	23.761	34.484	35.567	30.321	-24.78	-25.56
UCA - CGA	29.339	41.991	27.426	-20.216	37.489	0.7591	-14.95	-21.914	-20.436	-14.111	-19.287	0.9724	-14.462	11.725	29.989	-18.292	0.3398	-21.404	-13.708	-11.406	-30.775	-0.3614
UCA - CGC	-13.35	-10.52	-21.077	-44.122	-43.7	-19.221	-70.819	0.4162	-60.483	-35.6	-64.328	0.6842	-59.247	-17.78	24.912	-66.018	-0.0917	-36.67	-64.245	-0.869	-68.561	-37.8
UCA - CGG	-0.2788	-0.3792	-0.571	-59.293	-11.916	-57.773	-38.169	0.2715	-45.879	-14.833	-32.226	24.749	-37.97	0.1314	-53.448	-23.303	14.799	-18.045	-35.152	-0.4822	-32.47	0.017
UCA - CGU	17.408	44.94	17.732	12.412	-24.898	0.6572	-0.7539	36.646	-0.5536	0.6912	-12.698	45.121	-0.7559	-0.1521	0.489	-11.169	47.609	-0.2594	-12.163	31.185	-16.767	14.473
UCA - AGC	-46.607	-67.686	-74.042	-35.658	-73.405	-0.4617	-67.102	-107.498	-71.462	-67.446	-64.581	-88.751	-60.444	-57.628	-36.059	-51.958	-104.584	-66.511	-68.084	-40.901	-50.124	-65.212
UCA - AGU	-11.343	30.529	0.9022	10.385	39.854	31.626	28.257	0.5278	58.961	24.06	37.063	64.188	40.207	21.698	-17.347	36.451	50.214	0.6236	42.271	38.209	89.901	28.972
UCA - UCA	210.793	165.068	269.986	244.258	231.39	205.559	217.135	294.703	246.037	266.923	222.472	210.671	219.294	208.822	304.951	174.329	226.013	282.703	205.14	572.259	191.222	169.629
UCA - UCC	112.007	73.712	104.443	157.444	36.401	105.589	141.154	153.171	157.346	124.308	160.621	114.684	143.775	122.797	211.896	126.354	112.492	127.998	159.798	242.123	42.399	98.673
UCA - UCG	192.1	90.322	164.57	227.413	43.68	96.822	235.087	394.875	266.305	278.914	239.451	222.274	243.863	203.05	196.313	217.331	218.688	297.431	237.153	553.638	68.983	126.694
UCA - UCU	135.847	118.183	148.502	221.331	161.081	127.842	196.933	144.515	178.27	137.001	180.478	128.911	169.988	148.694	227.843	116.532	156.78	138.118	182.308	247.763	143.132	142.743
UCA - AUA	-48.056	-51.07	-51.635	18.642	0.1167	47.107	0.8729	0.1411	15.018	0.1482	0.1803	10.043	12.019	-46.548	15.003	11.326	0.7323	-0.9881	-0.1604	-45.329	21.344	-19.206
UCA - AUC	-91.679	-124.513	-99.296	-63.916	-134.56	-0.3005	-118.168	-115.575	-106.999	-91.103	-121.86	-90.348	-123.212	-78.638	-80.679	-115.115	-99.162	-97.608	-117.286	-123.6	-107.442	-82.493
UCA - AUU	-48.093	-36.179	-34.595	-0.1325	11.789	19.15	-15.294	0.1752	0.3594	-17.611	-14.632	26.228	-13.972	-45.163	17.558	-21.245	0.7819	-18.038	-0.685	-56.77	-11.07	-0.8247
UCA - UUC	-20.61	-68.426	-39.19	-43.008	-134.538	-62.98	-79.73	-55.797	-77.705	-51.064	-82.695	-62.817	-83.513	-35.328	-52.805	-71.934	-62.604	-53.678	-87.041	-59.224	-105.767	-37.251
UCA - UUU	20.024	28.258	30.365	31.446	68.797	-30.19	15.228	44.772	22.821	22.509	17.903	17.258	0.9431	25.104	10.674	-0.9671	29.763	21.108	12.415	29.979	-0.4733	10.184
UCA - UAC	-51.712	-80.292	-52.337	-101.821	-123.918	-136.445	-109.483	-96.058	-105.344	-98.112	-111.002	-81.508	-113.973	-58.306	-109.549	-106.815	-97.316	-95.024	-111.452	-77.673	-89.468	-81.171
UCA - UAU	-0.0754	27.69	11.525	-41.797	43.955	-26.792	-0.5014	-44.996	-14.503	-17.828	0.0766	-37.133	-23.158	-13.051	-17.399	-16.006	-37.812	-21.563	-0.4457	-63.467	-54.949	-11.955
UCA - UGC	-53.948	-57.374	-54.789	-65.278	-116.591	-72.215	-110.854	-102.46	-89.968	-95.239	-99.799	-104.202	-103.27	-56.901	-69.387	-88.209	-106.727	-96.181	-96.14	-74.988	-100.382	-71.338
UCA - UGU	-17.29	13.169	-25.83	-23.81	-22.955	-24.705	-27.33	-63.854	-29.81	-17.96	-18.312	-46.565	-22.96	-29.441	-52.61	-33.471	-33.947	-27.832	-15.772	-69.249	-31.524	-26.02
UCA - UGG	21.624	22.274	17.715	-40.237	23.39	-56.084	-64.034	-68.364	-54.421	-36.65	-62.337	-58.965	-67.74	18.849	-43.149	-47.428	-50.044	-43.262	-64.436	-38.04	-21.565	0.9652
UCA - CUA	-41.745	-25.265	-38.711	0.1543	-43.331	33.662	0.453	-36.522	-0.4216	-18.006	0.8823	-50.667	0.5517	-44.076	56.547	-10.432	-36.375	-25.41	0.4648	-84.924	-16.573	-27.719
UCA - CUC	-72.167	-47.162	-80.517	-0.7339	-121.897	0.5718	-69.47	-49.674	-74.114	-83.325	-58.137	-67.289	-73.103	-81.704	23.687	-69.817	-64.797	-79.986	-59.501	-62.673	-123.246	-83.439
UCA - CUG	-59.215	-80.25	-69.122	-23.549	-102.756	-48.245	-43.31	-16.914	-32.971	-105.894	-26.178	-86.033	-27.826	-65.56	-12.893	-74.915	-85.061	-99.419	-21.409	-23.176	-83.175	-53.32
UCA - CUU	-39.857	-12.357	-22.656	56.231	-43.666	76.041	44.299	32.588	52.927	-0.3367	36.149	16.389	45.038	-48.08	54.44	-0.0722	29.75	-13.893	20.47	-14.974	-18.94	-13.506
UCA - UUA	60.915	87.147	91.835	47.629	88.351	30.108	51.824	27.239	63.055	72.279	54.264	58.551	44.631	67.963	85.01	49.467	64.529	75.118	71.473	16.441	29.54	63.564
UCA - UUG	60.781	62.115	53.736	-0.8905	23.366	-78.276	24.226	23.414	26.184	73.459	27.168	43.372	25.427	76.979	43.263	12.255	45.359	87.077	18.417	104.583	-0.2743	50.276
UCA - CCA	111.064	126.826	156.875	93.697	135.335	172.019	145.415	117.004	140.494	53.95	138.062	88.807	131.62	118.156	198.71	52.099	58.144	53.741	132.184	131.484	111.485	79.8
UCA - CCC	83.37	106.564	103.833	80.61	-21.075	133.646	82.361	160.422	100.088	16.299	94.753	96.991	88.394	92.355	205.539	64.272	41.383	22.768	78.843	165.614	19.477	76.601
UCA - CCG	136.759	141.943	134.212	112.737	60.166	158.418	99.792	202.552	141.863	63.153	103.867	84.856	119.299	132.438	254.771	92.994	42.572	66.391	98.271	203.146	28.923	100.637
UCA - CCU	80.839	125.819	102.533	114.854	78.775	115.977	99.414	91.06	103.633	32.837	92.087	90.501	108.702	111.244	174.823	67.922	116.051	35.346	95.088	84.999	109.602	76.053
UCA - CAC	-47.031	-52.259	-55.083	-39.568	-106.522	-49.018	-73.298	-41.794	-70.769	-63.628	-65.702	-36.181	-72.656	-54.798	22.38	-62.174	-41.856	-60.126	-64.033	-48.07	-77.854	-58.675
UCA - CAU	-0.6281	11.881	-11.391	17.651	0.0691	12.893	13.968	-0.0301	27.435	-0.8706	16.3	0.5586	17.988	-0.9708	-0.6744	0.1689	14.738	-10.869	16.01	-38.912	-25.872	-0.0734
UCA - CAA	14.064	16.772	25.916	0.4003	41.831	-0.1911	0.0576	-26.126	-0.601	0.9519	-0.3196	-0.473	-0.6505	0.4967	62.102	0.6739	-18.272	0.7344	0.0658	-79.679	-0.2569	20.419
UCA - CAG	-11.329	-28.853	-20.417	-55.269	-55.785	-94.656	-57.989	22.611	-46.041	-34.981	-56.76	36.452	-65.065	-35.839	-11.823	-60.643	0.1337	-40.947	-57.469	-22.792	-89.077	-49.27
UCA - GUA	-14.689	22.371	-11.437	13.389	0.0066	10.169	34.709	0.6917	25.266	38.014	24.238	-14.967	26.961	-29.768	-0.5931	41.919	0.9216	29.633	22.027	-36.417	29.477	-25.261
UCA - GUC	-59.883	-65.369	-75.956	-82.928	-117.136	-101.831	-74.629	-109.894	-85.685	-60.69	-66.009	-108.183	-74.63	-65.295	-82.393	-62.062	-84.506	-62.914	-73.726	-128.345	-90.542	-63.11
UCA - GUG	-24.849	-51.069	-48.868	-53.991	-111.346	-108.398	-31.569	-81.107	-47.68	-26.016	-41.133	-84.3	-39.563	-44.384	-120.426	18.721	-41.615	-26.955	-38.967	-19.728	-38.472	-48.633
UCA - GUU	-26.854	10.462	-22.667	-0.9655	0.3582	-23.037	50.667	0.4052	19.793	25.185	34.874	11.95	32.972	-19.645	-0.3961	56.187	18.783	0.9879	36.932	-47.828	34.839	-0.5378
UCA - GCA	0.5085	71.07	12.617	85.386	10.614	87.228	132.873	126.61	118.208	132.744	117.104	75.664	126.342	-0.6556	59.387	123.849	115.831	138.171	115.319	90.23	117.096	32.84
UCA - GCC	-48.882	-11.434	-50.859	-59.39	-99.594	-89.907	-61.022	-92.483	-73.482	-57.676	-58.131	-89.895	-61.601	-44.492	-44.022	-42.637	-38.832	-63.579	-56.903	-111.502	-37.93	-40.48
UCA - GCG	-27.131	-25.224	-61.585	43.118	-89.039	-26.012	83.111	121.349	122.571	91.726	91.729	73.395	74.883	-50.195	-44.904	88.466	112.344	98.388	96.546	92.892	-0.587	-51.496
UCA - GCU	-29.814	29.038	-19.497	54.877	18.056	64.907	73.404	64.146	63.29	37.947	80.056	73.559	82.862	-36.053	43.795	67.317	124.362	42.664	91.125	20.432	55.911	-0.888
UCA - GGA	10.907	67.914	-14.385	-60.096	11.473	-71.795	0.6969	-60.544	-18.907	-0.4933	-0.0093	-38.876	0.6191	0.7813	-41.446	40.878	-40.001	-0.8761	-0.0752	-69.934	-0.366	13.737
UCA - GGC	-73.622	-83.201	-103.333	-102.061	-87.527	-127.606	-133.06	-197.632	-148.672	-116.108	-129.584	-177.472	-141.172	-86.59	-153.321	-125.963	-175.56	-117.803	-126.625	-192.715	-113.469	-96.027
UCA - GGG	-16.919	-15.567	-29.285	-47.691	-55.056	-80.992	-0.8904	-46.337	-0.0706	-0.8109	-0.2777	-20.702	-0.0734	-29.77	-85.005	18.96	-30.544	-0.7465	-0.3471	-22.69	-12.943	-0.7354
UCA - GGU	-99.696	-31.349	-77.728	-76.464	-103.792	-79.458	-27.995	-106.29	-62.996	-39.245	-40.914	-52.306	-37.948	-74.267	-98.45	-29.002	-40.732	-38.548	-46.475	-159.441	-42.565	-54.225
UCA - GAC	-66.482	-84.914	-90.611	-117.714	-100.641	-151.02	-98.618	-115.167	-104.24	-86.457	-100.171	-96.376	-96.414	-66.049	-129.659	-90.809	-103.804	-85.339	-98.526	-119.751	-100.017	-68.431
UCA - GAU	-39.202	11.991	-25.008	-85.942	60.547	-86.505	-40.296	-147.306	-68.564	-53.103	-52.903	-94.425	-51.479	-23.344	-106.916	-30.173	-66.959	-47.574	-41.982	-183.498	57.131	0.1106
UCA - GAA	-13.843	38.815	-21.229	-102.951	97.187	-93.186	-31.501	-118.712	-66.796	-32.279	-35.626	-68.023	-38.618	-28.26	-73.401	-13.403	-66.765	-32.251	-29.642	-187.209	47.847	-0.6343
UCA - GAG	-78.047	-102.089	-109.042	-123.447	-129.762	-174.401	-116.552	-169.679	-130.828	-37.628	-115.441	-128.733	-114.621	-80.141	-183.28	-71.643	-98.638	-33.129	-113.849	-123.989	-92.928	-97.513
UCA - UAA	22.194	19.477	30.981	0.1562	44.42	14.961	10.036	0.6318	17.099	10.705	0.7717	-0.22	20.113	20.36	0.5946	61.471	0.4434	0.8673	0.8415	-21.324	0.894	25.015
UCA - UAG	15.513	22.635	13.574	-0.4001	-0.8131	-0.1161	17.936	0.6562	0.988	23.873	0.6366	0.685	0.5431	14.35	-0.6375	0.8257	30.327	31.751	0.9563	10.993	0.135	17.563
UCA - UGA	-12.339	0.4895	0.0244	0.3473	-20.578	-11.493	0.8422	-0.1342	14.703	15.836	0.4145	0.6786	0.6551	14.107	19.78	15.706	0.3209	22.812	-0.0789	-0.4153	-0.1837	-0.1803
UCC - AAA	-58.437	-76.696	-75.631	98.857	-154.545	109.445	14.882	83.478	12.823	-0.1506	35.429	54.451	20.319	-65.853	26.496	0.08	58.941	0.325	25.403	84.251	-0.9223	-87.675
UCC - AAG	44.485	86.471	43.786	138.936	57.611	172.137	149.558	252.555	134.321	131.141	135.653	260.386	149.494	92.759	-16.57	127.529	206.736	138.505	145.225	163.26	162.725	40.053
UCC - AAC	40.016	57.795	47.237	206.089	34.322	178.251	62.104	76.268	63.927	79.193	65.752	71.512	64.601	61.336	102.937	71.472	63.493	80.836	60.277	56.29	96.488	15.382
UCC - AAU	-0.46	-34.421	-31.497	107.17	-90.328	-63.132	96.108	162.927	97.019	81.206	110.795	182.494	95.741	-0.9419	-28.339	87.459	163.032	84.815	110.885	155.85	-26.278	-33.616
UCC - ACA	0.772	-0.683	-0.0152	32.01	-39.618	12.916	174.102	224.32	166.048	185.877	159.229	186.257	183.826	-13.128	-0.049	142.695	195.739	192.954	173.023	236.602	-23.675	-16.438
UCC - ACC	105.563	162.138	130.692	100.268	269.05	132.939	188.712	102.541	181.052	202.477	168.28	93.02	199.371	117.466	322.356	215.45	126.085	202.827	174.913	190.436	73.925	174.884
UCC - ACG	91.547	148.667	106.69	-27.111	235.614	-57.614	231.497	113.416	226.538	177.418	223.427	188.286	247.015	93.103	-80.252	203.049	173.493	195.722	229.314	80.52	42.737	134.754
UCC - ACU	66.656	57.183	40.989	68.635	0.7522	-0.0739	125.482	90.26	115.711	108.772	136.223	62.061	130.9	43.05	81.32	111.808	112.709	115.581	133.013	159.758	-0.5126	59.634
UCC - AGA	28.333	18.508	42.094	63.259	-21.744	43.135	51.276	41.048	31.664	37.7	45.396	71.572	47.398	0.5101	0.4072	25.034	49.156	30.951	45.133	23.733	19.697	14.48
UCC - AGG	83.367	83.29	83.483	17.049	77.958	0.2996	53.421	63.97	28.965	41.081	36.11	84.17	41.078	84.655	-0.1872	36.185	66.706	46.162	44.286	28.072	86.289	69.072
UCC - CGA	-80.529	-83.306	-86.972	-50.318	-85.628	-57.281	-61.597	-73.498	-69.435	-70.666	-68.858	-79.594	-64.208	-75.539	-39.913	-53.478	-86.094	-62.283	-73.258	-79.443	-46.455	-92.904
UCC - CGC	-52.824	-68.333	-50.768	0.4961	25.088	40.853	-88.421	-159.938	-82.278	-101.872	-87.068	-186.616	-92.772	-55.386	-22.527	-75.549	-174.248	-105.601	-87.256	-56.043	-42.626	-62.136
UCC - CGG	-42.856	-61.882	-42.361	-0.7894	-26.327	-37.122	-65.723	-58.723	-55.025	-82.851	-73.64	-66.168	-67.342	-24.56	-49.993	-16.059	-56.769	-84.976	-73.06	-38.056	-0.2332	-54.436
UCC - CGU	-75.114	-85.744	-74.37	11.336	-57.129	-23.599	-73.703	-99.287	-85.873	-75.775	-85.844	-113.189	-78.551	-82.705	-0.3779	-46.409	-101.203	-73.697	-81.076	-104.489	-61.997	-85.379
UCC - AGC	157.028	213.851	160.426	274.582	134.734	316.872	250.017	233.045	228.178	277.395	226.184	289.533	243.256	159.608	234.785	238.119	273.613	278.829	226.767	200.103	171.812	196.738
UCC - AGU	120.703	71.394	82.734	242.434	53.239	46.228	239.321	254.704	240.876	156.936	228.377	247.795	240.793	96.381	31.021	204.795	230.134	154.539	220.25	238.355	113.838	88.873
UCC - UCA	-16.311	-20.403	-25.594	-0.6713	-71.226	16.864	81.7	123.205	96.55	91.538	79.002	89.881	82.046	-45.755	55.142	60.507	84.331	107.05	73.85	153.378	-34.084	-38.689
UCC - UCC	112.04	108.709	128.252	19.088	372.911	123.072	204.272	148.282	167.86	234.922	194.907	124.75	186.212	93.274	379.052	221.299	123.164	247.282	180.955	187.829	139.79	110.345
UCC - UCG	145.219	129.47	176.471	-0.9483	331.941	75.101	247.965	171.408	244.241	237.326	248.361	191.899	245.857	154.586	77.074	264.422	172.622	252.06	242.553	104.492	263.52	120.17
UCC - UCU	33.617	-19.564	28.598	-0.1291	29.681	0.664	57.604	26.365	48.801	68.03	54.93	22.438	68.014	10.033	84.239	53.148	45.103	72.147	48.983	94.834	0.3882	-0.5418
UCC - AUA	-47.952	-64.488	-76.949	-22.272	-71.875	-56.876	68.55	167.522	50.417	91.213	59.973	208.137	69.264	-80.259	-72.922	41.913	197.333	94.864	63.42	182.451	-16.574	-52.387
UCC - AUC	34.669	55.335	40.707	0.4804	123.063	-52.363	11.326	26.276	16.3	40.637	0.5221	11.949	0.9838	71.872	18.987	18.262	48.115	37.823	16.673	-13.076	63.05	35.596
UCC - AUU	14.824	-35.445	-29.349	-30.018	-36.084	-130.445	139.688	140.061	140.266	138.785	146.414	152.236	149.71	-32.994	-51.779	123.983	166.389	137.954	137.99	154.124	-12.461	-33.389
UCC - UUC	64.239	75.814	62.513	-95.094	0.3111	-57.589	0.297	-25.558	-15.148	-0.3452	-0.3215	-37.642	-0.2606	77.016	-29.141	0.0841	-13.583	0.2148	-0.5432	-74.741	54.567	68.478
UCC - UUU	-35.28	-62.007	-49.222	-117.029	-110.585	-144.929	27.296	30.941	42.674	14.335	44.961	33.065	43.361	-49.122	-86.51	16.904	33.459	11.385	47.318	12.622	-74.994	-69.601
UCC - UAC	-27.88	-33.448	-38.89	-0.2229	-42.878	-107.929	0.7041	29.024	-10.881	14.452	0.7288	20.301	0.255	-34.327	-33.063	15.306	26.45	0.8243	0.3968	0.2496	34.109	-41.726
UCC - UAU	-77.246	-107.07	-96.018	-31.069	-128.254	-71.676	0.7419	15.2	-0.1805	0.332	0.1993	26.055	0.6428	-94.391	-50.6	-13.098	43.799	0.1657	0.063	27.699	-62.877	-105.393
UCC - UGC	49.412	87.649	78.029	-0.4596	43.789	38.748	77.03	42.869	69.534	44.813	74.438	51.772	69.643	61.411	120.195	83.108	58.331	46.513	80.685	18.789	86.96	95.385
UCC - UGU	15.062	-29.004	-11.188	12.448	-16.665	-18.683	20.868	43.27	23.637	23.89	22.532	52.335	44.091	-16.802	18.368	32.431	34.272	27.646	27.413	30.152	0.6783	-21.544
UCC - UGG	38.776	0.8643	33.941	-14.38	-0.9948	-16.798	36.033	32.504	49.233	40.175	43.038	62.938	40.365	27.88	42.67	51.019	44.214	33.707	36.383	13.885	99.648	34.639
UCC - CUA	-71.556	-95.114	-73.748	-53.8	-33.072	-61.557	-44.578	-69.247	-53.002	-59.714	-56.908	-78.853	-39.35	-69.923	-91.19	-47.988	-71.989	-62.13	-53.417	-49.303	-87.649	-99.82
UCC - CUC	-0.3547	-37.419	-0.5631	-12.938	105.626	-0.5831	-108.118	-100.349	-123.168	-74.708	-125.486	-134.664	-117.441	-32.032	-104.487	-62.321	-120.494	-72.95	-126.245	-75.732	-17.524	-38.622
UCC - CUG	-51.977	-92.632	-27.395	-165.17	107.474	-265.048	-96.471	-204.386	-76.322	-79.668	-92.059	-207.977	-108.564	-23.752	-287.548	-26.889	-195.405	-84.439	-93.354	0.8972	-62.132	-87.469
UCC - CUU	-69.308	-84.776	-85.018	-53.907	-13.583	-77.992	-63.777	-63.04	-51.888	-45.796	-63.823	-59.639	-70.426	-78.487	-57.183	-43.732	-58.768	-54.02	-58.872	-51.441	-68.466	-85.336
UCC - UUA	-41.533	-59.272	-65.021	-59.056	-159.296	-66.738	-31.598	-49.085	-16.232	-47.902	-27.845	-52.953	-36.437	-77.619	-47.113	-54.335	-38.665	-45.245	-30.162	-65.153	-86.452	-65.294
UCC - UUG	22.72	89.804	32.818	-167.946	-0.2702	-199.766	0.0026	-88.222	-37.637	-49.209	-15.496	-80.63	-0.137	27.767	-123.358	27.391	-65.49	-43.548	-0.341	-103.554	-23.352	25.37
UCC - CCA	-154.483	-151.527	-152.952	-103.526	-166.591	-72.296	-148.943	-169.482	-172.348	-100.51	-156.827	-166.49	-163.26	-156.305	-119.378	-134.16	-146.769	-104.522	-153.217	-163.545	-139.192	-155.152
UCC - CCC	-72.046	-105.573	-70.286	-109.518	20.056	-55.79	-222.737	-187.663	-222.685	-144.058	-223.821	-222.664	-232.367	-79.675	-107.823	-179.664	-201.319	-150.731	-220.415	-149.154	-98.454	-79.568
UCC - CCG	-105.937	-136.704	-117.622	-129.778	66.144	-124.509	-157.938	-167.597	-164.294	-88.708	-164.843	-190.86	-164.763	-66.118	-187.689	-112.753	-154.945	-103.079	-159.386	-103.931	-65.187	-140.573
UCC - CCU	-114.161	-128.468	-116.916	-70.46	-91.135	-62.623	-125.781	-97.188	-123.132	-72.128	-116.288	-108.073	-120.754	-125.204	-43.93	-135.47	-102.161	-81.728	-118.263	-114.607	-112.056	-125.652
UCC - CAC	-69.834	-113.616	-86.853	-39.813	41.842	-47.329	-77.342	-94.482	-101.47	-50.803	-84.555	-111.598	-74.412	-79.955	-101.778	-39.85	-77.507	-55.556	-86.178	-38.593	-63.697	-97.913
UCC - CAU	-98.724	-116.879	-115.893	-35.733	-76.936	-59.268	-42.37	-79.871	-61.106	-26.075	-50.338	-86.449	-46.902	-109.844	-35.658	-10.431	-61.48	-25.09	-47.836	-27.142	-92.021	-114.178
UCC - CAA	-164.015	-170.126	-170.697	-81.015	-159.604	-49.217	-94.962	-153.708	-90.016	-80.648	-91.367	-150.135	-85.64	-177.678	-92.221	-69.392	-142.869	-89.412	-87.8	-132.256	-115.482	-178.629
UCC - CAG	-92.984	-151.661	-123.532	-71.543	11.004	-37.569	-150.633	-200.797	-159.285	-130.394	-152.646	-202.186	-159.313	-98.42	-125.304	-73.564	-184.824	-138.244	-147.2	-92.202	-33.083	-155.711
UCC - GUA	-15.02	-48.127	-19.247	0.3514	-75.684	33.418	-29.812	0.6438	-10.578	-33.797	-0.4097	-0.2157	-23.695	-35.478	0.1761	-33.923	-0.8287	-33.844	-0.0267	-35.196	-48.782	-22.337
UCC - GUC	63.398	95.469	78.358	18.4	106.045	80.705	-88.296	-35.78	-94.418	-73.494	-80.498	-60.684	-86.279	64.238	141.718	-94.963	-46.25	-65.886	-79.409	-117.479	44.763	106.201
UCC - GUG	52.486	40.26	51.573	-116.58	184.031	-82.287	-89.723	-104.89	-59.694	-68.656	-64.149	-57.732	-77.694	27.585	-69.415	-120.559	-73.939	-69.05	-66.82	-132.303	-15.16	41.928
UCC - GUU	23.358	-0.7188	23.139	23.194	-18.994	-0.5845	-20.477	53.293	-11.19	-0.5956	-18.22	0.7548	-16.877	0.6103	51.589	-63.09	19.038	-0.7688	-23.727	-46.655	-52.775	23.419
UCC - GCA	-53.987	-55.05	-40.309	-84.517	-134.222	-46.333	-64.58	-105.604	-66.076	-86.807	-52.336	-89.617	-54.621	-48.875	-73.156	-112.546	-105.933	-84.661	-53.59	-128.622	-111.342	-33.865
UCC - GCC	53.821	89.219	93.486	-60.127	95.302	53.305	-15.277	-63.242	-21.035	-123.193	-23.105	-76.647	-21.891	55.156	143.036	-78.881	-80.269	-134.126	-24.295	-131.814	-34.148	130.682
UCC - GCG	67.733	87.124	83.775	-124.228	116.251	-54.005	-124.772	-157.232	-139.272	-118.01	-130.465	-115.11	-129.436	124.065	-137.784	-142.055	-143.527	-122.127	-124.928	-113.89	-0.2977	119.32
UCC - GCU	-0.3937	-10.661	0.2526	-22.021	-65.816	0.7493	-43.555	-22.227	-37.347	-50.866	-46.542	-41.136	-39.335	-0.5437	32.044	-102.649	-56.919	-48.632	-54.6	-97.655	-109.732	0.8264
UCC - GGA	0.2265	0.0221	13.194	165.32	-37.395	174.998	11.197	-72.235	45.222	-76.843	20.334	-49.417	15.139	19.659	16.37	-14.575	-72.951	-78.592	16.958	-92.958	-18.899	32.859
UCC - GGC	94.88	221.978	128.161	170.976	104.01	338.983	25.264	-17.501	19.231	-39.989	34.54	33.216	16.695	123.419	272.784	-0.7312	-0.0112	-40.242	24.38	-108.726	82.12	215.748
UCC - GGG	51.558	80.777	76.252	102.345	60.246	141.815	31.067	-14.108	37.344	-15.586	23.827	17.397	23.898	85.645	136.462	42.212	0.3119	-18.451	21.782	-0.9419	45.782	58.205
UCC - GGU	70.755	35.735	71.359	242.923	20.777	165.341	-0.6987	19.911	16.572	-44.639	-0.2074	28.491	-0.0539	69.906	168.623	-29.166	-18.204	-38.541	0.4772	-50.149	20.138	88.599
UCC - GAC	18.245	98.694	43.611	0.5645	113.767	44.883	-113.619	-14.676	-76.175	-79.288	-91.182	-37.582	-103.402	63.557	101.184	-103.987	-30.082	-83.894	-93.758	-49.123	47.87	85.87
UCC - GAU	-15.172	-39.568	0.5829	42.916	-93.847	-44.968	-60.076	39.307	-37.35	-28.639	-54.827	0.7726	-54.949	26.285	51.508	-87.203	17.584	-27.285	-54.149	10.848	-37.781	0.4142
UCC - GAA	-44.891	-101.819	-54.013	-83.055	-178.025	-77.109	-120.241	-47.201	-82.961	-95.186	-105.348	-59.085	-115.441	-45.278	-96.71	-140.3	-79.785	-93.967	-112.661	-70.578	-77.212	-54.226
UCC - GAG	63.377	55.985	83.715	-26.08	154.656	28.163	-158.993	-49.015	-141.932	-128.771	-149.855	-63.032	-163.355	94.626	-0.184	-154.681	-82.292	-132.248	-145.086	-79.431	107.671	86.887
UCC - UAA	-19.108	-16.344	-20.104	-19.421	-24.483	-18.598	-11.495	-0.8531	-0.5918	-18.982	-15.633	-0.8606	-11.95	-25.784	-22.288	-19.881	-0.147	-14.981	-14.498	-12.05	-15.113	-28.805
UCC - UAG	0.7005	-0.0485	-0.9315	-18.496	28.872	-15.116	-0.2856	-0.7581	-0.0009	-0.8736	-0.4364	-0.1498	-10.975	-0.0824	-11.782	-0.9222	0.5491	-10.266	-11.644	-0.4166	22.354	-0.0097
UCC - UGA	-0.054	0.8694	0.1878	-10.724	-16.925	-15.17	-13.211	-0.8961	-14.188	-17.491	-13.596	-0.4236	-0.9221	18.359	-0.5858	-19.775	-0.3773	-26.051	-0.7586	-0.6443	-0.2006	22.492
UCG - AAA	-24.719	-86.707	-69.023	-50.038	-44.051	-122.681	-68.88	-103.3	-73.146	-58.496	-63.805	-118.536	-66.95	-56.327	-0.7763	-43.355	-81.496	-66.758	-54.276	-30.791	-118.393	-56.85
UCG - AAG	-16.728	-12.387	-0.8135	-85.78	96.987	-182.823	-162.704	-123.319	-181.187	-111.64	-141.431	-177.459	-168.17	-45.987	-75.731	-124.357	-108.604	-112.785	-152.804	-139.296	-64.79	0.4613
UCG - AAC	-18.756	-32.332	-16.877	-61.585	162.093	-98.606	-118.822	-143.8	-116.439	-81.036	-103.734	-127.448	-122.597	-20.14	44.676	-101.444	-101.375	-79.702	-110.482	-87.282	-15.225	-25.007
UCG - AAU	-25.038	-70.446	-62.965	-53.45	-40.319	-91.076	-11.596	0.1749	-16.89	14.422	-0.6028	-41.566	-12.822	-49.814	-133.756	25.022	-0.0039	16.038	-0.6676	44.981	-99.232	-81.581
UCG - ACA	46.631	-46.165	13.641	-16.755	-85.099	-28.409	-50.779	-23.972	-60.211	-46.868	-48.186	-46.902	-62.925	17.884	-71.2	-41.692	-36.231	-38.182	-51.328	61.73	-21.855	-0.9847
UCG - ACC	36.771	49.764	40.345	-67.381	173.949	-62.658	-146	-128.553	-139.908	-112.437	-138.321	-103.808	-155.098	85.895	95.084	-134.415	-87.874	-117.543	-141.99	-58.485	90.682	46.967
UCG - ACG	123.759	177.879	157.273	77.007	207.986	120.739	33.592	115.148	48.047	51.584	37.022	49.222	35.434	183.101	-95.911	52.623	81.323	45.574	35.752	56.4	256.643	182.456
UCG - ACU	-16.16	-38.055	-14.641	-44.773	-112.732	-49.483	-69.329	-49.135	-58.618	-23.77	-50.86	-20.173	-67.061	-14.43	-65.276	-64.296	0.5742	-28.484	-64.577	-0.7027	0.0202	-39.989
UCG - AGA	51.469	14.902	29.509	-14.201	0.6607	-32.167	-35.482	-17.35	-33.882	-31.658	-20.466	-38.447	-40.619	49.66	-20.936	-45.813	-25.031	-33.322	-21.525	-0.3435	-11.79	10.176
UCG - AGG	80.576	98.33	89.686	0.1054	265.64	28.618	-16.691	19.605	-14.218	-0.1543	-19.337	-30.349	-18.004	96.515	-38.297	-0.2086	19.83	-0.0494	-15.738	0.1347	100.714	80.564
UCG - CGA	105.342	61.445	97.304	-83.129	-41.61	-49.796	28.654	11.469	55.407	0.3265	26.235	0.4328	38.937	107.48	-80.343	0.0306	-31.723	0.6317	24.202	-23.585	0.2107	70.181
UCG - CGC	69.743	82.632	41.869	-95.729	0.2867	-41.057	-34.684	-27.483	-20.319	-0.7756	-28.66	74.671	-34.018	82.643	98.348	-23.695	42.447	-0.3515	-35.602	-75.816	98.17	91.373
UCG - CGG	66.783	105.806	87.223	-94.287	68.216	-59.515	30.634	-17.315	30.409	32.694	27.71	12.114	38.264	83.176	-164.813	-18.591	0.647	34.26	38.265	-13.267	55.102	84.872
UCG - CGU	27.547	-12.942	0.9413	-103.17	-79.506	-91.907	24.896	82.69	24.785	31.002	19.964	83.945	36.139	37.052	-87.648	-0.9692	60.267	29.549	42.364	-36.563	0.2288	0.0381
UCG - AGC	62.408	120.097	73.133	-90.28	295.161	-19.097	-93.277	-90.557	-98.196	-96.996	-94.521	-128.646	-103.456	97.091	0.5046	-92.758	-79.524	-95.661	-97.359	-54.008	174.577	77.787
UCG - AGU	49.755	13.924	33.62	-63.314	14.703	-64.084	-51.193	-0.0594	-42.503	-29.823	-42.702	-52.453	-52.175	52.938	-117.406	-32.452	-12.367	-15.281	-39.17	-16.605	15.441	29.024
UCG - UCA	76.354	49.271	38.578	92.364	-65.633	68.729	-0.5722	22.109	-19.685	11.99	-13.116	-12.635	-0.6604	35.864	0.9615	0.6632	-20.341	10.5	-10.23	64.25	10.136	16.566
UCG - UCC	88.94	188.348	114.669	106.387	246.69	208.233	-59.924	-68.527	-48.627	-35.168	-61.055	-51.176	-55.446	132.683	428.669	-44.216	-16.215	-28.798	-64.703	-0.4635	150.406	166.727
UCG - UCG	214.67	408.067	340.575	117.774	345.884	234.51	67.549	105.411	91.382	112.256	84.66	55.256	77.522	240.874	91.368	95.384	96.315	108.179	78.945	134.048	221.979	348.896
UCG - UCU	-0.5477	-0.2105	-0.4048	67.731	-86.204	26.925	-26.852	-10.446	-28.014	-23.336	-24.847	0.0895	-33.322	-0.9178	46.035	-42.121	-0.303	-17.684	-26.522	27.356	-14.471	-0.9139
UCG - AUA	-17.474	-33.886	-0.839	42.347	-24.685	39.212	-49.112	-0.3367	-40.711	-49.679	-58.797	-83.667	-52.092	-0.9239	0.194	-56.693	-63.856	-51.269	-59.574	-42.785	-31.649	-39.971
UCG - AUC	0.4611	-0.9451	14.885	36.43	181.05	111.61	-142.803	-165.573	-136.301	-133.135	-147.449	-155.696	-147.47	-13.561	182.047	-127.219	-139.797	-132.075	-142.476	-117.928	27.928	-0.5137
UCG - AUU	-56.997	-109.057	-87.023	65.026	-137.169	26.226	-51.914	-58.979	-54.172	-45.792	-56.087	-85.27	-48.705	-87.031	-62.532	-53.986	-82.561	-43.269	-56.817	-46.905	-75.159	-92.728
UCG - UUC	-54.808	-51.541	-48.805	27.639	147.117	86.596	-154.94	-125.167	-137.522	-109.497	-149.748	-95.783	-154.425	-59.893	139.928	-143.209	-104.4	-121.098	-158.437	-120.137	-38.19	-62.675
UCG - UUU	-92.378	-88.073	-100.785	54.523	-147.525	-28.309	-81.629	-65.624	-85.833	-61.616	-85.747	-64.441	-87.105	-114.961	-74.81	-73.853	-60.505	-61.577	-82.35	-42.104	-100.08	-119.296
UCG - UAC	-25.351	-0.8092	-42.093	0.0237	39.261	106.245	-98.95	-113.662	-94.277	-63.244	-93.097	-106.739	-94.53	-21.694	76.855	-91.36	-122.318	-68.282	-92.856	-80.867	-39.4	-23.431
UCG - UAU	-83.066	-90.797	-97.488	-61.668	-109.215	-80.45	-61.805	-62.342	-50.755	-25.778	-52.588	-77.414	-53.28	-102.984	-134.364	-57.113	-76.322	-25.625	-54.139	-54.453	-81.81	-91.488
UCG - UGC	-29.375	-39.943	-41.492	-88.389	0.9127	-60.527	-138.97	-94.889	-116.091	-112.654	-131.822	-106.466	-131.49	-28.858	-59.338	-108.934	-112.848	-112.623	-127.437	-94.77	-58.621	-43.826
UCG - UGU	-58.133	-54.643	-60.811	-62.719	-70.402	-78.697	-63.85	-67.383	-64.966	-62.485	-65.377	-73.559	-68.898	-43.795	-132.115	-79.256	-79.44	-58.916	-65.087	-46.777	-82.322	-53.695
UCG - UGG	-29.845	-17.864	-44.783	0.7307	18.877	-0.8781	-55.324	-41.525	-43.708	-56.538	-54.051	-86.12	-49.634	-32.001	-66.305	-73.143	-66.558	-55.604	-55.667	-71.957	-35.339	-24.68
UCG - CUA	-10.427	-59.117	-15.465	22.308	-64.961	17.109	10.795	55.807	27.434	-12.284	11.154	63.567	21.103	-11.802	42.583	-18.152	31.788	-16.973	12.998	0.5328	-33.959	-18.568
UCG - CUC	-0.686	11.384	-13.382	72.062	-32.039	109.295	-20.651	-0.2539	-15.282	-27.53	-20.034	60.563	-18.804	0.382	419.492	-29.924	71.654	-26.991	-19.552	-45.335	74.933	-0.6764
UCG - CUG	-0.0003	-0.6013	0.2555	85.28	-19.379	242.556	234.853	397.131	238.263	206.291	219.428	383.909	239.116	-0.6928	104.691	100.68	322.253	214.245	226.885	95.794	124.436	38.805
UCG - CUU	-47.228	-78.416	-48.988	29.754	-146.638	-16.74	11.988	55.398	0.7345	0.1013	-0.1983	59.278	-0.2972	-51.346	13.394	-12.064	44.319	-11.475	-0.0575	-0.5182	-44.682	-58.527
UCG - UUA	-70.144	-54.999	-70.593	23.174	-158.11	-10.523	-54.912	-64.651	-52.239	-47.231	-40.234	-49.108	-49.027	-94.18	-0.9249	-58.15	-52.075	-44.25	-47.172	-63.832	-99.075	-94.812
UCG - UUG	-21.877	75.313	-0.2718	86.855	219.673	88.082	-69.571	-16.723	-45.54	-22.001	-58.277	-44.772	-45.411	-22.102	19.316	-50.365	-36.996	-15.701	-61.591	-58.031	-43.039	-30.11
UCG - CCA	109.011	-14.981	76.22	11.414	-65.314	-43.66	163.674	221.718	197.567	109.002	162.419	174.201	169.994	62.426	-62.192	138.519	139.797	109.834	162.801	148.772	11.633	36.65
UCG - CCC	106.987	165.297	128.469	0.8923	246.107	20.684	240.326	148.778	232.218	234.472	226.805	316.544	226.565	131.325	326.193	211.45	321.02	234.115	225.743	112.363	193.379	197.463
UCG - CCG	240.337	341.119	269.751	0.6838	279.311	50.408	326.616	323.868	331.723	266.868	314.522	418.817	324.026	282.086	0.1095	297.409	358.99	276.369	313.269	160.112	310.314	401.485
UCG - CCU	45.63	-19.304	16.426	-14.101	-80.862	-74.775	53.32	60.657	67.621	35.107	55.272	103.843	47.246	26.742	-25.766	19.068	114.716	22.772	48.517	55.317	37.696	25.265
UCG - CAC	36.658	73.081	37.695	0.771	35.871	-17.281	54.543	47.144	66.749	49.261	60.864	92.192	58.633	50.725	54.487	45.141	71.846	52.46	67.914	-0.9177	32.362	54.362
UCG - CAU	26.118	-0.9075	25.121	-50.454	-86.162	-89.629	65.232	151.309	82.562	57.092	65.452	118.239	69.209	13.288	-118.621	47.797	92.355	53.461	64.112	50.017	-39.615	-0.3813
UCG - CAA	88.133	33.422	66.817	-18.891	-101.109	-95.773	-11.423	-69.94	-0.8215	-78.842	-17.369	-53.477	-0.3684	79.857	-21.358	-23.714	-95.554	-78.384	-0.6729	-99.808	-46.766	44.865
UCG - CAG	102.609	171.773	107.397	-32.499	47.339	-95.856	83.523	0.0785	69.123	38.742	75.683	10.915	95.772	122.915	-108.788	17.709	30.349	27.037	80.341	-59.016	37.688	154.053
UCG - GUA	-69.48	-81.759	-65.379	42.816	-61.34	-0.5222	-0.2897	-32.377	-0.7076	-36.076	-13.019	-13.658	-0.6808	-80.837	-11.394	-14.793	-40.688	-42.322	-16.88	13.831	-72.586	-104.777
UCG - GUC	-45.224	-44.5	-45.151	0.6544	63.756	-44.341	-87.019	-155.097	-80.942	-110.594	-93.191	-104.541	-90.593	-39.423	96.306	-83.097	-120.312	-120.717	-90.342	-88.733	-15.593	-54.633
UCG - GUG	0.388	-0.1378	13.608	112.523	29.013	110.609	140.417	102.369	141.419	96.401	129.396	79.927	137.846	0.771	-14.563	160.032	61.366	98.67	136.132	160.644	55.357	0.6274
UCG - GUU	-97.892	-121.636	-92.398	39.173	-136.35	0.3914	-18.329	-52.06	-37.291	-29.911	-0.9836	-25.827	-22.823	-91.996	-48.621	0.3467	-64.157	-25.052	-0.4735	34.103	-82.561	-123.434
UCG - GCA	-41.666	-87.535	-35.454	50.683	-101.906	-0.1613	56.914	28.899	64.172	28.793	59.824	28.343	55.056	-56.845	-34.063	98.294	-0.2403	32.517	55.502	171.345	-61.719	-80.744
UCG - GCC	-35.195	-11.589	-22.529	14.798	153.809	-12.229	-12.361	-90.391	-12.719	55.802	-12.315	-39.947	-17.891	-19.597	140.128	32.532	-15.153	49.994	-23.999	76.449	71.19	-28.935
UCG - GCG	23.069	40.611	41.268	92.128	93.657	152.327	261.121	187.011	277.515	173.655	265.824	188.901	254.457	62.332	-84.376	273.411	157.763	191.267	254.038	209.908	131.663	67.384
UCG - GCU	-81.251	-112.948	-93.276	0.0706	-121.919	-61.836	0.1625	-22.596	0.423	-0.0141	-10.25	-0.7391	-0.6482	-107.038	-70.883	45.655	0.5353	11.455	-0.003	100.942	-54.16	-110.244
UCG - GGA	-88.453	-87.634	-75.757	-149.987	-130.403	-151.234	21.937	-52.339	0.805	-38.633	0.853	-62.932	15.73	-81.309	-127.027	16.555	-72.33	-34.295	27.484	20.938	-94.997	-82.303
UCG - GGC	-94.425	-104.781	-83.682	-144.185	17.736	-131.193	-37.335	-17.653	-41.296	-0.6101	-30.604	-15.499	-30.566	-69.89	-31.084	-43.19	-0.2203	-0.9781	-36.867	-0.3291	-16.242	-84.659
UCG - GGG	-15.739	-55.649	-23.439	-85.537	28.576	-92.337	0.2142	-0.9126	0.3689	43.406	0.9788	-55.822	-0.2235	-18.196	-174.286	27.544	-25.962	55.249	12.018	0.7687	-14.441	-29.155
UCG - GGU	-124.026	-145.234	-114.143	-135.332	-162.092	-153.805	-0.6754	24.762	-30.144	-0.2781	-17.539	-22.76	-0.7644	-125.574	-225.122	-0.9685	-15.12	-0.7893	-12.663	28.164	-60.182	-134.394
UCG - GAC	-14.436	-12.767	-21.685	50.304	100.846	91.362	29.649	-0.2934	0.428	48.437	16.918	0.4518	16.792	-0.5138	72.536	44.752	-10.309	42.407	0.8954	0.0613	17.547	-0.7598
UCG - GAU	-67.689	-129.615	-87.804	31.959	-107.29	-60.87	51.67	0.4183	0.5365	-15.279	45.569	0.5689	48.865	-94.88	-200.099	71.201	-24.177	-22.277	52.258	13.333	-102.417	-103.366
UCG - GAA	-73.464	-96.417	-68.052	24.097	-178.157	-0.0333	0.1465	-62.937	-16.594	-62.738	0.8127	-54.32	13.303	-57.881	-30.032	25.674	-92.165	-69.709	15.447	-18.086	-133.914	-81.002
UCG - GAG	-42.959	-70.339	-47.829	17.159	21.465	-62.816	53.89	-0.6661	14.857	0.7776	48.905	-24.619	54.112	-36.57	-120.218	97.098	-31.714	-0.2479	45.295	-22.432	-49.306	-35.478
UCG - UAA	0.4243	0.3476	0.146	-0.1203	-0.7399	-20.192	-20.297	-47.585	-18.137	-32.772	-28.128	-33.852	-25.191	-14.149	-21.317	-25.788	-45.658	-30.303	-29.835	-40.729	-14.257	0.3086
UCG - UAG	15.413	33.879	-0.0929	0.8902	41.543	-13.348	-0.8894	-17.086	-0.2668	-15.055	-0.4974	-22.964	-0.843	25.559	-0.4171	-0.969	-17.427	-19.299	-0.7912	-13.552	0.1761	0.3625
UCG - UGA	22.06	0.8721	27.221	-23.134	10.188	-32.057	-20	-33.834	-20.97	-28.219	-21.786	-24.624	-14.916	19.687	-16.862	-29.12	-33.361	-30.503	-15.835	-23.437	12.324	12.727
UCU - AAA	-115.154	-84.045	-103.53	-93.327	-150.727	-33.931	-52.508	-68.692	-39.888	-71.439	-44.732	-45.137	-47.899	-101.813	-17.664	-40.678	-41.881	-77.416	-56.482	-127.132	-62.215	-92.84
UCU - AAG	-150.225	-170.03	-158.224	-167.231	-182.71	-189.089	-148.592	-126.505	-155.641	-175.474	-154.426	-103.119	-143.372	-160.035	-151.03	-183.364	-121.889	-175.789	-145.58	-133.975	-164.566	-161.679
UCU - AAC	-90.187	-123.921	-99.9	-138.741	-178.365	-153.112	-130.518	-105.842	-139.916	-144.688	-140.349	-100.072	-127.39	-104.425	-81.92	-152.221	-105.951	-137.698	-143.149	-101.447	-133.671	-103.988
UCU - AAU	-99.084	-51.578	-62.435	-77.539	-55.426	-38.839	-70.822	-101.787	-77.617	-105.529	-77.734	-85.499	-72.596	-79.177	0.1838	-60.276	-77.286	-105.946	-80.757	-158.074	-0.9606	-63.758
UCU - ACA	23.063	52.206	46.867	73.877	80.156	57.5	44.222	-57.279	0.8971	0.8956	17.15	14.616	31.113	47.398	79.395	14.593	0.7157	20.987	0.5537	-11.163	63.215	58.245
UCU - ACC	29.253	-21.97	0.4092	31.059	-66.992	0.4978	-91.321	-71.358	-88.846	-71.273	-89.693	-59.549	-83.939	11.261	116.09	-68.57	-68.277	-65.232	-89.464	-31.153	-51.679	-42.188
UCU - ACG	-21.58	-45.48	-44.259	49.543	-118.826	0.0958	-0.7284	-56.373	-10.596	-31.86	-20.902	-0.5439	-11.251	-21.448	-44.199	11.797	-31.687	-33.186	-14.133	-0.8552	-46.066	-77.523
UCU - ACU	24.532	55.256	31.882	43.869	56.952	59.018	39.253	0.7415	32.879	27.974	16.727	29.499	28.088	30.486	146.341	19.063	28.366	22.581	19.026	10.445	60.785	11.383
UCU - AGA	-81.817	-48.85	-87.492	0.8895	-79.925	28.667	11.063	-0.6207	0.9867	-12.115	0.3426	0.5543	19.713	-56.614	68.111	-0.9019	22.77	-17.733	-0.5433	-0.7219	-44.739	-83.592
UCU - AGG	-70.926	-81.371	-65.805	-0.9935	-114.743	-16.667	-0.6426	-19.188	0.8511	-31.788	-27.539	29.288	-19.862	-71.131	17.169	-40.535	0.4121	-29.97	-22.053	-0.746	-74.343	-79.478
UCU - CGA	14.629	0.883	25.709	27.861	28.27	22.607	16.526	0.8458	10.007	0.1586	14.286	0.4522	13.406	19.529	25.717	21.988	-0.0734	12.702	18.075	-0.8723	58.747	0.9538
UCU - CGC	35.681	20.891	32.226	39.51	-20.353	0.7142	-35.313	-28.709	-32.521	-30.015	-21.7	-77.149	-32.349	27.418	-16.338	-26.578	-30.168	-31.08	-29.733	-0.5923	-0.8377	11.641
UCU - CGG	-12.515	-25.006	-0.5095	0.0614	-56.006	-56.011	-28.27	-0.1244	-20.126	-19.981	-25.522	-0.8587	-26.815	-0.4563	-77.132	-24.092	-14.83	-25.075	-20.332	-0.5778	0.4074	-36.995
UCU - CGU	35.084	28.995	45.369	62.228	18.56	44.654	30.815	-0.436	37.638	0.2254	39.618	-43.232	24.513	36.122	30.881	15.59	-0.0397	0.3309	35.495	-38.657	52.126	30.408
UCU - AGC	-46.291	-93.498	-70.479	0.259	-103.102	-35.547	-77.052	-71.081	-44.648	-86.798	-63.738	-46.581	-71.478	-46.284	0.883	-57.674	-48.92	-82.757	-54.193	30.224	-101.559	-85.539
UCU - AGU	-19.052	17.832	-0.0299	51.567	36.308	54.018	0.4172	0.4291	49.809	-0.2351	13.084	57.27	14.226	0.278	109.96	19.04	34.92	-0.1903	16.456	27.805	28.252	-0.6463
UCU - UCA	100.933	107.999	131.652	217.832	188.582	662.052	172.865	71.968	168.113	151.873	167.336	95.641	191.879	93.949	206.265	132.142	107.235	143.939	188.132	169.387	120.34	136.297
UCU - UCC	135.095	97.242	143.9	206.008	113.087	262.885	37.821	28.309	27.135	50.873	36.176	27.628	34.54	114.209	307.126	54.26	14.792	47.391	41.134	78.995	57.873	126.99
UCU - UCG	85.279	36.62	59.148	211.599	-17.98	239.715	110.598	35.923	109.203	95.968	113.163	57.346	102.792	70.612	82.161	119.854	39.088	99.967	114.162	115.103	22.006	64.666
UCU - UCU	137.261	98.812	132.923	193.303	182.415	205.732	126.486	81.851	134.872	103.297	123.83	72.066	141.579	108.393	294.557	84.645	65.606	100.564	119.332	136.323	145.155	137.952
UCU - AUA	-50.39	0.3945	-22.834	-50.476	-0.0472	-21.253	-0.2325	-12.163	0.0698	-11.707	-0.6295	20.064	-0.7117	-15.035	-24.991	16.158	0.9188	-16.692	-0.2966	-11.878	-37.667	-12.368
UCU - AUC	-35.787	-76.714	-55.078	-117.758	-128.707	-141.834	-133.457	-103.336	-128.982	-138.876	-135.093	-88.177	-127.905	-51.085	-101.721	-131.609	-101.546	-138.409	-135.659	-108.897	-123.147	-59.291
UCU - AUU	-31.917	0.217	-13.679	-66.704	0.162	-75.672	0.6784	-68.875	-18.06	-39.58	0.6819	-18.504	0.5682	-12.538	0.1247	18.807	-35.181	-32.583	-0.1335	-85.153	19.088	-0.8057
UCU - UUC	10.252	-16.409	16.184	-65.998	-50.003	-65.113	-105.951	-58.009	-119.046	-103.264	-98.29	-69.912	-104.281	-0.2872	-45.585	-113.651	-104.14	-98.885	-100.032	-105.097	-57.637	10.229
UCU - UUU	-31.799	-29.19	-24.054	-44.641	-0.7756	-23.763	-21.594	-51.484	-34.515	-24.957	-18.672	-49.943	-14.48	-63.245	-22.597	-26	-47.265	-30.503	-12.897	-91.796	0.6461	-0.3484
UCU - UAC	-11.778	26.135	-14.322	-90.504	-42.215	-72.126	-102.893	-61.257	-99.212	-111.059	-104.17	-71.632	-108.531	0.1755	-65.542	-100.228	-84.033	-111.314	-97.171	-56.578	-15.034	27.361
UCU - UAU	-10.456	26.021	-0.1204	-31.949	21.723	0.8241	-19.569	-44.735	-34.893	-54.453	-26.17	-64.758	-26.815	14.716	0.6901	-49.539	-70.26	-51.907	-26.853	-102.224	42.246	22.731
UCU - UGC	12.4	15.863	12.537	-13.074	-0.5658	-0.3329	-66.069	-42.406	-53.565	-61.949	-65	-51.686	-59.213	18.481	-25.494	-70.051	-65.45	-65.02	-68.089	-22.547	-33.675	13.86
UCU - UGU	30.115	21.932	14.463	0.4965	80.2	17.982	-0.3481	-18.019	0.5697	-17.894	0.5862	-13.923	-0.414	31.365	-14.099	-16.339	-15.784	-16.33	18.846	-22.889	21.042	13.951
UCU - UGG	0.5947	45.649	31.851	-40.936	32.909	-16.541	-23.943	-0.8653	-15.953	-30.231	-17.47	0.5581	-13.937	13.116	-31.857	-32.608	-15.461	-31.698	-18.145	17.15	0.5874	0.1975
UCU - CUA	101.476	76.755	105.482	32.892	104.327	30.528	23.622	24.053	24.329	20.919	0.9479	23.264	25.923	108.039	21.512	44.572	39.682	26.48	31.559	67.818	43.181	79.453
UCU - CUC	81.073	70.433	78.971	0.9882	-22.595	-23.847	-81.398	-35.028	-74.28	-35.404	-75.6	-53.663	-73.68	67.39	-34.591	-49.398	-47.975	-38.974	-81.13	-18.393	-39.941	107.123
UCU - CUG	44.842	32.775	50.518	-50.338	-0.3555	-122.422	-26.835	-34.003	-29.515	0.8495	-22.955	-71	-26.856	44.327	-160.069	23.374	-34.281	0.2153	-21.583	104.217	-0.0657	46.383
UCU - CUU	106.742	96.722	107.63	11.093	65.714	0.7195	13.714	20.321	0.9513	40.316	24.291	0.3919	0.5889	87.199	31.466	21.425	19.962	35.555	21.272	13.396	44.248	99.289
UCU - UUA	67.95	80.162	97.754	17.896	115.134	47.438	80.588	33.677	87.949	79.863	73.795	46.771	88.016	72.157	93.608	45.893	41.055	60.882	94.164	41.957	64.533	105.154
UCU - UUG	32.197	61.469	65.236	0.9512	61.517	-0.4381	28.631	0.482	40.566	86.901	46.581	24.206	39.263	34.853	47.658	53.506	12.168	82.175	45.32	29.764	55.945	56.492
UCU - CCA	21.546	31.173	36.581	136.078	56.677	133.493	109.556	-0.4958	78.482	51.368	95.871	-0.5544	107.759	0.5476	89.54	59.399	18.255	61.83	106.654	-0.5024	77.686	26.71
UCU - CCC	25.531	32.731	25.28	107.537	-52.392	95.14	0.3665	-40.475	-12.681	0.1409	12.391	-74.693	-0.1084	41.276	108.111	20.234	-62.642	0.8381	11.334	-47.183	-23.972	46.775
UCU - CCG	-14.63	-24.257	-26.162	132.142	-74.2	131.9	87.539	-0.4322	62.642	57.751	89.488	-51.643	85.337	-12.653	-22.945	101.585	-28.284	58.331	88.654	0.7029	-0.5253	-31.548
UCU - CCU	55.805	57.771	66.411	123.724	66.148	118.582	100.508	30.776	106.244	87.733	111.102	0.7316	95.387	64.353	143.283	81.422	15.48	86.746	96.334	38.363	41.748	56.411
UCU - CAC	0.7287	39.614	26.997	-27.381	-15.23	-33.977	-80.878	-51.687	-76.089	-77.043	-78.265	-56.866	-85.53	28.684	-28.548	-59.781	-65.474	-83.239	-74.681	-21.583	-23.698	41.491
UCU - CAU	27.726	66.275	43.523	0.6239	67.234	21.898	-22.008	-52.703	-20.001	-34.745	-17.598	-61.132	-18.792	49.832	-0.4715	0.6768	-28.895	-40.969	-20.17	-35.282	66.034	54.391
UCU - CAA	28.698	47.445	24.036	45.263	93.757	43.95	-0.3297	-30.138	0.8529	0.4099	-10.99	-25.207	-0.9496	33.379	25.962	-0.5786	-0.2444	0.2023	-11.149	-47.194	94.237	42.394
UCU - CAG	-12.326	-0.1619	0.2614	-51.916	-17.438	-72.522	-102.036	-94.037	-96.227	-105.587	-92.373	-107.009	-97.573	-0.4494	-102.294	-70.896	-88.242	-109.667	-89.539	-18.795	-32.101	-10.96
UCU - GUA	71.893	103.277	79.815	18.264	116.447	26.797	96.764	104.806	92.608	107.901	75.343	116.269	85.918	84.355	34.392	83.559	109.266	107.289	84.223	105.845	80.856	94.348
UCU - GUC	15.933	-13.33	-21.836	-45.998	-32.712	-59.703	-25.586	86.371	-23.686	30.255	-25.283	49.704	-22.049	11.229	-14.28	-0.7365	39.268	15.068	-23.794	0.149	-72.486	-0.3038
UCU - GUG	-0.2514	-21.9	-25.419	-57.209	-82.352	-74.874	65.898	260.718	63.042	169.757	57.149	224.697	68.274	-0.7343	-82.123	82.623	192.401	171.332	75.268	155.587	-0.3338	-0.8178
UCU - GUU	44.59	73.103	42.286	-20.282	100.616	0.3145	82.918	110.777	80.642	121.979	65.89	111.985	74.8	42.701	54.136	60.022	114.381	140.245	73.447	80.871	35.872	61.476
UCU - GCA	15.762	74.145	21.856	63.662	70.817	71.632	152.343	79.198	145.24	126.046	152.562	82.772	138.647	35.146	54.299	58.147	79.103	109.271	110.246	46.107	60.085	63.239
UCU - GCC	-19.709	-32.512	-31.038	20.587	-81.428	-0.0577	23.822	85.046	20.588	58.334	21.719	34.953	20.188	-25.277	93.779	26.916	22.946	68.85	29.21	21.514	-78.027	-49.606
UCU - GCG	-56.141	-77.558	-87.049	24.13	-138.548	0.0488	51.363	48.04	50.986	73.214	58.89	52.021	67.721	-68.164	-52.362	44.317	28.488	79.079	62.338	12.144	-51.146	-75.872
UCU - GCU	10.522	33.736	0.745	84.215	92.124	111.331	147.047	162.122	155.789	132.108	138.936	105.513	140.62	15.005	184.149	89.007	93.299	145.508	135.145	85.923	53.695	19.931
UCU - GGA	50.574	51.68	49.269	76.779	163.516	108.165	244.782	153.385	214.994	181.143	253.09	170.509	221.723	56.235	108.069	217.321	181.815	182.672	215.647	159.854	122.291	44.771
UCU - GGC	15.198	-28.386	-27.225	16.764	-25.436	29.072	109.912	191.954	124.324	192.452	127.769	177.864	118.559	-0.4077	26.793	126.541	191.188	193.983	129.12	176.998	-0.9941	-32.58
UCU - GGG	0.6164	0.3895	-16.128	54.9	-29.642	68.562	144.043	144.573	110.6	161.47	161.157	116.365	148.811	-0.7517	0.8106	180.579	122.484	159.854	146.082	114.288	21.955	-0.9164
UCU - GGU	64.149	72.415	54.483	77.183	122.336	45.364	149.3	221.095	168.376	163.938	157.016	194.825	162.231	60.901	31.221	144.834	178.878	160.527	169.684	223.561	98.448	41.328
UCU - GAC	-41.62	-102.374	-75.141	-91.937	-127.371	-110.347	-67.586	-17.918	-70.017	-70.327	-80.777	-23.801	-65.771	-71.876	-88.806	-73.981	-29.981	-61.205	-79.838	-42.498	-58.783	-81.691
UCU - GAU	-0.8584	14.578	-0.0332	-60.686	30.656	-39.624	-11.517	-17.365	-26.573	0.0079	-19.161	-0.7853	-24.174	-29.428	-43.807	-0.572	0.7186	-13.674	-23.095	-65.675	102.055	-14.564
UCU - GAA	-78.236	-18.926	-68.688	-82.416	20.295	-27.816	30.228	23.821	36.916	29.039	23.816	57.187	21.081	-64.223	-41.707	22.82	73.598	29.73	21.275	-33.505	51.808	-29.046
UCU - GAG	-109.434	-137.467	-154.68	-112.384	-185.942	-127.328	-94.098	-55.782	-90.062	-97.47	-88.781	-38.064	-93.841	-148.575	-94.009	-69.409	-25.087	-88.081	-88.277	-80.117	-139.331	-141.286
UCU - UAA	-0.0294	38.546	20.234	0.0757	13.013	39.191	25.901	40.2	10.243	27.737	20.87	34.145	25.928	34.917	27.512	14.467	23.785	16.894	20.978	0.8923	29.177	32.622
UCU - UAG	12.106	18.369	-0.1025	16.192	-21.002	0.9966	19.111	31.211	14.01	23.689	26.528	24.531	18.669	11.214	11.205	15.795	18.517	25.933	17.394	20.488	0.9134	0.9752
UCU - UGA	21.185	12.419	43.346	0.1193	-0.074	33.972	15.828	16.992	0.8295	0.6399	0.4588	14.628	0.5914	16.198	0.3465	-0.4133	0.842	0.9315	0.0877	0.5356	-0.0597	22.224
AUA - AAA	83.115	52.253	88.094	-24.941	111.001	47.604	23.493	-84.538	0.0414	-0.156	11.214	-85.869	14.475	83.137	-0.7356	27.629	-62.411	-17.679	0.0833	-145.122	125.149	112.657
AUA - AAG	-35.665	-115.957	-55.318	-114.362	-81.007	-60.174	-91.771	-178.441	-112.242	-148.118	-91.814	-187.872	-94.98	-60.687	-108.139	-79.47	-181.734	-149.558	-97.655	-145.362	-61.849	-56.664
AUA - AAC	-0.9414	-71.991	-18.508	-78.983	-39.847	-38.413	-11.779	-126.928	-44.19	-83.889	-20.342	-127.125	-14.185	-20.492	-122.769	-0.9889	-136.792	-89.843	-20.974	-69.851	-11.431	-0.4251
AUA - AAU	38.695	20.56	71.902	-24.329	71.001	72.425	17.355	-83.14	10.39	-33.244	-0.0554	-90.419	13.35	42.959	-13.487	19.957	-71.571	-41.128	14.972	-126.199	104.721	62.526
AUA - ACA	13.514	44.669	44.323	47.72	37.859	96.541	45.185	63.96	54.696	10.166	46.755	49.458	37.223	34.055	29.465	37.767	51.745	-0.0133	50.023	26.076	86.63	39.473
AUA - ACC	-107.322	-113.711	-115.584	13.079	-98.743	84.444	29.208	60.566	46.086	13.928	42.343	71.385	30.652	-108.304	-114.079	60.648	20.277	0.8204	51.273	99.922	-34.746	-87.221
AUA - ACG	-37.669	-85.607	-47.298	120.61	-113.329	89.954	-0.0059	123.704	13.45	-22.224	0.5648	49.723	0.2849	-51.35	28.731	13.178	47.41	-20.624	0.8848	29.867	0.3021	-63.234
AUA - ACU	-32.81	-26.882	-26.829	69.156	-37.807	114.89	19.841	19.36	17.582	-0.0287	22.042	84.891	27.552	-34.588	0.1281	44.89	40.967	-0.0782	24.291	-0.0422	29.899	-29.381
AUA - AGA	-32.559	-30.764	-44.7	55.196	-57.379	106.307	35.726	40.056	43.404	0.1488	24.283	19.097	45.275	-44.7	89.021	52.521	26.715	15.885	24.878	56.435	62.496	-42.341
AUA - AGG	-55.897	-83.374	-59.615	41.956	-97.201	33.963	21.909	46.623	31.872	0.5409	31.539	32.647	30.703	-59.871	52.868	0.8862	0.4381	0.1641	26.6	40.672	-20.667	-56.683
AUA - CGA	0.3729	45.189	15.642	23.229	25.756	45.439	0.0686	112.233	21.207	73.233	11.9	128.837	0.7486	0.9613	68.594	0.3943	125.633	85.537	0.7552	186.031	-27.473	22.938
AUA - CGC	-0.5753	0.774	0.5513	-43.167	20.979	-50.433	16.595	367.855	38.405	205.541	20.367	403.839	31.504	-12.079	145.433	-35.833	298.585	214.836	18.51	234.113	-33.937	12.834
AUA - CGG	-23.601	-29.189	-30.894	17.315	-46.12	0.9145	0.6104	111.303	20.271	83.449	0.4194	93.084	18.192	-32.023	177.396	-32.527	123.843	80.958	0.1967	86.956	-51.54	-45.694
AUA - CGU	10.15	31.118	0.2686	-36.442	-18.783	-29.589	-0.7314	85.005	13.977	28.738	-0.3812	108.463	-12.926	0.1074	-0.5031	-49.134	106.792	26.985	-0.8012	143.07	-24.106	-0.1305
AUA - AGC	-96.811	-127.669	-99.436	-18.425	-119.869	-0.8883	-56.164	-121.571	-70.371	-100.738	-52.981	-126.665	-53.382	-109.868	-113.399	-66.031	-163.98	-101.221	-51.206	-35.666	-74.084	-104.345
AUA - AGU	-89.581	-64.181	-83.753	-20.894	-62.216	14.097	-15.438	-65.334	-22.301	-32.142	-0.8928	-37.169	-11.298	-70.865	-55.007	-15.936	-44.635	-37.71	-10.2	-46.129	24.391	-71.366
AUA - UCA	129.472	156.909	153.198	79.323	135.777	86.317	103.633	90.838	99.492	102.043	100.768	91.742	98.971	134.047	72.756	78.123	113.122	90.469	94.385	79.659	56.096	146.736
AUA - UCC	19.005	41.537	34.073	51.368	11.907	26.1	137.798	109.746	124.583	137.473	144.633	96.241	126.095	27.738	-47.534	157.864	74.306	131.338	150.517	101.032	22.345	24.106
AUA - UCG	24.157	0.43	32.624	93.161	0.6841	85.206	97.502	156.395	96.652	86.168	102.989	100.533	94.728	41.504	88.231	82.56	107.125	94.608	93.825	134.618	-23.448	10.893
AUA - UCU	91.27	106.617	109.288	94.971	135.044	106.443	70.683	51.858	77.166	53.706	80.675	58.401	57.912	108.949	68.279	60.372	61.56	39.68	60.71	0.8234	38.931	104.272
AUA - AUA	77.138	61.647	96.835	28.817	106.601	76.75	43.668	23.333	29.034	-0.2846	26.708	-0.7209	35.245	61.345	-0.2184	66.953	10.422	-10.964	37.861	-17.475	61.11	86.305
AUA - AUC	-50.136	-79.222	-59.037	-25.655	-14.493	13.79	-25.159	-56.718	-33.993	-79.226	-32.566	-86.643	-33.105	-49.439	-166.716	-20.551	-92.901	-78.38	-29.861	-28.211	-0.6429	-49.897
AUA - AUU	13.525	-0.546	0.8585	16.46	19.97	79.569	-11.984	-29.156	-10.07	-21.163	-16.764	-46.115	-0.7217	0.7071	-44.486	0.6879	-32.062	-27.117	-13.703	-60.536	35.949	20.324
AUA - UUC	24.404	54.307	34.354	99.693	0.9283	79.285	126.273	220.543	154.092	164.38	136.745	189.772	140.758	30.22	13.876	132.899	158.233	166.428	135.412	208.256	0.2368	26.146
AUA - UUU	168.479	189.458	171.968	137.768	252.738	88.56	146.785	151.138	176.053	104.362	123.86	143.782	128.305	174.015	115.143	152.964	186.825	113.091	125.273	190.919	85.719	167.556
AUA - UAC	-28.36	-51.645	-52.814	-116.57	-44.423	-104.2	17.653	-71.55	17.929	-53.659	36.593	-48.182	13.922	-53.464	-153.828	0.4208	-69.516	-56.474	19.159	-16.718	-100.475	-54.747
AUA - UAU	31.515	76.393	62.861	-45.311	43.088	-0.2995	43.235	-63.14	38.094	-0.0955	51.712	-88.826	33.242	54.664	-46.835	14.954	-59.283	-0.2022	59.677	-95.81	-49.198	40.161
AUA - UGC	0.1777	13.919	0.4836	23.2	36.651	-31.762	-0.5421	17.321	0.2902	-0.804	0.7011	47.336	-0.275	-18.65	-47.449	-15.876	0.8248	-0.7018	0.7891	77.567	-49.174	0.4116
AUA - UGU	45.501	71.642	61.998	46.583	46.946	0.2699	24.174	-29.167	23.06	-12.191	14.901	-29.791	17.926	49.558	-16.898	0.678	0.1173	-14.886	16.72	-21.671	0.5334	50.76
AUA - UGG	0.4928	17.282	0.1176	0.5144	-0.683	-30.785	-43.322	-83.581	-43.692	-56.28	-33.069	-84.68	-46.888	0.5272	-19.858	-51.669	-62.852	-55.522	-35.329	-45.38	-43.256	-0.9294
AUA - CUA	-35.866	0.1316	-34.412	-25.808	-62.909	30.674	12.171	18.165	0.4441	23.709	0.3607	18.487	0.4575	-32.514	42.97	-18.064	18.575	27.409	0.4447	-45.45	0.8966	-0.9266
AUA - CUC	-49.865	-15.697	-44.62	-33.399	-60.828	-40.598	74.546	303.873	105.472	165.9	76.411	313.276	81.891	-59.693	0.9023	30.563	244.543	174.158	78.007	189.671	-25.947	-40.596
AUA - CUG	-61.914	-50.856	-89.86	17.564	-44.957	22.882	-77.159	14.877	-68.201	-14.68	-78.754	-0.7105	-66.813	-92.426	470.796	-117.482	-33.32	-0.3691	-73.307	-77	-61.751	-65.273
AUA - CUU	39.163	62.265	24.746	10.271	24.016	32.971	23.05	111.498	31.206	17.86	21.409	107.203	23.129	23.858	68.365	0.0382	100.839	29.456	21.563	55.053	0.8478	34.059
AUA - UUA	111.943	159.975	130.609	42.018	124.101	58.93	69.83	143.01	73.751	110.401	64.253	160.919	70.408	142.661	60.752	83.368	160.651	94.695	71.217	130.261	29.411	123.218
AUA - UUG	24.521	72.918	54.788	46.448	20.228	31.828	21.758	261.855	43.142	127.687	26.951	285.616	22.919	51.168	71.763	21.092	278.102	123.79	31.246	190.71	-34.355	55.081
AUA - CCA	137.473	194.602	148.684	0.7147	130.075	37.049	64.157	185.109	109.448	144.721	71.086	141.756	68.728	175.084	67.81	51.704	146.273	140.338	65.135	188.289	111.986	172.521
AUA - CCC	34.276	68.436	34.914	-18.638	-21.59	-34.214	196.937	433.865	219.946	307.244	187.465	420.895	221.991	21.91	-0.4011	148.559	377.331	323.708	196.303	281.448	71.618	23.688
AUA - CCG	69.04	118.055	71.985	77.018	72.426	47.122	38.782	177.864	86.432	105.942	51.465	133.583	46.488	61.95	394.087	16.641	139.324	110.849	45.332	55.774	27.632	97.93
AUA - CCU	96.754	127.367	97.474	0.3808	59.607	36.718	38.694	96.483	58.433	45.726	29.7	85.54	36.964	114.796	56.734	10.229	113.852	41.075	39.347	21.507	103.249	95.913
AUA - CAC	-15.222	0.9805	-23.272	-41.34	-59.815	-50.488	-27.199	146.099	-10.453	46.571	-30.717	212.766	-27.16	-20.389	114.969	-53.145	134.471	51.954	-25.328	90.025	-34.395	0.4722
AUA - CAU	21.736	30.853	19.11	-43.261	-28.569	-10.753	-53.584	-13.354	-53.822	-47.562	-53.075	16.168	-56.226	34.196	0.0094	-37.337	0.7202	-45.551	-56.339	-25.948	-0.8114	18
AUA - CAA	74.575	118.329	92.02	-28.294	83.415	-0.5786	-17.76	47.28	-21.363	36.496	-27.02	92.039	-30.761	93.89	40.592	-39.216	57.82	31.801	-29.337	48.457	0.591	100.319
AUA - CAG	12.988	29.577	0.7893	-40.966	-80.513	-56.597	-132.962	-0.7248	-136.778	-59.416	-131.33	18.149	-130.59	16.921	182.757	-144.527	-0.2598	-59.674	-137.874	-64.348	-68.151	0.2408
AUA - GUA	-24.609	13.932	-18.973	28.475	-14.667	36.609	18.592	-60.039	0.6623	-15.891	0.7327	-66.896	23.662	-0.5089	-18.214	28.054	-33.451	-15.169	17.578	-54.364	21.684	0.5728
AUA - GUC	-67.728	-70.051	-82.742	-39.944	-74.384	-70.207	-0.9382	-102.39	-0.8977	-37.566	-10.75	-98.117	-10.751	-84.541	-127.792	0.8356	-69.438	-28.134	-0.2196	-27.417	-41.494	-87.414
AUA - GUG	-55.182	-73.601	-86.777	58.397	-61.688	-37.926	-39.457	-180.026	-52.788	-118.899	-36.467	-190.334	-52.737	-64.559	-14.502	-25.849	-166.508	-117.55	-43.556	-84.302	-46.353	-73.669
AUA - GUU	-43.038	-11.954	-51.176	25.101	-40.256	10.17	27.433	-77.58	11.864	-34.087	0.6679	-79.065	26.208	-28.381	-39.233	24.633	-37.153	-29.75	0.7111	-56.463	16.817	-30.285
AUA - GCA	11.463	52.789	16.022	70.578	49.939	35.932	0.334	-77.904	0.9947	0.6407	0.5366	-83.575	0.5459	35.726	-0.5951	30.303	-47.522	-0.3181	19.903	0.3182	73.866	42.695
AUA - GCC	-55.726	-63.224	-88.011	-10.751	-60.939	-69.098	58.311	-87.133	42.21	79.601	62.952	-47.408	58.955	-66.837	-139.027	111.534	0.0809	83.585	66.107	105.262	-16.543	-84.35
AUA - GCG	-31.564	-66.814	-70.844	98.122	-100.283	23.133	-11.661	-40.142	-12.917	0.3256	-0.3694	-67.923	-15.963	-55.34	60.019	0.3223	-28.796	0.4956	-10.29	0.8855	-24.619	-64.359
AUA - GCU	-0.762	0.9956	0.0547	21.055	-0.785	54.452	0.9775	-77.528	0.9454	-0.9518	16.784	-31.863	14.009	-0.5766	-24.109	55.299	-39.334	-0.9399	19.071	-23.85	50.008	0.1125
AUA - GGA	-42.569	10.177	-32.583	-56.911	-48.199	-68.295	-103.543	-117.652	-116.108	-97.979	-99.273	-104.715	-101.697	-53.436	-38.907	-89.307	-107.101	-95.146	-101.969	-131.244	-40.395	-40.984
AUA - GGC	-130.323	-162.48	-141.889	-88.52	-104.148	-107.593	-156.181	-259.663	-167.205	-189.954	-160.001	-268.07	-159.816	-133.673	-193.657	-152.668	-243.178	-193.266	-158.317	-196.846	-117.109	-159.085
AUA - GGG	-49.184	-56.692	-69.247	0.6944	-67.801	-63.311	-38.028	-79.941	-45.2	-90.028	-46.599	-82.713	-39.978	-57.037	-75.891	-59.178	-71.147	-88.373	-45.713	-65.285	-38.809	-70.517
AUA - GGU	-147.16	-108.645	-142.835	-97.407	-135.347	-71.888	-89.167	-173.736	-116.195	-98.957	-92.633	-145.525	-99.957	-150.044	-146.925	-81.73	-116.672	-98.272	-92.773	-204.845	-76.945	-121.909
AUA - GAC	-67.777	-109.742	-82.079	-61.019	-106.429	-87.169	-44.934	-137.805	-75.737	-88.794	-55.779	-108.495	-38.396	-81.71	-165.858	-31.701	-111.225	-90.658	-60.587	-78.98	-79.889	-97.085
AUA - GAU	-39.629	-0.7011	-28.349	-56.154	-19.01	-29.343	-56.421	-211.824	-85.685	-80.802	-58.756	-179.677	-58.768	-22.81	-123.174	-33.878	-146.355	-78.124	-62.806	-206.021	27.381	-22.524
AUA - GAA	25.764	48.303	39.423	-50.201	74.849	-52.344	-24.155	-139.87	-32.282	-35.591	-32.134	-140.95	-15.031	25.495	-79.156	-13.03	-114.108	-38.146	-33.437	-156.973	47.315	34.407
AUA - GAG	-103.304	-137.827	-116.82	-69.324	-143.633	-123.158	-150.579	-283.017	-170.611	-187.501	-150.614	-273.355	-153.405	-105.568	-150.016	-120.05	-247.844	-185.527	-157.491	-188.273	-119.297	-142.594
AUA - UAA	54.652	54.7	58.786	-0.7329	44.433	14.688	0.057	-0.7497	10.153	15.779	11.85	-0.4456	-0.3271	52.54	-0.5622	-0.2139	14.828	19.181	19.213	-0.3697	0.9836	42.922
AUA - UAG	24.722	14.772	0.8868	-0.9602	-11.419	0.3592	-0.1932	0.2843	-0.5563	0.7944	0.5258	-15.516	0.5488	0.3602	0.0835	-0.0748	0.264	0.3944	0.4078	-0.8919	0.0619	0.7797
AUA - UGA	-0.469	-0.1042	-0.5531	0.1276	-21.729	0.3871	-0.0588	-0.7484	-0.799	-0.133	-11.104	-0.9257	0.1445	-0.9649	12.889	-16.829	-0.0699	-0.4297	-0.1258	-17.798	-0.1611	-14.297
AUC - AAA	-16.222	-46.473	-49.128	198.679	-49.282	70.381	19.563	212.508	35.772	122.247	15.315	241.51	32.528	-56.269	30.33	24.741	226.315	135.614	16.865	240.465	-0.8788	-55.76
AUC - AAG	116.843	117.376	107.314	171.568	174.92	165.643	233.255	312.512	269.376	296.845	226.162	400.448	237.851	110.375	143.473	227.781	355.908	291.058	238.15	279.325	164.134	91.105
AUC - AAC	54.964	94.993	49.493	314.943	133.431	315.711	199.306	189.731	188.044	214.298	198.39	210.287	197.551	66.717	172.552	200.829	243.519	215.836	194.981	167.397	189.866	50.329
AUC - AAU	26.511	0.7402	-12.497	109.745	-32.029	-52.975	68.086	335.089	71.211	198.05	69.927	352.875	71.445	11.843	82.771	27.779	330.122	213.832	68.557	393.169	0.2003	14.453
AUC - ACA	10.106	-16.613	-30.507	-0.9148	-55.101	-41.906	17.628	28.04	14.196	17.237	15.948	28.66	15.76	-29.993	-55.245	21.751	20.985	16.066	19.28	69.208	-24.077	-13.072
AUC - ACC	87.776	164.312	133.464	129.673	164.85	81.586	173.235	143.421	163.718	171.495	171.664	86.72	183.316	93.591	25.17	151.306	103.718	168.879	170.226	104.719	152.151	142.368
AUC - ACG	59.273	86.073	68.773	-88.159	244.88	-63.164	-0.2282	-70.712	-0.0376	12.411	0.186	-18.724	-17.681	84.885	-53.687	-20.506	-29.708	12.033	-0.2086	-34.02	15.387	98.533
AUC - ACU	43.226	20.058	-0.176	-14.167	-0.3825	-60.673	-38.215	19.246	-29.707	0.0211	-28.136	-28.468	-34.394	40.741	-35.503	-37.923	-15.31	-0.3167	-34.242	38.441	-17.545	40.316
AUC - AGA	-15.443	-16.571	-13.127	-50.867	-53.45	-85.533	-62.184	23.465	-50.983	-17.556	-56.005	35.886	-52.963	-23.074	-54.392	-40.508	22.876	-19.192	-51.829	-18.288	-16.95	-20.175
AUC - AGG	33.955	56.948	21.656	-59.798	72.274	-90.684	-38.438	38.972	-25.118	-0.1864	-26.331	81.741	-35.199	37.481	-51.193	-45.572	39.133	-0.3476	-33.873	-0.1342	55.428	27.994
AUC - CGA	-115.327	-110.5	-127.451	-62.2	-123.31	-76.87	-52.57	-105.211	-57.503	-67.242	-57.877	-91.015	-71.053	-131.389	-114.617	-23.726	-114.111	-57.495	-62.744	-92.99	-77.719	-119.505
AUC - CGC	-60.798	-66.058	-55.09	-0.1632	22.253	11.644	-34.852	-227.085	-73.252	-121.609	-39.831	-271.246	-61.844	-61.193	-68.568	-41.97	-256.359	-127.805	-51.321	-114.545	-0.5027	-60.579
AUC - CGG	-61.021	-84.497	-73.557	34.601	-43.952	126.193	39.689	-68.11	31.531	-74.598	23.222	-62.721	36.86	-45.387	-10.518	81.055	-92.961	-67.653	20.293	-47.772	-16.764	-62.534
AUC - CGU	-83.66	-114.648	-95.74	-10.599	-76.004	-31.448	-20.806	-146.773	-24.341	-73.632	-24.201	-163.802	-27.936	-110.345	-67.774	-13.605	-161.121	-69.909	-27.145	-149.432	-67.663	-96.349
AUC - AGC	67.639	94.841	66.51	75.69	59.147	62.242	83.62	91.663	55.965	92.274	81.019	123.556	89.74	71.175	22.121	50.46	91.096	91.563	77.836	15.84	73.037	72.949
AUC - AGU	38.876	0.2687	18.631	0.5693	0.403	-86.272	12.535	130.805	-0.0214	52.902	0.9862	87.988	14.584	28.116	-16.605	22.704	56.263	51.845	15.745	87.465	-16.951	22.154
AUC - UCA	-48.06	-54.129	-49.486	-109.409	-122.926	-99.243	-18.467	78.179	-0.7095	-0.5461	-31.77	54.987	-15.769	-78.023	-86.807	-18.461	39.014	-11.146	-27.268	41.363	-107.442	-60.478
AUC - UCC	-22.012	19.341	-19.176	-60.034	-32.827	-55.009	-40.094	16.495	-46.226	24.591	-51.274	12.277	-34.21	-0.3523	-108.123	-31.449	13.983	25.469	-43.924	-22.259	28.87	-0.9546
AUC - UCG	-0.1934	-16.207	0.0987	-160.442	62.982	-100.364	-10.63	39.772	-22.599	-23.948	-12.631	66.62	-0.5559	0.8394	-62.04	-35.887	23.588	-31.06	-0.6776	-22.014	-45.517	-20.182
AUC - UCU	-43.868	-75.067	-60.385	-119.851	-91.263	-115.712	-52.138	51.724	-52.78	-15.665	-48.177	42.704	-44.761	-50.143	-87.702	-58.96	36.262	-22.05	-54.325	73.374	-93.905	-83.863
AUC - AUA	-51.886	-68.108	-61.658	-10.637	-78.75	-20.522	32.356	91.037	60.465	40.325	36.59	155.64	35.903	-74.855	46.581	0.586	138.106	46.572	36.616	80.018	-48.405	-62.105
AUC - AUC	79.231	114.968	92.068	204.633	128.542	230.255	198.516	216.159	192.709	241.406	191.401	194.337	205.283	84.345	205.37	154.067	244.405	235.65	193.372	101.117	156.133	76.567
AUC - AUU	-11.438	-49.737	-41.538	27.659	-0.7441	-65.487	37.501	219.889	55.805	140.801	40.629	182.146	42.388	-37.527	111.692	32.736	170.222	143.454	51.634	178.235	-14.291	-36.746
AUC - UUC	51.251	65.196	50.831	-0.0403	32.866	229.333	150.36	99.562	142.187	165.251	149.11	82.093	153.609	41.067	67.75	121.156	134.368	155.392	146.428	-0.928	60.264	51.332
AUC - UUU	-51.198	-78.195	-53.03	-118.16	-122.366	-90.675	59.026	246.731	82.359	103.962	72.266	233.557	62.641	-39.865	15.602	43.875	194.257	110.743	66.417	197.435	-132.465	-54.924
AUC - UAC	-22.263	-14.85	-22.856	227.826	11.609	153.49	185.222	208.403	190.293	245.926	196.022	228.091	194.142	-17.868	118.287	206.772	241.55	245.142	188.071	188.465	90.408	-27.444
AUC - UAU	-87.425	-119.34	-104.352	-0.0339	-112.909	-67.415	52.038	287.657	84.674	138.925	63.864	291.414	68.373	-101.871	52.775	62.408	251.694	141.492	59.109	421.216	-88.325	-124.07
AUC - UGC	35.976	51.924	38.333	62.815	-20.401	117.722	150.767	67.18	128.878	130.81	151.246	78.313	149.514	13.547	106.043	130.548	94.207	138.44	138.535	17.104	89.144	45.311
AUC - UGU	-0.7103	-44.969	-11.026	10.106	-63.591	-21.194	34.138	187.165	21.571	112.212	27.706	135.743	34.337	-0.7648	65.389	58.871	131.363	122.801	32.392	96.41	-46.918	-26.646
AUC - UGG	-22.015	-31.75	-20.933	-44.525	-43.983	-13.573	49.854	67.397	41.672	68.476	46.212	80.791	44.703	-29.961	14.275	33.774	63.925	59.005	44.775	20.597	-0.3851	-12.137
AUC - CUA	-42.248	-71.512	-59.775	-68.93	18.313	-60.646	-26.845	-82.298	-40.427	-37.497	-35.108	-100.009	-20.294	-70.017	-115.447	-17.949	-92.826	-38.891	-28.64	-45.101	-83.178	-70.463
AUC - CUC	-0.8537	32.767	-0.003	-0.3486	131.269	-20.081	31.272	-107.132	27.226	0.6149	15.679	-151.465	26.477	0.454	-129.435	12.589	-139.497	21.844	17.547	-81.177	80.624	0.5325
AUC - CUG	-14.327	-0.1662	0.8724	-79.948	126.872	-86.086	42.779	-259.874	21.148	-157.313	34.618	-276.141	45.015	17.673	-202.754	86.75	-263.944	-156.588	33.54	-85.153	-31.093	-23.22
AUC - CUU	-59.699	-90.484	-82.429	-73.84	-82.189	-132.292	0.3019	-31.182	17.625	-19.426	16.371	-82.075	13.922	-90.057	-54.332	68.187	-82.565	-12.329	24.059	-0.0622	-113.595	-84.918
AUC - UUA	-136.97	-119.436	-145.238	-123.772	-214.535	-96.139	-73.303	-53.036	-72.52	-54.274	-79.888	-47.411	-78.464	-148.127	-97.782	-55.909	-37.755	-50.353	-76.292	-68.689	-155.026	-135.523
AUC - UUG	-60.636	-43.849	-77.36	-203.971	-123.78	-162.548	-156.952	-152.934	-162.559	-101.555	-155.129	-114.072	-150.516	-58.092	-167.22	-136.001	-101.377	-101.154	-157.703	-156.715	-93.647	-87.368
AUC - CCA	-159.498	-149.884	-158.838	-144.178	-204.887	-130.062	-177.259	-220.729	-203.649	-177.691	-188.09	-201.416	-177.687	-161.54	-195.018	-161.59	-213.389	-183.096	-182.915	-179.952	-160.17	-166.219
AUC - CCC	-83.553	-76.491	-93.107	-103.897	-29.981	-121.068	-237.498	-247.501	-244.545	-240.169	-242.587	-259.124	-234.619	-85.412	-179.36	-207.975	-258.188	-248.004	-243.129	-181.983	-80.943	-95.297
AUC - CCG	-113.012	-140.149	-126.825	-159.268	-48.677	-138.563	-207.416	-241.483	-221.172	-243.243	-214.77	-253.36	-211.393	-107.601	-183.826	-197.359	-244.11	-243.912	-213.277	-157.262	-123.56	-154.749
AUC - CCU	-143.348	-155.095	-145.764	-113.92	-150.607	-118.517	-154.474	-114.534	-162.695	-119.48	-154.188	-119.984	-159.391	-142.083	-96.348	-153.963	-139.751	-127.771	-159.253	-125.166	-129.684	-157.311
AUC - CAC	-83.634	-99.762	-76.168	25.236	-19.302	-15.022	-12.478	-100.458	-22.574	-23.082	-12.729	-132.566	-17.927	-84.108	-99.04	0.813	-107.262	-25.21	-13.481	-42.801	-28.989	-93.806
AUC - CAU	-130.117	-152.352	-132.439	-51.895	-144.929	-90.129	-13.825	-74.28	-24.209	-24.283	-21.483	-112.7	-25.395	-144.32	-85.587	-0.217	-98.409	-22.309	-21.212	-37.291	-97.925	-132.499
AUC - CAA	-183.552	-202.044	-183.492	-119.677	-243.649	-131.49	-60.299	-149.037	-88.604	-76.82	-56.158	-137.563	-75.789	-203.933	-188.458	-38.468	-168.701	-71.1	-74.942	-125.687	-147.534	-194.869
AUC - CAG	-115.423	-161.419	-134.489	-43.58	-73.55	-29.18	-71.3	-240.408	-85.917	-138.009	-67.437	-253.81	-77.367	-111.683	-188.638	-0.4412	-266.822	-137.295	-74.631	-135.376	-58.83	-145.788
AUC - GUA	-0.6201	-48.248	-22.107	15.546	-34.374	49.269	-42.255	-34.018	-42.542	-48.602	-39.085	-45.537	-40.593	-35.221	36.491	-42.367	-25.226	-46.62	-38.414	-81.832	-49.493	-22.013
AUC - GUC	162.326	235.952	226.532	74.787	207.719	87.26	0.2889	-75.215	0.0955	-29.458	0.0712	-101.607	0.4102	178.764	162.16	-22.581	-29.167	-29.47	0.5766	-117.674	274.938	229.141
AUC - GUG	50.358	60.242	85.233	-27.41	226.868	142.214	-121.783	-233.618	-112.888	-177.31	-114.951	-186.455	-134.431	74.888	218.768	-149.444	-152.223	-177.5	-111.126	-199.111	17.62	67.915
AUC - GUU	60.465	-0.6395	51.182	17.005	40.89	-83.704	-36.464	0.7831	-32.851	-0.6962	-24.824	-12.814	-25.961	47.015	67.776	-58.088	-0.7975	-0.9755	-25.673	-70.687	0.3871	43.287
AUC - GCA	-0.9273	-60.013	0.9051	-133.999	-113.389	-81.328	-135.434	-179.029	-132.291	-182.233	-136.186	-143.802	-141.821	-38.981	-136.864	-146.939	-158.576	-184.654	-129.49	-178.852	-120.433	-24.229
AUC - GCC	141.83	238.29	199.926	-84.591	154.815	-15.24	-77.037	-143.317	-93.117	-209.833	-79.237	-164.961	-74.72	190.38	-128.154	-109.917	-128.396	-215.265	-76.987	-220.55	113.06	218.204
AUC - GCG	95.253	110.597	137.375	-162.157	194.461	-52.656	-193.07	-218.672	-200.673	-208.293	-190.113	-200.452	-190.863	171.181	-86.183	-193.591	-198.745	-210.991	-188.127	-140.966	0.0008	116.94
AUC - GCU	68.47	-10.167	62.773	-74.855	-19.217	-59.267	-142.865	-92.275	-137.312	-142.025	-141.293	-117.467	-146.999	52.51	-28.969	-171.822	-119.361	-151.423	-131.601	-162.461	-64.292	39.894
AUC - GGA	-21.097	-34.367	-23.578	-32.609	-112.35	-84.557	-100.973	-78.351	-99.474	-101.597	-107.074	-39.473	-107.598	-31.158	-80.294	-92.799	-38.461	-107.659	-98.974	-120.668	-86.892	-0.821
AUC - GGC	154.303	222.104	185.612	-53.85	109.976	-39.855	-136.592	-211.777	-132.443	-153.599	-126.221	-183.162	-133.041	169.724	-29.523	-118.191	-171.082	-161.597	-130.667	-169.709	161.796	235.854
AUC - GGG	35.628	61.901	65.653	13.325	114.19	20.708	0.3164	-37.543	0.4009	-30.904	0.5202	-0.2738	-10.92	80.368	153.671	-0.858	-0.5948	-35.512	0.1976	-32.408	0.3738	66.506
AUC - GGU	76.932	38.765	82.068	30.68	106.133	-57.079	-71.363	-35.735	-65.047	-49.502	-55.302	-48.295	-65.941	75.378	59.938	-61.479	-61.399	-46.446	-58.609	-62.097	0.252	88.473
AUC - GAC	123.307	176.619	150.36	125.642	258.948	88.549	91.973	-0.0503	90.363	78.119	81.475	10.642	81.815	174.959	156.152	106.291	76.03	84.594	84.843	0.0111	220.252	186.893
AUC - GAU	119.444	30.783	126.144	155.817	46.096	50.111	109.118	342.647	157.235	171.36	116.332	276.343	119.897	146.726	326.048	92.264	250.813	175.06	113.498	231.247	0.5915	98.857
AUC - GAA	0.8384	-82.251	0.3271	34.484	-71.716	-61.158	-0.302	93.03	53.276	40.142	22.462	89.315	0.4234	-0.7507	11.116	0.6151	74.332	42.689	25.397	45.246	-78.255	-23.039
AUC - GAG	185.654	184.2	210.08	90.916	406.539	139.341	77.68	73.547	116.897	49.711	69.344	106.547	69.854	248.495	253.168	42.013	91.669	57.917	71.245	-0.6098	203.814	227.056
AUC - UAA	-19.809	-35.842	-26.597	-21.375	-31.677	-35.95	-0.9662	-0.2016	-0.1762	-0.8315	-16.836	0.9455	-0.7467	-38.024	-41.846	-15.761	10.241	-0.6964	-19.778	0.7073	-25.98	-29.303
AUC - UAG	-14.565	-35.785	-22.066	-37.734	-26.648	-20.276	-16.651	-0.6022	-0.6899	-21.145	-16.397	-0.6356	-21.448	-16.636	-39.406	-0.3421	-16.769	-14.881	-20.228	30.881	-13.479	-24.744
AUC - UGA	-18.542	-23.287	-16.69	-47.448	-30.212	-47.269	-15.611	-15.403	-10.684	-0.8435	-15.746	-0.1395	-13.39	-12.099	-36.576	-0.2792	-0.6762	-11.973	-17.694	-10.37	-19.555	-28.264
AUU - AAA	-40.259	12.408	-13.701	-209.991	-0.229	-132.099	-24.164	-21.091	-15.563	-34.195	-27.1	0.9461	-19.169	-21.864	-32.295	-29.618	-23.953	-40.545	-34.368	0.4295	-42.706	-29.74
AUU - AAG	-132.19	-158.172	-142.612	-264.718	-180.536	-246.618	-153.262	-102.757	-126.487	-207.925	-156.213	-120.582	-155.036	-146.4	-142.009	-182.356	-125.649	-206.944	-156.629	-36.854	-187.92	-163.76
AUU - AAC	-99.379	-102.284	-92.692	-244.636	-181.068	-276.803	-140.761	-135.585	-115.452	-174.976	-129.448	-105.13	-124.143	-107.153	-116.817	-163.966	-142.407	-180.635	-134.31	-59.394	-155.408	-106.932
AUU - AAU	-18.052	13.505	12.771	-203.433	0.7204	-98.023	-91.504	-155.71	-96.016	-118.383	-99.96	-120.398	-89.15	0.2796	-54.066	-74.419	-141.277	-118.31	-100.733	-147.647	-16.389	0.6102
AUU - ACA	-0.6231	43.444	37.774	-44.707	75.286	-37.45	-61.204	-155.429	-68.169	-78.825	-75.011	-121.262	-63.599	29.92	-0.5352	-72.861	-101.451	-79.123	-69.548	-156.153	-0.2778	33.258
AUU - ACC	-31.558	-71.154	-45.221	-56.555	-107.62	-130.316	-104.135	-84.38	-102.344	-95.722	-102.683	-46.394	-97.523	-50.175	56.343	-96.793	-60.283	-94.309	-103.548	-18.132	-103.736	-83.523
AUU - ACG	-64.573	-95.79	-78.031	-58.247	-151.182	25.192	-60.951	-84.874	-73.375	-106.954	-64.255	-90.342	-74.366	-82.433	10.205	-54.803	-76.909	-108.476	-66.648	-68.452	-127.422	-106.761
AUU - ACU	14.45	20.902	16.529	-65.97	23.702	-68.512	-78.509	-103.482	-79.857	-59.074	-81.282	-79.238	-71.996	23.801	22.696	-73.728	-83.638	-61.327	-82.763	-148.003	-15.658	0.2899
AUU - AGA	-102.645	-58.095	-85.043	-62.209	-47.873	-42.118	-52.439	-45.71	-67.541	-70.299	-56.515	-37.517	-57.404	-84.163	-0.1077	-61.029	-27.403	-63.577	-60.47	-71.302	-69.637	-100.821
AUU - AGG	-87.106	-106.317	-102.648	-47.815	-144.665	-41.674	-51.674	-26.167	-59.948	-78.534	-54.677	-31.119	-54.58	-93.485	-13.962	-86.647	-22.65	-77.116	-45.951	-43.138	-117.872	-101.636
AUU - CGA	-14.747	13.801	-0.9552	64.838	44.294	52.386	41.342	-23.463	28.374	40.509	46.76	-48.056	37.736	-0.6497	35.541	42.516	-18.683	38.427	54.988	-77.903	52.881	-0.516
AUU - CGC	41.781	74.276	46.178	85.862	-22.066	-12.748	29.732	-158.579	31.241	-59.362	39.784	-205.447	26.213	72.183	0.0178	27.81	-120.931	-56.661	35.8	-122.304	17.352	46.934
AUU - CGG	-29.557	-36.838	-36.633	60.372	-46.139	31.622	0.0121	-51.613	10.171	-19.932	0.6034	-84.184	0.5873	-46.087	-74.387	0.911	-48.713	-21.861	12.324	-66.852	-29.606	-45.803
AUU - CGU	31.516	55.009	34.35	92.402	74.868	63.961	0.9424	-110.621	30.168	-12.407	17.883	-129.66	17.779	63.508	62.642	30.022	-85.067	-12.342	0.179	-137.144	75.899	51.919
AUU - AGC	-99.089	-121.721	-102.781	-133.491	-151.61	-137.099	-128.91	-101.284	-103.797	-144.433	-109.213	-132.417	-126.06	-96.557	-85.613	-118.381	-106.077	-143.48	-112.335	-50.29	-177.893	-125.057
AUU - AGU	-88.972	-44.633	-77.944	-131.292	-68.999	-97.279	-85.611	-71.241	-74.534	-79.107	-88.585	-86.191	-88.353	-68.636	-47.836	-74.607	-63.668	-78.55	-93.067	-99.475	-86.671	-64.096
AUU - UCA	11.503	36.611	26.57	49.559	124.555	70.364	42.345	-13.774	13.214	17.645	36.142	0.9289	30.531	24.777	84.324	33.107	0.3374	14.071	30.835	-72.051	88.426	46.905
AUU - UCC	0.2249	0.0995	0.1989	142.665	-0.7612	89.972	-13.594	-80.588	-24.208	-36.44	-16.531	-79.376	-0.6322	0.0723	77.479	-0.9643	-58.609	-42.963	-10.343	-46.241	-0.7599	0.9944
AUU - UCG	-57.369	-96.191	-82.881	19.55	-137.992	71.475	0.4794	-80.258	-20.522	-48.011	0.3591	-63.021	-0.6493	-87.031	-13.773	0.6286	-67.733	-49.242	-0.647	-86.205	-94.52	-75.466
AUU - UCU	71.457	88.814	98.769	48.991	127.557	51.332	13.942	-46.653	0.5461	-18.716	-0.2413	-19.228	0.1541	63.789	53.644	0.9227	-24.106	-23.069	-0.3314	-64.351	96.522	83.124
AUU - AUA	12.447	68.298	26.729	-81.204	0.1252	-32.24	15.866	34.351	0.3333	12.32	15.354	40.841	21.511	17.536	-30.38	26.943	32.004	0.1357	0.5229	75.306	-16.718	41.498
AUU - AUC	-18.29	-24.59	-16.011	-143.438	-111.444	-198.644	-87.675	-51.885	-32.239	-91.635	-81.822	-10.734	-88.369	-23.336	-120.525	-76.742	-56.827	-85.518	-82.152	39.006	-119.974	-22.336
AUU - AUU	67.398	105.508	101.153	-119.334	134.551	-88.573	-24.523	-54.134	-25.455	-40.789	-27.36	-22.34	-28.236	84.654	-0.3027	24.775	-22.315	-36.694	-41.313	-44.798	86.051	106.983
AUU - UUC	-0.3631	-21.737	0.674	18.396	-51.409	-17.685	-23.969	-81.218	-44.18	-60.599	-21.889	-67.19	-28.607	0.0253	-17.334	-0.0232	-92.92	-58.087	-27.8	0.209	21.979	-0.0299
AUU - UUU	16.48	18.394	28.426	-42.145	125.827	-72.298	-53.156	-127.643	-51.531	-72.766	-60.115	-117.093	-51.542	-17.702	-50.47	10.985	-114.737	-73.306	-51.953	-131.249	119.715	57.164
AUU - UAC	0.4414	58.108	20.283	-135.166	-34.92	-71.369	-23.576	-10.293	-44.1	-68.903	-25.5	-10.033	-32.025	33.946	-94.276	-51.852	-28.609	-73.461	-22.073	0.7891	0.283	34.021
AUU - UAU	99.066	135.053	133.297	-53.589	133.273	52.149	-0.7461	-32.745	-46.287	-43.56	-31.608	-31.491	-24.18	102.457	0.4587	10.903	-48.044	-42.441	-29.067	-89.058	133.588	128.372
AUU - UGC	31.175	40.544	18.984	122.516	29.687	98.827	67.488	67.271	51.128	37.875	61.51	83.443	67.385	14.027	-10.356	32.489	87.844	34.485	69.152	110.817	0.8036	13.908
AUU - UGU	44.15	78.488	62.703	92.049	113.861	110.202	54.843	106.568	33.663	65.731	46.284	77.319	58.921	54.337	28.989	88.054	81.504	62.078	50.78	101.049	90.559	67.14
AUU - UGG	-10.757	0.4489	-19.347	24.398	23.946	37.315	61.427	100.347	50.772	46.729	68.973	106.231	73.345	-22.333	-42.339	57.188	84.494	43.683	66.238	106.86	-12.838	-18.753
AUU - CUA	100.474	115.668	117.31	100.2	145.025	77.396	14.665	-0.0375	16.678	43.431	28.897	-26.242	26.461	96.065	39.755	37.647	0.3859	42.154	27.67	34.963	89.694	135.245
AUU - CUC	92.056	94.129	86.666	88.007	11.169	-30.279	-10.745	-83.58	13.681	-0.1688	0.5652	-102.971	-0.3253	76.261	17.781	0.8218	-79.579	-0.1113	0.562	0.7014	18.987	99.272
AUU - CUG	49.472	-0.6758	64.405	125.43	-29.856	107.549	-51.407	-173.853	-52.888	-55.999	-55.065	-204.375	-58.786	40.512	-83.502	-61.742	-160.259	-51.976	-44.349	-68.229	-44.008	43.132
AUU - CUU	137.664	115.234	154.102	71.29	150.757	69.921	22.73	-46.095	29.022	24.881	17.377	-48.634	15.23	134.644	126.016	29.59	-10.81	34.556	0.7822	-21.262	113.793	149.14
AUU - UUA	106.52	159.9	147.722	82.075	209.196	119.392	113.31	104.526	132.381	113.832	108.318	126.231	113.789	110.802	155.523	134.892	114.725	107.773	110.588	81.465	313.503	161.529
AUU - UUG	30.342	31.443	40.33	106.939	-20.971	255.708	59.071	-15.438	76.171	58.15	81.084	37.796	68.44	18.114	159.343	64.053	30.249	63.574	87.249	-30	140.402	66.761
AUU - CCA	19.605	80.196	38.816	183.576	86.647	154.604	44.823	-88.632	22.52	13.39	37.596	-85.96	36.001	62.603	107.632	55.565	-44.516	0.7126	40.923	-107.632	106.938	93.552
AUU - CCC	40.257	59.615	48.161	180.712	-89.58	94.188	154.834	-109.949	128.521	44.645	172.351	-154.723	144.362	48.934	138.23	161.905	-99.669	42.49	181.782	-56.791	0.1768	30.176
AUU - CCG	-47.708	-89.338	-88.345	221.411	-146.652	340.441	76.946	-149.986	53.672	-51.38	100.963	-171.745	65.061	-75.487	19.5	37.664	-132.527	-52.198	91.197	-119.83	-76.766	-76.785
AUU - CCU	77.51	92.264	82.331	155.006	92.644	97.068	53.966	-44.439	39.354	0.4064	38.571	-37.271	44.912	84.285	116.93	57.636	-28.983	12.733	43.87	-44.715	102.779	93.63
AUU - CAC	20.932	41.853	18.875	16.447	-60.836	30.037	-56.063	-98.22	-49.394	-107.441	-42.089	-128.683	-57.841	26.724	-42.111	-88.815	-90.305	-106.18	-53.234	-58.69	23.589	22.809
AUU - CAU	35.052	80.168	47.442	10.168	97.763	59.534	-42.482	-134.877	-61.059	-72.169	-45.585	-130.016	-53.247	52.93	-0.643	-17.067	-83.027	-70.301	-48.079	-129.648	103.896	65.147
AUU - CAA	27.415	66.588	40.983	69.76	90.285	40.196	-0.2717	-129.951	0.1933	-18.261	-10.837	-110.9	-0.7377	55.984	54.644	-11.977	-58.061	-20.718	0.6544	-108.45	146.174	51.753
AUU - CAG	-32.466	0.1234	-33.039	17.263	-77.184	-0.1162	-119.808	-232.369	-121.775	-166.62	-111.149	-259.887	-110.565	-17.885	-122.094	-140.104	-220.898	-171.403	-106.239	-162.766	-56.919	-25.014
AUU - GUA	62.679	109.971	66.463	51.61	131.627	36.468	106.684	152.553	104.215	131.785	96.192	168.912	92.3	70.477	43.783	129.442	167.547	144.478	87.807	154.566	61.404	97.88
AUU - GUC	52.763	0.2802	19.492	20.654	-47.318	-39.85	143.172	325.852	190.743	291.002	140.981	367.979	150.535	33.335	-18.454	156.848	303.426	311.003	135.668	295.764	-51.004	0.5818
AUU - GUG	-22.025	-69.662	-54.775	107.486	-157.9	86.17	228.19	466.838	219.805	378.269	218.987	465.616	227.461	-32.973	58.367	240.503	412.794	381.236	225.465	285.328	-67.285	-51.7
AUU - GUU	88.245	93.421	98.264	0.758	151.731	-14.65	83.84	221.319	110.969	163.342	84.912	237.687	94.417	112.226	58.296	150.838	200.81	168.389	78.34	201.421	124.352	115.953
AUU - GCA	18.079	63.612	28.295	71.035	108.354	18.302	18.499	42.6	0.4353	23.054	29.593	25.903	15.124	33.863	94.813	15.114	35.76	19.798	14.716	-48.456	44.929	61.181
AUU - GCC	-0.6846	-58.219	-30.782	222.007	-123.703	55.127	166.712	327.845	166.123	261.291	166.025	285.48	183.128	-14.98	201.735	150.253	220.99	271.027	168.136	203.611	-78.975	-41.491
AUU - GCG	-74.818	-142.135	-122.008	87.772	-181.391	111.027	0.5682	139.272	0.548	22.841	0.1248	84.384	13.279	-120.035	206.938	-39.532	67.383	20.739	-0.3121	-20.54	-116.78	-137.387
AUU - GCU	44.741	27.607	21.86	94.878	97.958	42.46	26.834	64.318	24.465	65.493	17.224	18.892	28.097	53.814	108.619	35.114	23.668	70.388	21.854	0.6768	41.311	22.576
AUU - GGA	24.561	20.306	15.127	42.824	101.54	17.107	98.965	203.442	100.863	121.559	108.597	219.959	107.965	29.085	57.086	119.413	206.247	116.911	115.128	118.602	34.853	19.43
AUU - GGC	-0.4535	-79.088	-49.504	45.695	-99.216	-0.5274	130.418	312.005	118.942	213.802	121.903	300.26	136.366	-24.1	-31.465	91.473	280.357	208.198	135.364	212.697	-97.528	-82.186
AUU - GGG	-0.525	-44.054	-53.583	43.336	-108.115	106.612	103.981	182.478	87.862	145.039	91.223	142.83	113.616	-43.472	43.494	44.791	140.38	133.783	91.126	62.026	-13.76	-46.925
AUU - GGU	0.6178	37.539	-0.3989	-28.219	104.497	-30.814	45.473	167.321	56.882	92.989	58.571	117.401	51.642	17.17	-54.471	53.145	100.995	94.954	65.795	152.718	51.237	14.329
AUU - GAC	-45.394	-126.291	-84.661	-76.498	-196.229	-49.234	-41.155	47.659	-37.388	-21.119	-38.45	71.518	-38.117	-97.088	-95.499	-71.937	40.74	-11.099	-41.064	50.232	-67.965	-103.444
AUU - GAU	0.2298	39.02	-0.6149	-59.739	41.876	0.375	-19.644	60.532	-20.732	38.11	-42.006	117.665	-31.175	-0.1317	-29.073	-20.504	78.627	42.991	-45.633	100.123	109.844	17.096
AUU - GAA	-68.299	-15.039	-42.607	-32.166	16.139	-51.683	47.497	97.523	58.944	108.331	43.969	145.415	49.624	-49.504	-0.5098	56.796	141.582	106.427	43.215	150.132	99.323	-41.869
AUU - GAG	-109.417	-156.035	-175.215	-90.146	-262.816	-62.718	-72.088	206.802	-73.414	15.154	-79.135	171.722	-73.972	-156.254	-93.383	-85.649	134.281	0.3538	-74.39	165.269	-157.11	-159.971
AUU - UAA	42.084	37.295	59.401	0.1149	10.487	34.319	16.784	27.126	0.9607	26.307	12.199	20.537	21.975	29.331	19.964	13.887	22.828	21.633	16.535	21.055	24.845	51.357
AUU - UAG	0.0042	-0.6334	10.721	0.4755	-16.094	20.255	0.6557	10.404	0.0751	-0.4688	-0.0748	0.4115	10.045	0.2619	0.3241	-0.7229	0.2409	0.0577	0.6838	-0.4987	-0.7559	0.0369
AUU - UGA	-0.1655	11.111	0.4759	0.8419	-15.038	52.628	20.136	27.318	19.933	14.611	27.803	28.085	14.376	-0.434	14.093	0.9232	26.74	19.422	24.386	14.661	-0.6374	0.3805
AUG - AAA	25.782	19.646	39.015	-0.2717	43.503	-52.345	-50.907	-19.443	-45.545	-32.768	-42.291	-28.92	-50.592	0.8678	0.6083	-28.648	-22.744	-30.829	-33.404	-16.302	-17.015	0.4744
AUG - AAG	65.618	64.168	54.2	77.853	67.159	83.318	-27.256	-41.898	-26.221	-11.334	-32.293	-49.275	-21.715	31.807	93.1	-25.324	-25.431	-18.258	-25.493	-23.333	38.867	44.513
AUG - AAC	-15.904	-0.415	-0.3989	40.998	37.725	42.103	0.0501	-47.536	23.342	-19.162	0.0323	-39.149	-0.5893	-18.598	28.743	-20.266	-57.408	-13.512	0.0049	-15.22	0.446	0.1104
AUG - AAU	-26.498	-33.518	-43.774	-24.333	-42.208	-52.549	-95.698	-91.193	-101.875	-65.997	-105.182	-93.807	-91.388	-42.095	-48.608	-79.291	-68.993	-66.092	-108.831	-91.261	-31.546	-43.973
AUG - ACA	38.279	13.128	28.722	-43.214	-0.4879	-21.365	-71.807	-101.924	-58.766	-78.849	-62.866	-84.188	-70.972	36.805	-43.073	-41.387	-93.723	-78.046	-67.089	-86.132	0.7294	23.748
AUG - ACC	-50.503	-69.597	-57.163	30.046	-18.284	68.592	0.2068	-27.41	0.5236	-27.595	0.1102	0.3942	-0.1901	-58.073	-106.652	-23.457	-0.4341	-33.236	0.3522	12.097	-21.334	-66.498
AUG - ACG	24.76	14.976	31.308	-60.623	-28.903	-59.354	-39.815	-44.462	-52.581	-46.184	-38.175	-53.427	-44.713	14.321	-44.018	-27.514	-68.272	-52.229	-44.685	-34.44	43.505	26.654
AUG - ACU	-37.189	-26.44	-22.22	-24.934	-50.307	-15.046	-56.455	-33.054	-68.659	-26.3	-49.906	-40.632	-64.16	-46.015	-24.878	-49.726	-44.911	-36.079	-62.604	-54.183	-0.0925	-29.623
AUG - AGA	0.1084	0.6371	0.4898	20.482	24.034	12.659	-15.848	-0.9264	-10.623	-23.104	-0.9141	-23.014	-14.436	-0.087	0.5022	-0.4833	-11.774	-16.388	-0.5591	14.394	-36.109	-0.4893
AUG - AGG	0.9395	21.943	0.7271	-0.7483	34.601	25.453	-20.492	-13.673	-13.754	-0.5907	-14.842	-53.895	-15.042	-0.3109	-0.4297	-0.5972	-34.366	-0.3469	-18.014	0.1735	17.419	0.7642
AUG - CGA	0.5175	10.746	-0.196	39.535	-53.803	19.195	76.543	129.134	97.762	52.07	79.681	76.25	87.48	0.6593	0.6638	117.624	90.029	54.005	74.342	67.49	-16.913	15.988
AUG - CGC	-0.8319	-23.201	-20.37	-0.0966	-39.939	0.6056	24.678	28.58	34.809	10.17	22.624	92.753	18.769	-10.686	79.986	23.385	70.657	15.056	16.652	-35.934	36.295	-18.975
AUG - CGG	-0.3882	-27.879	-0.1702	-83.517	-14.061	-99.507	52.916	23.238	32.686	73.603	47.217	30.61	37.857	-10.814	-125.831	45.84	20.687	80.27	46.506	34.545	-0.5228	-0.1461
AUG - CGU	-26.605	-31.896	-26.977	-0.8552	-45.337	-32.741	40.64	120.855	25.856	39.53	32.018	91.832	36.437	-35.548	-0.0453	41.431	85.267	46.36	34.358	80.371	-31.775	-12.006
AUG - AGC	-29.909	-36.725	-42.23	-29.489	-24.584	-28.108	-57.488	-91.232	-48.572	-88.119	-47.192	-109.324	-52.398	-31.233	-59.964	-57.202	-108.132	-91.666	-42.431	-56.117	-16.75	-55.36
AUG - AGU	-67.536	-73.383	-63.712	-39.748	-40.619	-28.241	-61.154	-71.624	-68.414	-37.11	-57.849	-69.382	-65.924	-63.672	-65.165	-59.522	-50.509	-41.585	-70.318	-72.496	-28.295	-53.976
AUG - UCA	39.292	43.563	60.737	-70.829	25.231	-45.987	-31.186	-0.0935	-18.724	-0.8214	-28.89	18.715	-21.14	55.738	-0.7646	-17.717	0.5178	-0.8006	-25.232	-11.37	0.6819	67.181
AUG - UCC	-19.306	11.105	-17.125	86.214	-20.275	122.81	37.109	126.105	74.795	78.801	46.626	135.523	46.193	-0.6163	0.7758	37.3	111.102	79.07	47.002	61.914	25.86	-24.484
AUG - UCG	10.469	39.181	11.998	-107.865	-0.7714	-122.142	0.3398	-10.923	-0.67	-0.3387	0.8885	17.709	-0.2222	0.7975	-66.286	-0.014	10.12	-13.498	0.9642	-21.384	0.7448	23.966
AUG - UCU	-10.635	19.227	-10.776	-0.0238	19.891	0.5917	0.0592	46.155	-24.478	0.7767	-0.2336	47.471	-0.8547	-0.7499	22.36	-12.877	51.855	0.2647	-10.8	20.14	-0.3764	0.0087
AUG - AUA	41.283	22.601	39.536	0.0541	15.707	0.2525	-42.79	-28.993	-46	-31.83	-35.204	-40.925	-37.191	24.895	62.103	-36.399	-36.442	-28.036	-37.4	-63.256	-18.763	22.165
AUG - AUC	-23.109	-20.241	-25.598	-0.0039	32.107	28.274	-46.716	-66.527	-38.445	-48.212	-42.528	-50.862	-43.93	-44.825	-52.158	-52.91	-58.574	-45.334	-51.945	-30.839	-0.3919	-15.342
AUG - AUU	-34.083	-68.701	-44.847	-0.2883	-67.326	-0.4027	-74.485	-87.598	-74.456	-57.407	-75.241	-99.416	-80.317	-50.517	-0.5138	-65.096	-82.945	-58.887	-75.365	-84.842	-34.809	-63.441
AUG - UUC	-17.293	17.724	-13.079	40.799	31.809	56.44	-10.13	0.3732	11.496	10.034	0.2417	11.134	-0.3065	-28.452	-0.9288	0.3003	-11.175	17.963	0.5025	-24.269	-0.8861	-15.736
AUG - UUU	0.113	11.175	0.2002	0.9687	-13.379	15.823	-23.493	-27.854	-36.01	-53.241	-34.119	-27.623	-22.502	20.303	79.599	-26.159	-0.8838	-49.212	-37.572	0.8262	-16.271	0.5082
AUG - UAC	0.958	0.5001	23.185	-0.7235	37.822	0.8626	0.497	0.8308	42.652	0.1594	0.1853	43.704	11.369	14.4	25.736	0.8899	14.679	0.1499	0.1957	10.361	10.951	22.908
AUG - UAU	-15.027	-16.026	-18.983	-47.014	-27.89	-48.341	-86.514	-75.379	-83.062	-73.085	-86.962	-106.575	-81.75	-29.49	-0.9412	-72.12	-99.123	-72.619	-93.657	-79.994	-11.502	-11.303
AUG - UGC	-0.2715	-0.8595	-18.937	-0.1246	-54.149	0.1505	0.5977	33.19	0.6254	-10.218	0.313	25.627	0.5293	-10.086	0.1317	0.2754	0.6961	-0.404	0.6561	16.919	-12.379	-15.143
AUG - UGU	-39.345	-19.149	-35.504	-49.105	-31.697	-60.089	-33.91	-59.965	-46.322	-37.292	-35.683	-58.672	-41.038	-25.739	-41.51	-39.769	-43.333	-52.446	-36.845	-44.745	-34.419	-0.8978
AUG - UGG	0.2045	-0.3711	0.4767	-0.8075	-0.6941	-13.036	0.5063	0.0191	0.114	-0.1331	10.404	0.181	-0.5835	0.2918	-19.873	-0.6629	-0.5574	0.4753	0.9078	0.1408	0.4824	-0.171
AUG - CUA	29.991	-0.1004	18.585	-0.0743	-0.3472	-18.486	-0.8718	0.6859	0.9175	0.065	-0.701	0.982	0.4608	33.283	0.5505	0.9902	18.696	-0.4881	0.1534	17.496	22.47	43.156
AUG - CUC	-35.682	-29.14	-26.272	10.348	-11.272	0.2295	44.455	82.697	47.371	40.794	48.399	112.031	40.134	-10.15	-29.81	0.9375	105.654	47.089	44.262	24.948	22.57	-41.732
AUG - CUG	77.39	108.451	90.301	26.657	62.341	72.707	48.331	76.567	41.917	36.298	43.726	80.496	51.24	86.02	76.793	20.761	84.356	37.832	45.079	78.983	91.307	122.926
AUG - CUU	-32.765	-41.254	-54.875	27.967	-17.498	-20.764	-38.262	53.638	-22.673	-17.037	-39.067	33.684	-34.142	-34.243	50.603	-32.656	29.027	-13.909	-39.586	49.336	0.3627	-31.899
AUG - UUA	-36.445	-26.839	-44.183	-25.333	-36.537	-23.64	-56.205	-41.655	-40.044	-40.917	-47.796	-21.226	-65.754	-47.279	0.2206	-43.505	-36.515	-31.687	-50.376	-45.413	-76.56	-56.097
AUG - UUG	-0.9632	-0.1597	-25.054	-0.5916	-25.392	0.6381	-56.001	-22.648	-50.5	-61.269	-57.355	-38.58	-63.812	-10.894	0.0175	-19.698	-54.185	-61.473	-61.277	-63.647	-52.722	-48.392
AUG - CCA	14.496	28.418	34.677	-21.263	-0.7436	-10.425	-0.8557	79.626	-0.8719	13.015	-0.6001	36.114	-11.249	47.542	19.312	0.0638	50.974	0.8166	-0.0995	55.654	-11.294	26.028
AUG - CCC	-24.398	-40.603	-31.125	10.969	-48.442	37.299	74.906	105.868	84.803	66.075	71.403	130.719	71.776	-39.199	0.037	45.27	103.008	67.644	69.706	103.084	10.824	-38.514
AUG - CCG	18.881	20.741	13.807	-117.322	-72.456	-101.805	17.813	48.931	0.915	25.298	0.6699	42.165	13.754	0.676	-86.77	22.881	35.426	23.56	0.7227	12.316	0.9364	23.057
AUG - CCU	-37.788	-43.373	-24.188	-23.147	-32.442	-39.647	-45.235	29.658	-36.532	10.229	-26.716	20.297	-44.26	-29.699	16.194	-52.966	19.806	19.347	-36.31	19.016	-0.4447	-13.509
AUG - CAC	-0.0967	-0.3211	0.1828	0.0603	-0.2737	-0.2822	23.682	31.376	46.194	18.085	27.826	60.596	25.269	-0.0761	-0.7116	32.262	55.306	24.796	29.434	-13.533	0.5513	0.2636
AUG - CAU	-0.7013	-22.058	-16.611	-37.078	-43.347	-49.035	-27.642	-0.7584	-39.586	-31.877	-35.026	-10.625	-34.762	-15.9	-28.816	-26.534	-0.6458	-34.806	-38.359	-14.91	-0.1876	-0.649
AUG - CAA	55.046	32.834	49.258	-19.144	12.179	-38.266	-0.5226	34.104	-10.839	0.56	-0.8319	33.681	-0.0605	59.912	-0.271	0.1088	21.859	15.646	-0.4307	20.985	0.0793	46.088
AUG - CAG	47.93	46.865	33.164	-20.698	36.595	-33.097	23.502	-12.931	12.635	-0.2755	19.041	-10.069	19.263	34.485	-15.354	13.255	-11.136	-0.4082	20.331	-34.175	35.242	44.175
AUG - GUA	-26.403	-33.903	-27.653	-18.322	-35.841	-24.513	-38.14	-29.976	-44.095	-15.289	-33.351	-28.108	-39.592	-43.378	29.597	-31.588	-22.9	-0.7378	-23.843	-21.265	-67.521	-27.669
AUG - GUC	-69.441	-82.475	-72.969	-0.7961	10.928	48.495	33.675	13.742	39.518	31.5	30.45	10.176	31.775	-70.683	-85.995	15.828	0.5975	23.897	33.053	23.904	-44.453	-76.828
AUG - GUG	0.5698	18.668	22.677	-0.5016	-10.306	-15.443	-27.424	-84.186	-40.013	-63.34	-38.762	-83.88	-25.878	23.223	65.691	-18.506	-92.92	-67.343	-48.393	-67.677	-0.4604	14.03
AUG - GUU	-84.054	-72.077	-72.006	-10.737	-45.72	-29.817	-33.779	-42.939	-39.706	-22.492	-39.038	-39.64	-18.061	-61.261	10.971	-23.51	-35.252	-25.95	-45.162	-0.0409	-49.726	-72.209
AUG - GCA	93.177	81.705	96.768	73.733	60.102	45.645	-11.298	-44.327	0.0526	-14.358	0.2335	-26.096	-0.2991	120.051	93.71	0.5397	-32.437	-18.687	0.5097	27.208	21.438	99.557
AUG - GCC	-25.74	-43.93	-48.077	108.78	12.864	131.92	100.657	56.687	87.073	96.311	91.537	56.654	103.426	-21.713	-25.013	60.855	66.386	88.299	97.21	87.767	0.08	-46.651
AUG - GCG	31.585	47.894	24.076	0.4254	39.618	-10.176	0.9858	-27.829	-0.7731	-10.512	13.082	-59.402	12.951	26.057	34.33	34.278	-48.158	-14.467	20.89	-0.3698	21.568	0.6257
AUG - GCU	-14.33	-10.762	-10.503	17.94	54.232	-15.014	-0.0245	-27.431	-21.138	23.068	11.699	-40.305	-0.543	0.4956	19.754	19	-28.671	19.622	0.3376	29.334	41.622	12.549
AUG - GGA	-32.554	-0.6715	-19.516	-23.96	-44.346	-43.942	-103.648	-44.554	-102.147	-35.583	-114.976	-68.989	-106.624	-14.7	0.3421	-76.858	-60.426	-39.903	-102.482	-60.709	-39.463	-17.662
AUG - GGC	-49.869	-65.695	-69.796	-0.6601	-32.644	25.212	92.355	11.347	74.213	10.712	78.969	29.972	84.86	-40.624	-11.554	66.632	42.261	17.728	87.065	13.245	-15.179	-77.087
AUG - GGG	-35.028	-43.482	-41.259	-93.101	-44.498	-137.868	-54.895	-44.732	-57.875	-13.21	-49.147	-57.556	-60.374	-39.581	-121.655	-57.108	-46.439	-24.52	-44.838	-33.357	-17.983	-32.109
AUG - GGU	-45.612	-41.46	-56.156	-0.8194	-29.922	-69.292	33.404	19.254	30.604	23.057	31.234	-0.4484	34.515	-37.004	-88.142	38.722	15.904	25.444	36.195	40.395	0.2778	-41.195
AUG - GAC	25.116	17.766	22.651	78.518	73.566	126.153	140.786	109.251	144.737	110.617	141.553	132.625	153.613	38.014	64.81	129.225	108.621	116.69	148.804	99.996	37.726	24.058
AUG - GAU	15.065	17.511	0.963	0.1182	16.249	-75.071	-16.977	20.839	-17.597	16.676	-0.3702	-10.771	-24.618	23.152	-0.7303	-0.0367	23.315	0.5725	-17.8	38.875	19.427	20.29
AUG - GAA	60.38	37.343	79.864	19.878	95.666	-37.114	19.482	61.386	0.756	42.838	25.854	64.447	15.925	67.683	24.151	11.111	68.225	44.844	30.841	82.45	-0.2431	73.105
AUG - GAG	20.878	24.776	35.884	-0.4092	65.498	12.083	67.534	17.048	65.075	41.602	68.505	0.1812	77.032	21.957	24.248	54.01	0.4095	34.335	69.276	-0.7025	25.63	29.754
AUG - UAA	-11.84	0.2438	-13.068	11.316	0.2092	-0.3328	-0.8639	-19.058	-0.6724	-23.296	-16.182	-16.33	-0.9781	-10.348	0.7342	-17.311	-14.989	-0.8116	-18.999	-13.88	-0.6989	0.2007
AUG - UAG	0.0095	0.3338	-14.107	-19.386	-0.1244	-19.37	-14.068	-20.134	-13.916	-0.5949	-13.341	-14.725	-16.787	-0.1801	-0.4862	-30.769	-19.559	-0.9854	-20.779	-14.746	-12.141	0.1552
AUG - UGA	-0.7966	-0.2989	-25.823	-14.213	-24.122	-0.9755	-0.5579	0.0536	0.2494	-0.6697	-0.4149	-0.72	-0.2018	-0.8804	0.3092	-0.1206	-0.2828	-0.9474	-0.3015	-0.4147	-19.586	-19.408
UUC - AAA	-52.396	-96.317	-67.075	99.243	-99.531	160.406	-74.342	-0.2954	-61.107	-44.249	-74.517	-21.344	-78.111	-62.316	-37.569	-56.183	-25.509	-41.418	-75.607	-0.5026	-11.494	-60.316
UUC - AAG	61.869	65.965	72.343	55.489	141.128	116.816	95.323	251.76	86.509	178.047	87.474	229.496	98.461	82.628	27.947	93.588	198.564	173.566	100.672	142.449	115.517	77.656
UUC - AAC	63.358	110.378	58.42	261.925	185.483	282.819	83.246	87.578	55.43	129.003	75.13	42.277	81.929	89.937	106.157	111.613	61.845	125.18	76.08	17.65	153.915	98.05
UUC - AAU	-11.944	-37.124	-26.863	14.859	-52.135	-50.38	63.709	246.108	73.561	136.596	65.091	247.434	68.75	-18.607	0.5252	52.923	215.701	143.756	69.094	213.939	-0.0952	-39.843
UUC - ACA	-35.62	-59.004	-50.193	-44.054	-75.219	-51.042	-53.169	-55.603	-56.487	-73.334	-58.332	-63.448	-58.445	-58.843	-96.934	-45.503	-52.199	-80.749	-50.738	-59.538	-43.96	-44.401
UUC - ACC	83.896	118.481	97.908	116.167	254.582	138.238	112.57	151.14	129.044	94.563	123.998	91.069	116.989	106.176	110.09	90.84	99.185	100.952	122.896	130.092	128.342	151.131
UUC - ACG	31.115	23.956	35.817	-80.974	102.602	-105.59	-43.697	-65.763	-48.914	-20.836	-45.876	-65.529	-41.137	36.165	-169.268	-29.94	-51.827	-27.741	-50.596	-76.028	27.611	41.082
UUC - ACU	-15.211	-43.626	-22.59	-50.908	-27.412	-67.652	-69.184	-21.582	-43.421	-60.751	-66.012	-51.833	-63.909	-22.888	-28.831	-85.853	-31.199	-57.733	-60.983	0.4312	-52.263	0.0162
UUC - AGA	-72.713	-87.382	-76.778	-30.669	-59.337	-38.098	-66.554	-15.536	-58.576	-42.282	-69.721	0.1186	-72.833	-66.741	-62.89	-52.173	-21.441	-37.891	-73.459	-74.156	-29.673	-78.138
UUC - AGG	0.107	-14.969	-13.382	-55.667	21.942	-66.791	-37.9	25.348	-48.085	-0.2523	-50.005	61.263	-29.799	0.2361	-77.628	-44.362	36.611	0.6505	-48.63	-23.917	0.0303	-11.599
UUC - CGA	-41.86	-55.164	-45.206	14.174	-98.548	10.979	-28.05	-84.781	-37.84	-54.619	-38.029	-56.892	-32.885	-53.62	-48.972	-0.643	-78.414	-45.991	-43.177	-65.571	-41.165	-32.813
UUC - CGC	35.765	68.628	38.881	107.272	128.301	115.762	44.029	-96.781	62.197	16.984	35.15	-104.926	37.326	30.818	141.066	37.341	-101.202	24.417	31.086	-18.428	33.725	50.371
UUC - CGG	0.6913	-0.4969	14.311	98.168	46.818	233.959	128.358	35.064	133.408	23.356	109.051	42.982	119.577	12.698	101.953	150.868	16.358	28.213	117.373	10.92	31.13	0.008
UUC - CGU	-12.964	-31.914	-0.3477	37.346	-16.376	20.202	-0.6981	-22.013	28.155	-0.5403	0.7051	-22.184	0.0997	-21.887	13.397	23.121	-17.955	-0.0245	16.25	50.636	-34.867	-40.075
UUC - AGC	30.987	58.605	48.803	77.213	135.596	123.956	19.153	-22.131	-26.452	24.311	0.0432	0.5428	12.277	30.649	23.147	0.6793	-0.3705	18.13	0.0847	-65.484	60.544	70.285
UUC - AGU	25.816	-13	-0.5257	0.2152	-26.339	-81.063	0.1618	98.322	-0.7252	31.339	-10.183	84.54	0.217	11.283	-57.276	13.485	52.81	39.193	-13.491	66.019	-0.393	0.0668
UUC - UCA	-12.825	-28.296	-19.285	-109.568	-90.063	-84.834	-51.341	11.213	-61.923	-40.658	-46.859	25.988	-47.563	-37.758	-94.835	-42.549	-0.9367	-35.613	-49.48	0.8896	-71.484	-32.366
UUC - UCC	59.179	115.3	69.167	-0.3659	145.887	0.2984	17.985	121.04	24.811	48.273	28.351	88.056	33.966	79.941	-10.203	30.486	67.084	54.411	23.004	81.744	82.543	88.842
UUC - UCG	0.4955	-11.959	26.548	-87.231	95.682	-89.973	-0.5813	61.897	-0.9192	0.8997	-17.616	70.662	-0.2585	16.692	-126.028	-0.1971	20.118	10.644	-12.548	0.4022	-16.89	13.769
UUC - UCU	15.013	-47.387	-23.123	-105.835	-109.157	-101.848	-80.011	-0.1044	-57.578	-42.812	-74.713	0.0446	-77.762	-20.925	-55.499	-95.687	-0.231	-59.945	-72.604	26.131	-60.891	-38.859
UUC - AUA	-74.115	-88.932	-91.6	-0.6549	-95.718	0.4585	-0.0405	89.476	0.1824	17.087	0.3459	95.363	22.088	-89.729	-0.9842	10.291	112.556	30.61	0.5391	35.792	-42.423	-93.33
UUC - AUC	62.955	89.495	74.327	150.037	210.311	124.238	134.188	142.198	139.803	105.584	119.268	94.986	136.712	99.53	162.613	94.676	104.979	111.641	123.692	82.699	128.902	78.861
UUC - AUU	-51.282	-81.713	-67.784	-34.934	-73.845	-120.624	-14.195	80.357	-0.0014	56.884	-0.6836	59.837	-14.738	-94.573	-0.945	-17.603	70.049	61.905	-12.915	130.336	-38.97	-98.027
UUC - UUC	243.144	244.483	239.299	182.154	253.549	279.391	204.033	215.661	211.527	203.24	192.958	173.115	194.986	250.616	222.267	195.074	212.848	187.947	198.097	127.149	190.937	234.833
UUC - UUU	51.377	-34.866	26.301	-112.111	-50.516	-122.238	113.285	303.411	143.397	185.221	130.653	340.647	142.251	29.713	-52.13	103.48	237.207	190.628	128.48	359.034	-65.752	-0.4532
UUC - UAC	22.241	52.118	18.06	225.774	56.319	165.224	205.533	227.133	179.811	203.402	188.611	185.946	207.921	46.245	148.691	205.293	273.04	200.241	196.873	141.537	88.25	50.741
UUC - UAU	-39.789	-88.853	-51.728	-0.5101	-132.019	-46.511	72.075	243.006	84.852	156.936	84.806	277.573	87.359	-75.619	41.118	87.485	218.908	155.936	88.6	343.209	-71.851	-89.334
UUC - UGC	55.734	65.387	56.95	52.732	104.952	71.779	84.159	57.174	89.731	82.497	81.287	44.967	89.515	48.478	89.991	66.834	58.659	87.347	70.515	11.331	97.028	64.22
UUC - UGU	21.057	-34.517	0.1069	-0.91	-54.945	-27.144	25.814	140.628	34.546	98.551	30.273	139.156	29.875	0.6995	46.309	66.829	113.748	98.962	30.855	133.169	0.5016	-0.6219
UUC - UGG	31.215	29.409	47.162	34.98	-0.2282	65.471	90.37	128.595	89.858	120.763	85.253	146.586	87.187	26.944	80.391	97.072	104.945	118.179	78.949	86.424	52.391	30.067
UUC - CUA	30.508	-0.2733	19.893	11.306	63.2	-0.2564	0.8942	-19.72	-0.3158	-15.597	0.6445	-17.205	0.2937	19.328	-45.384	0.1839	-27.727	-0.3998	0.2181	41.021	-48.934	-0.6261
UUC - CUC	98.766	177.151	96.688	93.053	237.277	81.265	158.403	137.625	148.479	149.364	148.137	26.587	157.36	90.749	31.61	131.236	82.201	147.015	151.917	66.654	122.682	97.986
UUC - CUG	55.059	39.487	79.574	75.474	85.733	73.805	82.423	-135.335	61.064	-12.248	67.6	-148.58	71.449	87.74	-18.898	67.296	-124.68	-14.415	72.043	32.026	-23.299	50.95
UUC - CUU	-10.358	-38.015	-23.485	-51.334	-27.249	-82.021	32.534	75.311	48.701	63.639	33.416	44.689	30.241	-29.329	-0.3299	37.366	41.346	71.541	33.956	154.855	-69.555	-33.939
UUC - UUA	-74.724	-88.28	-81.957	-91.615	-166.723	-61.009	-73.266	-61.598	-66.313	-53.013	-66.926	-48.337	-71.162	-80.433	-84.369	-62.468	-42.856	-43.057	-74.074	-89.076	-91.295	-87.125
UUC - UUG	-36.752	-36.08	-70.38	-148.348	-82.549	-137.029	-114.701	-117.434	-93.543	-72.632	-110.746	-80.235	-114.946	-45.282	-119.664	-91.936	-74.951	-72.731	-119.689	-128.43	-25.6	-59.418
UUC - CCA	-109.154	-91.678	-107.907	-105.155	-175.663	-94.616	-163.429	-156.78	-170.915	-168.466	-176.262	-147.564	-165.131	-100.498	-135.052	-156.5	-152.304	-171.614	-175.251	-159.645	-133.751	-111.528
UUC - CCC	-26.28	19.845	-29.976	-0.6791	104.453	15.459	-110.019	-80.245	-86.973	-67.056	-110.968	-140.634	-108.174	-16.142	-17.514	-69.397	-132.206	-75.051	-107.615	-54.81	-33.657	-21.142
UUC - CCG	-66.642	-48.496	-55.095	-76.351	-26.128	-66.083	-152.174	-177.546	-130.774	-172.582	-155.544	-187.125	-150.849	-54.965	-60.587	-133.361	-187.818	-174.316	-156.124	-113.712	-66.771	-86.66
UUC - CCU	-92.982	-97.876	-93.694	-104.365	-116.737	-74.829	-125.893	-94.643	-105.968	-104.633	-117.304	-96.019	-128.644	-99.295	-49.767	-134.139	-102.812	-105.644	-129.09	-86.667	-99.816	-104.145
UUC - CAC	-0.6348	17.874	0.0241	90.806	16.44	79.779	39.868	-19.238	23.589	26.603	24.709	-59.175	29.212	15.017	34.118	39.66	-22.949	26.775	22.215	-21.09	17.205	17.082
UUC - CAU	-38.398	-87.181	-53.836	-33.299	-100.281	-56.061	-0.121	23.477	16.462	36.935	0.6592	55.071	0.5553	-51.025	-35.275	42.82	36.423	33.241	0.2563	63.001	-68.653	-67.94
UUC - CAA	-76.554	-80.579	-63.487	-42.499	-137.763	-79.847	-78.132	-121.354	-88.035	-81.568	-77.054	-60.023	-77.266	-91.405	-101.028	-38.695	-126.682	-91.233	-73.001	-84.878	-76.858	-80.573
UUC - CAG	-53.485	-81.252	-53.913	18.525	-20.837	90.845	-20.659	-94.361	-25.69	-39.445	-11.873	-94.031	-22.106	-47.184	-21.868	0.7843	-121.082	-43.934	-21.64	-56.5	-25.35	-59.531
UUC - GUA	-44.393	-75.139	-39.222	-34.31	-69.61	-23.822	-40.411	-47.435	-25.864	-79.166	-39.276	-48.459	-41.338	-61.537	-67.707	-62.775	-33.767	-69.573	-34.908	-83.472	-84.224	-59.214
UUC - GUC	125.529	198.791	147.491	44.163	338.33	-19.47	30.175	-77.559	12.687	-65.457	32.3	-100.868	13.954	141.624	101.57	-18.154	-30.248	-74.165	33.345	-106.335	176.041	166.263
UUC - GUG	15.458	0.5307	29.672	-60.031	72.22	-35.122	-86.912	-202.941	-84.353	-129.789	-81.919	-167.931	-96.302	19.167	17.166	-128.784	-117.495	-128.327	-87.632	-189.569	-0.0006	-0.8954
UUC - GUU	0.885	-51.195	-0.6974	-70.128	-18.538	-132.363	-53.6	-51.221	-36.84	-29.084	-41.251	-55.657	-41.823	-26.688	-11.552	-74.581	-49.476	-28.285	-37.333	-53.1	-61.658	-26.453
UUC - GCA	-84.475	-94.557	-76.829	-192.146	-155.05	-144.486	-150.297	-216.777	-155.769	-204.156	-142.537	-183.796	-152.221	-96.372	-198.025	-151.601	-194.194	-196.75	-143.269	-188.838	-128.636	-80.286
UUC - GCC	81.428	148.992	119.965	-124.917	222.219	-103.423	-38.913	-147.907	-56.592	-194.534	-34.676	-139.208	-40.818	118.335	-93.284	-77.234	-107.93	-198.065	-27.851	-157.815	100.523	143.287
UUC - GCG	28.282	15.024	27.11	-181.892	67.013	-185.131	-179.5	-215.979	-179.68	-177.908	-183.988	-199.873	-180.187	43.64	-194.265	-169.363	-210.508	-176.102	-184.564	-148.039	0.3752	14.866
UUC - GCU	-16.352	-78.392	-29.942	-146.964	-106.826	-124.712	-155.2	-138.097	-154.008	-149.944	-150.347	-134.891	-150.702	-52.97	-76.937	-185.257	-133.158	-147.122	-149.061	-147.307	-125.133	-55.398
UUC - GGA	-56.87	-58.739	-48.872	-22.003	-161.58	-97.171	-79.129	-101.444	-71.254	-120.44	-78.934	-58.262	-79.724	-40.618	-72.945	-91.966	-60.829	-118.849	-75.296	-122.593	-54.823	-33.785
UUC - GGC	85.182	199.644	121.801	-11.533	193.832	-39.494	-71.926	-219.915	-104.249	-120.16	-80.152	-168.91	-90.674	102.12	34.201	-67.346	-138.407	-120.613	-75.306	-180.414	122.754	158.674
UUC - GGG	24.764	42.506	44.028	32.551	22.714	-0.6085	45.924	-20.311	44.078	35.476	46.829	24.6	35.356	59.118	96.533	66.465	24.141	33.823	45.275	-26.673	0.942	40.58
UUC - GGU	20.585	-28.385	15.604	10.636	-81.507	-85.863	-67.028	-74.984	-50.044	-27.629	-44.114	-0.8161	-59.02	18.288	35.261	-49.1	-18.27	-30.704	-48.772	-30.588	-33.389	18.919
UUC - GAC	41.34	120.547	73.299	71.757	273.043	-0.4403	61.887	-22.074	54.223	22.363	58.387	-25.363	59.014	97.336	91.914	60.276	23.513	20.554	58.502	-55.543	126.896	114.071
UUC - GAU	-0.0264	-70.413	-19.783	52.741	-81.581	-42.479	72.122	170.177	121.028	101.185	98.568	168.657	75.904	0.3428	136.617	68.014	165.858	107.112	85.487	127.748	-66.773	-37.292
UUC - GAA	-95.148	-176.437	-115.72	-142.705	-223.624	-175.749	-134.622	-116.991	-125.255	-131.624	-101.007	-101.563	-128.77	-115.766	-123.763	-125.324	-99.887	-134.911	-117.027	-110.917	-156.538	-123.438
UUC - GAG	33.385	42.683	68.141	22.392	184.266	17.48	21.56	13.508	16.254	0.7608	38.76	45.744	21.789	94.248	108.948	0.0903	35.037	0.0709	38.313	-33.423	70.978	64.805
UUC - UAA	-0.9438	-14.095	-13.651	11.34	-15.006	0.2016	14.746	37.855	20.885	22.612	0.8238	34.676	13.918	-0.4309	36.196	28.495	24.443	33.867	0.5585	41.53	-12.069	-19.086
UUC - UAG	-0.9447	-11.247	-15.259	15.779	-0.5431	0.4825	21.167	0.2501	18.474	36.302	12.313	32.097	20.682	-0.3527	22.34	0.4472	19.934	38.812	12.107	13.098	0.6521	-19.6
UUC - UGA	-11.474	0.2063	-0.305	-33.728	0.6173	-24.865	-0.2714	-11.756	10.505	-0.9918	-0.9248	-0.0893	-0.5548	-0.0374	-18.871	-0.209	-10.058	0.1011	-0.7507	-0.5726	0.2028	0.4279
UUU - AAA	-93.779	-33.51	-58.126	-175.769	-0.6286	-129.683	-48.206	-143.708	-41.136	-71.327	-47.47	-101.671	-43.425	-76.989	-56.318	-43.893	-89.434	-69.82	-47.349	-110.855	-51.301	-64.24
UUU - AAG	-144.864	-153.068	-152.797	-222.202	-180.674	-242.357	-106.009	-121.158	-87.876	-171.334	-107.412	-104.788	-99.616	-157.621	-152.753	-154.245	-116.854	-172.938	-110.889	-46.863	-187.316	-154.91
UUU - AAC	-82.656	-109.403	-95.371	-192.58	-152.955	-205.182	-104.882	-164.685	-93.946	-163.422	-99.35	-158.151	-100.663	-92.194	-66.708	-150.22	-166.378	-161.807	-107.936	-105.817	-116.677	-89.283
UUU - AAU	-65.176	-14.807	-36.599	-171.272	-12.27	-85.023	-28.247	-141.268	-31.95	-77.373	-38.688	-102.866	-30.946	-60.239	-60.148	0.3221	-120.735	-76.807	-34.176	-109.778	-0.2157	-57.288
UUU - ACA	-17.047	30.097	19.551	-48.761	22.46	-38.88	-41.21	-125.715	-40.401	-73.177	-43.312	-98.13	-40.324	14.33	-21.132	-39.967	-86.342	-74.663	-41.78	-138.661	26.443	29.64
UUU - ACC	-0.9344	-74.514	-19.382	-33.157	-64.067	-31.395	-99.493	-78.291	-86.313	-89.491	-90.14	-34.536	-89.348	-32.44	117.851	-104.05	-55.636	-85.013	-103.305	0.7317	-71.662	-54.214
UUU - ACG	-66.439	-110.778	-105.271	-26.114	-164.978	-30.675	-26.983	0.2385	-0.6687	-64.561	-19.798	14.16	-29.418	-80.713	-49.68	20.172	0.0683	-60.465	-17.056	-46.743	-95.928	-111.08
UUU - ACU	-11.394	-11.134	0.7134	-31.383	0.2336	-59.617	-59.98	-96.085	-64.871	-60.135	-58.798	-61.901	-57.983	-20.582	15.884	-56.31	-62.449	-61.313	-56.531	-115.299	-0.5806	-26.898
UUU - AGA	-115.127	-70.154	-104.193	-26.498	-85.948	-21.229	-33.487	-25.65	-15.714	-33.95	-32.233	-22.306	-29.915	-100.261	-17.636	-16.17	-0.997	-31.212	-37.286	-56.507	-45.596	-106.268
UUU - AGG	-82.241	-99.907	-100.226	-16.072	-122.39	-22.791	-48.899	0.5974	-20.462	-68.526	-43.968	0.1702	-47.939	-85.218	-19.644	-56.866	-14.469	-57.373	-50.454	-26.219	-103.937	-100.307
UUU - CGA	-0.5806	0.7432	-0.1151	-29.833	83.404	-45.837	-11.892	21.252	-0.3342	0.9498	-0.1803	27.845	-0.71	0.2542	-29.565	-15.907	28.55	11.532	-11.773	-0.8842	16.177	12.937
UUU - CGC	71.863	57.85	61.977	-30.759	53.719	-101.451	-40.577	60.791	-43.961	-28.693	-29.35	-0.6575	-24.786	86.264	-48.794	-84.88	25.236	-28.328	-36.926	30.928	-34.058	58.462
UUU - CGG	-14.266	-17.468	-23.779	-38.515	-55.038	-89.34	-10.297	42.079	-11.266	0.3155	-0.7814	51.013	-0.3028	-25.175	-82.52	-31.564	29.469	0.9003	0.0055	0.9883	-17.218	-16.071
UUU - CGU	13.744	33.822	27.818	-45.283	42.905	-53.886	-35.912	-28.451	-47.162	-14.216	-36.896	-21.437	-40.774	10.133	-13.012	-45.508	20.2	-17.158	-30.159	37.176	14.618	0.8133
UUU - AGC	-87.321	-117.385	-111.628	-79.503	-137.312	-58.41	-95.663	-119.473	-70.963	-141.079	-73.158	-135.739	-88.341	-99.04	-53.963	-113.688	-147.998	-137.382	-78.267	-41.775	-138.375	-126.121
UUU - AGU	-80.001	-46.795	-72.911	-73.258	-0.1819	-73.518	-53.318	-65.682	-57.117	-48.524	-42.569	-45.554	-62.536	-68.893	-48.368	-45.528	-34.084	-51.147	-49.381	-37.528	-59.631	-77.486
UUU - UCA	0.7401	31.331	43.057	45.275	114.441	34.36	-0.0801	-88.416	-23.656	-14.163	-16.304	-56.585	-12.913	10.669	15.028	15.547	-49.679	-25.09	-0.5456	-121.919	87.329	55.483
UUU - UCC	23.719	-14.214	0.6499	112.543	-64.518	38.081	-86.943	-150.26	-87.949	-90.842	-87.942	-135.56	-92.298	12.493	149.518	-83.19	-115.96	-96.053	-81.76	-111.05	21.12	21.601
UUU - UCG	-68.061	-109.598	-79.158	21.931	-139.351	-0.4949	-56.827	-151.596	-58.457	-92.153	-54.826	-130.408	-63.456	-85.119	-55.339	-38.242	-122.567	-98.281	-58.528	-118.565	-98.727	-96.257
UUU - UCU	34.123	28.967	62.693	20.618	74.302	0.3324	-31.562	-84.89	-36.272	-46.491	-35.601	-79.76	-33.531	10.086	40.642	-32.01	-68.129	-48.217	-23.122	-122.134	67.426	48.783
UUU - AUA	-16.552	30.229	0.3438	-32.224	-13.632	-14.073	71.233	58.086	79.696	31.345	61.129	82.25	62.107	0.6696	-31.202	79.433	67.027	31.113	62.246	66.286	0.5985	21.459
UUU - AUC	-0.8525	-21.647	0.7455	-78.752	-54.876	-45.92	-92.338	-115.565	-72.787	-118.46	-86.529	-89.151	-98.116	11.809	-59.598	-98.918	-113.238	-110.415	-88.177	-53.975	-84.64	0.573
UUU - AUU	35.885	65.987	57.288	-82.657	42.995	-75.697	-0.69	-80.586	17.127	-16.07	-0.6335	-38.516	-0.1532	22.47	-29.136	52.47	-52.744	-13.726	-0.2792	-64.164	41.44	47.061
UUU - UUC	35.458	-18.549	45.372	42.074	42.713	-0.2749	-92.75	-130.195	-91.832	-110.516	-102.304	-116.074	-96.347	21.933	75.977	-72.187	-129.978	-107.031	-94.951	-62.112	28.156	42.154
UUU - UUU	-41.35	-45.581	-58.768	-83.701	-10.979	-136.74	-71.961	-170.914	-83.276	-81.899	-81.025	-152.678	-86.277	-82.943	-83.633	-67.355	-132.437	-89.22	-88.903	-161.645	-23.462	-39.303
UUU - UAC	39.948	96.345	45.495	-97.498	-0.4626	0.5376	-56.334	-90.37	-58.584	-102.051	-59.599	-79.078	-60.552	81.48	-26.182	-78.944	-93.355	-98.792	-60.141	-58.152	0.9983	78.621
UUU - UAU	136.388	143.257	144.346	-43.373	138.525	56.128	-0.695	-96.955	-15.612	-39.212	-12.14	-78.842	-19.925	111.209	-16.962	23.02	-77.162	-43.153	-15.924	-108.721	161.377	152.633
UUU - UGC	21.026	25.214	19.95	22.686	40.683	43.123	-35.84	-68.846	-38.285	-65.772	-34.685	-67.769	-33.732	25.358	-17.048	-71.156	-70.096	-73.42	-34.476	-15.402	-19.528	24.989
UUU - UGU	48.07	59.141	59.165	0.4618	116.925	13.88	16.202	-13.371	34.842	-19	16.796	0.6475	0.5074	17.152	-10.241	37.379	0.6689	-19.671	17.853	0.5292	88.827	40.651
UUU - UGG	12.719	32.264	12.571	67.582	22.549	47.625	16.484	-20.374	15.995	-15.271	18.708	-22.07	18.893	20.572	0.2932	0.0387	-0.9028	-15.537	25.791	44.506	0.4565	23.528
UUU - CUA	119.393	150.769	136.428	49.894	156.486	34.408	21.211	98.959	14.238	52.25	20.824	67.911	27.282	152.197	53.911	36.791	96.352	55.355	24.275	118.555	43.322	130.802
UUU - CUC	126.941	102.712	125.268	63.643	45.082	-35.519	-0.6044	65.09	0.607	0.4265	0.8089	57.822	0.4831	135.587	190.545	-34.928	40.061	0.9343	-0.2902	92.804	10.395	149.818
UUU - CUG	44.953	-15.308	53.047	-0.1634	-57.915	-76.18	-46.811	34.765	-49.957	-22.296	-34.688	22.812	-43.539	47.189	29.352	-64.232	16.859	-22.971	-32.712	12.132	-83.525	20.02
UUU - CUU	142.879	99.296	131.194	21.95	146.722	-0.3368	13.198	0.2739	16.585	52.835	15.036	30.71	0.6713	102.515	105.836	29.088	33.576	49.715	0.8674	64.747	49.757	124.748
UUU - UUA	24.254	74.393	50.353	56.357	142.82	94.274	54.145	33.461	53.15	82.268	50.12	56.587	65.578	19.222	119.522	78.888	57.843	79.9	52.704	-16.941	196.866	91.919
UUU - UUG	-43.025	-46.184	-53.908	82.001	-22.614	217.877	25.051	-37.299	29.717	29.038	21.666	55.122	14.793	-44.526	144.997	70.813	11.956	29.158	24.358	-84.683	116.747	-14.768
UUU - CCA	66.253	83.194	75.689	-0.6787	92.506	-60.592	-23.565	-44.677	-29.706	-22.515	-19.127	-26.72	-27.573	52.455	-32.229	-27.988	-0.6831	-26.979	-11.73	-89.634	52.28	108.671
UUU - CCC	94.112	64.979	76.831	71.622	-54.963	15.071	110.616	118.468	65.47	69.448	118.711	86.305	115.728	82.134	103.087	19.645	104.025	58.029	120.187	93.444	15.974	112.401
UUU - CCG	-41.634	-76.734	-61.674	0.3024	-142.118	-45.349	23.094	-22.381	10.76	-20.529	20.743	-14.877	12.35	-39.54	-115.261	-0.1291	-0.1781	-20.026	27.792	-66.878	-75.94	-56.942
UUU - CCU	98.602	73.108	67.938	21.22	71.22	-17.717	-14.182	-29.237	-21.142	-0.3593	-23.958	-26.609	-13.502	65.747	41.313	-28.048	-0.3252	-17.89	-21.169	-46.872	52.843	72.94
UUU - CAC	49.936	78.423	48.668	-42.046	-0.5076	-50.286	-68.136	-25.813	-55.315	-75.788	-58.502	-41.97	-54.944	73.758	0.9049	-101.186	-40.493	-76.403	-59.945	-23.182	-0.739	55.8
UUU - CAU	62.174	89.533	66.206	-42.439	97.531	-14.013	-41.408	-66.135	-54.791	-44.037	-46.967	-41.339	-57.187	79.679	-29.731	-22.772	-32.155	-52.249	-40.936	-67.496	65.492	68.659
UUU - CAA	43.054	81.791	76.233	-16.512	70.842	-55.729	-33.33	-87.627	-36.713	-20.44	-36.455	-66.908	-32.678	52.649	16.842	-32.51	-35.725	-31.339	-28.327	-68.919	99.623	92.442
UUU - CAG	-56.632	-48.627	-47.73	-119.847	-125.954	-184.566	-150.233	-149.65	-154.323	-158.241	-150.842	-156.499	-156.85	-52.741	-157.588	-184.378	-147.265	-166.12	-146.508	-144.262	-144.857	-59.857
UUU - GUA	56.381	120.931	76.191	107.388	131.37	86.784	114.197	112.786	109.743	96.221	107.342	114.451	109.371	80.825	53.453	128.681	117.055	99.028	103.27	124.609	88.218	99.44
UUU - GUC	66.923	27.015	54.305	125.043	-0.3303	101.652	110.105	205.071	96.946	193.886	114.734	173.186	112.832	48.084	92.887	116.803	144.201	201.307	105.888	211.793	-37.659	40.009
UUU - GUG	-12.438	-28.536	-41.842	175.442	-121.778	249.065	297.359	438.465	276.378	395.232	288.311	392.952	295.129	-0.9009	119.428	342.672	354.314	400.224	303.098	277.984	-16.294	-17.751
UUU - GUU	81.006	83.517	81.473	31.177	57.359	0.9084	83.121	52.374	85.45	104.131	69.13	78.569	61.033	70.805	30.996	139.962	97.662	97.968	56.48	142.861	129.231	63.706
UUU - GCA	0.1659	52.859	43.321	73.199	71.714	15.018	16.908	-34.125	0.0025	-0.2739	13.35	-50.492	19.535	42.57	0.2992	0.985	-17.513	-0.1492	13.577	-72.911	44.43	54.005
UUU - GCC	29.284	-47.902	14.133	303.735	-60.3	197.563	151.172	298.119	165.912	264.177	160.061	196.292	166.679	12.384	241.843	152.03	196.43	273.333	166.675	299.963	-31.394	-23.4
UUU - GCG	-69.579	-112.734	-108.903	134.952	-174.807	95.362	30.055	71.143	29.738	58.328	35.172	71.687	41.005	-80.33	79.197	53.487	51.185	59.048	40	-20.76	-78.296	-106.994
UUU - GCU	11.713	19.245	32.92	93.666	50.886	38.781	22.737	0.7651	23.33	62.68	38.278	-33.061	25.786	23.119	83.712	69.342	23.257	59.456	39.198	33.603	48.204	11.684
UUU - GGA	49.403	77.399	43.303	144.919	196.339	161.789	147.034	181.171	135.254	91.211	155.041	166.036	169.202	72.875	45.046	202.489	126.557	101.152	152.866	67.69	158.316	50.051
UUU - GGC	24.591	-20.343	-17.264	145.118	-10.257	220.908	228.952	363.163	231.42	275.023	237.464	250.739	249.74	40.935	42.497	187.173	288.739	280.97	233.931	260.082	-26.186	-53.747
UUU - GGG	0.453	-0.2112	-28.156	126.476	-78.679	208.577	171.313	219.368	134.179	189.562	144.53	161.953	179.36	0.2807	20.479	146.774	143.301	196.787	148.788	66.071	0.4251	-33.331
UUU - GGU	33.767	72.615	27.7	26.089	94.564	20.096	77.664	178.514	120.128	130.995	88.424	177.013	71.942	53.599	-67.698	116.376	189.196	123.013	90.736	259.331	88.977	31.961
UUU - GAC	-33.058	-67.152	-52.888	14.406	-142.643	137.313	10.23	46.566	-0.2031	14.374	0.1957	0.3672	0.5417	-34.197	-57.207	-27.297	-0.6543	20.936	-0.7234	-0.0366	-30.322	-65.89
UUU - GAU	22.795	52.454	11.267	-34.834	43.525	29.705	22.462	17.387	14.325	63.411	0.482	58.269	21.438	15.062	-44.304	57.265	44.31	68.211	-0.4472	68.998	144.004	19.863
UUU - GAA	-67.951	0.1056	-59.598	13.511	0.8688	0.1673	12.906	-45.425	0.9731	13.323	0.9448	-46.247	0.6315	-56.633	-39.548	42.137	-23.264	0.7392	0.7918	-0.6935	82.681	-53.736
UUU - GAG	-102.782	-102.203	-134.716	-0.6281	-212.029	45.525	15.61	128.152	-0.4895	41.529	-16.004	62.192	0.2072	-122.855	-103.769	-21.666	36.359	39.926	-16.047	78.925	-149.975	-129.71
UUU - UAA	42.504	50.643	36.824	56.763	88.378	72.086	51.337	50.29	35.775	43.678	46.747	37.072	40.12	64.829	37.759	64.714	33.539	44.056	55.049	42.744	49.507	54.726
UUU - UAG	-0.4558	27.786	17.469	50.008	-0.869	25.216	41.513	32.965	30.93	23.993	39.582	32.258	39.561	0.526	11.881	77.13	30.076	25.512	32.419	20.548	16.732	12.687
UUU - UGA	12.786	23.965	-12.917	48.965	0.5164	69.985	20.267	-0.1727	18.655	16.694	18.432	-0.2602	17.204	-0.7186	22.701	15.094	-13.358	21.533	17.571	-0.1444	0.8275	0.9853
UAU - AAA	-97.258	-27.37	-64.753	-156.579	13.556	-69.05	-73.428	-155.563	-94.848	-83.338	-86.855	-130.074	-84.247	-79.237	-67.575	-102.306	-102.492	-80.349	-94.93	-142.812	-0.5733	-42.881
UAU - AAG	-148.681	-185.386	-152.948	-203.546	-181.245	-210.146	-201.193	-211.723	-205.492	-230.614	-205.285	-210.806	-204.855	-159.545	-200.675	-222.564	-191.077	-229.5	-209.212	-152.006	-188.4	-185.324
UAU - AAC	-82.634	-113.206	-76.511	-161.779	-151.972	-164.382	-134.073	-214.018	-146.087	-185.299	-143.052	-201.305	-148.016	-85.517	-163.51	-164.55	-199.785	-187.349	-137.205	-133.649	-124.443	-110.842
UAU - AAU	-61.716	-15.02	-25.542	-100.296	15.792	-46.737	-80.351	-149.532	-90.623	-109.779	-91.391	-131.681	-82.499	-27.952	-45.052	-59.29	-134.441	-112.738	-86.488	-132.57	-0.46	-31.344
UAU - ACA	-28.642	13.262	-0.7104	-79.452	0.4897	-27.107	-60.376	-161.529	-79.566	-92.821	-64.904	-118.604	-66.08	-17.376	-39.517	-64.869	-104.786	-100.574	-59.748	-104.467	13.378	-15.902
UAU - ACC	-27.159	-65.504	-40.281	-104.957	-116.707	-117.544	-127.718	-149.507	-117.388	-139.884	-121.089	-127.287	-134.329	-22.658	-100.605	-117.669	-124.935	-141.693	-123.463	-77.855	-92.526	-92.298
UAU - ACG	-90.944	-132.295	-122.654	-90.369	-136.312	-99.293	-39.593	51.782	-33.922	-41.484	-34.328	30.94	-38.743	-98.345	-132.89	-12.002	30.322	-43.659	-22.972	38.377	-99.89	-122.97
UAU - ACU	-50.245	-29.256	-44.811	-61.577	37.273	-31.644	-87.352	-137.479	-74.853	-94.44	-88.746	-110.226	-82.437	-47.526	-23.899	-78.572	-100.799	-95.263	-84.768	-162.136	-27.914	-29.072
UAU - AGA	-70.034	-39.025	-69.984	-47.449	-32.341	-27.192	-0.8794	-15.816	-0.6102	-0.8489	-0.1382	12.39	-0.7731	-53.711	0.3878	0.1182	20.619	-0.9607	-0.5473	14.244	-26.521	-71.854
UAU - AGG	-68.842	-89.69	-84.837	-34.527	-126.706	-37.909	-45.393	-20.755	-24.885	-48.695	-42.392	11.52	-47.105	-91.284	0.3585	-56.428	12.753	-46.423	-39.933	-18.574	-84.819	-100.222
UAU - CGA	51.052	43.811	54.172	108.457	71.686	127.673	17.135	40.57	18.941	30.339	14.101	31.218	14.868	45.05	120.525	0.9107	30.464	29.309	17.411	-16.679	63.235	58.221
UAU - CGC	48.764	85.06	65.497	113.834	21.342	76.654	145.351	222.474	134.887	167.583	158.968	165.185	148.945	86.918	151.194	73.345	177.134	155.609	143.922	160.384	13.254	97.885
UAU - CGG	23.353	19.499	17.433	117.366	39.836	116.244	12.176	110.128	22.823	58.57	27.97	90.34	11.178	35.696	145.733	11.477	73.75	59.336	28.867	48.544	27.611	37.169
UAU - CGU	72.594	74.171	50.74	110.175	87.999	62.868	15.068	39.538	39.647	24.756	27.878	20.191	14.112	66.736	119.11	23.034	36.805	28.844	27.861	69.593	61.864	75.124
UAU - AGC	-97.262	-142.715	-122.517	-127.894	-142.898	-116.557	-140.536	-199.933	-126.926	-164.698	-128.206	-211.541	-135.07	-93.895	-144.058	-134.994	-194.875	-166.962	-125.079	-83.841	-164.387	-135.333
UAU - AGU	-96.718	-67.965	-91.945	-115.801	-0.5699	-77.932	-92.469	-130.592	-85.4	-107.462	-84.311	-105.555	-96.11	-87.567	-66.63	-88.056	-112.751	-104.018	-83.902	-123.676	-72.85	-113.98
UAU - UCA	-0.7268	26.862	0.1508	19.729	56.489	35.745	-22.048	-51.517	-36.06	-0.1045	-26.753	-59.626	-28.783	-11.254	36.366	-17.107	-33.822	-11.52	-24.544	-100.239	42.455	10.594
UAU - UCC	20.059	16.362	19.641	15.517	-18.286	-0.7733	-67.269	-99.525	-55.946	-80.709	-62.484	-100.392	-62.993	30.652	-21.924	-58.295	-99.739	-79.87	-58.714	-45.946	-28.998	16.359
UAU - UCG	-29.222	-65.579	-41.023	0.9653	-87.409	-13.864	-55.744	-27.511	-53.516	-49.082	-64.626	-43.453	-60.265	-36.41	-69.678	-50.073	-51.933	-48.735	-62.042	-53.203	-75.239	-45.145
UAU - UCU	34.241	38.975	47.636	25.818	29.038	48.151	-40.918	-71.659	-37.356	-53.298	-43.315	-82.257	-42.071	18.932	43.975	-34.615	-88.027	-52.172	-36.447	-129.201	38.225	54.21
UAU - AUA	-52.875	0.1923	-26.616	-88.975	-29.895	-27.468	45.445	74.293	49.984	36.582	56.164	78.737	46.352	-19.414	-63.825	29.454	88.706	33.129	53.443	127.213	-39.236	-47.343
UAU - AUC	-49.916	-67.089	-59.07	-164.501	-96.875	-165.263	-104.399	-144.154	-110.329	-137.42	-105.835	-116.321	-112.649	-54.554	-169.539	-116.34	-139.055	-133.528	-108.739	-77.718	-121.859	-58.981
UAU - AUU	-40.643	25.577	-0.8791	-92.442	63.36	-74.719	-49.101	-99.359	-44.113	-70.363	-47.166	-81.599	-54.374	-26.142	-65.405	-28.578	-85.334	-68.769	-52.178	-137.572	10.775	0.2912
UAU - UUC	43.703	0.9266	65.112	38.251	14.061	-15.759	-38.311	-0.0487	-22.61	-45.158	-49.722	-16.119	-42.015	53.052	-42.881	-36.82	-22.804	-52.264	-45.988	99.977	-22.711	54.25
UAU - UUU	82.239	89.963	94.865	41.225	141.381	27.485	-0.926	13.628	-0.5466	-18.682	-23.4	-10.015	-11.751	64.808	-11.264	23.412	-46.388	-13.304	-19.543	-0.9413	150.066	97.796
UAU - UAC	108.111	145.793	132.164	15.217	106.903	38.548	-75.176	-60.312	-74.169	-80.845	-82.883	-48.29	-77.064	111.913	-62.173	-58.254	-42.487	-82.948	-76.246	-11.29	21.8	148.852
UAU - UAU	157.475	229.542	199.491	0.4249	258.84	57.491	-17.315	16.379	-13.595	-22.369	-21.811	0.172	-22.886	193.546	30.048	22.148	-24.445	-19.067	-22.119	0.6018	181.946	206.657
UAU - UGC	38.989	58.068	49.003	17.976	109.939	-0.2259	-41.048	-0.5899	-29.073	-53.548	-38.243	-11.959	-31.745	44.933	-66.917	-27.622	-29.887	-45.803	-40.597	77.742	-31.733	64.184
UAU - UGU	40.575	76.835	53.309	14.648	130.565	18.512	14.533	39.052	22.77	-0.9092	0.4333	23.435	0.8034	62.101	-14.241	-11.778	0.9873	-16.943	-0.0466	36.104	58.259	61.064
UAU - UGG	26.031	48.032	41.199	29.706	61.946	-10.659	-26.647	11.824	-16.409	-26.781	-25.905	0.424	-25.135	37.751	-41.203	-14.723	19.975	-27.128	-35.277	61.896	0.6044	46.297
UAU - CUA	75.546	87.447	102.329	126.525	104.331	97.739	46.58	61.771	52.613	79.764	60.945	37.953	43.128	104.071	120.915	26.337	46.554	76.382	59.266	74.781	77.018	99.51
UAU - CUC	90.969	70.149	96.16	114.247	-41.269	76.735	-12.622	-81.318	-13.115	-24.454	-0.6708	-99.896	-0.3867	81.725	170.045	-37.963	-90.432	-27.438	-0.4877	-27.507	-0.3755	111.308
UAU - CUG	50.42	37.875	45.333	236.639	15.632	345.691	160.831	132.3	137.201	206.21	146.297	231.414	144.1	60.251	389.135	95.956	318.203	203.977	143.357	26.107	0.8206	57.06
UAU - CUU	96.648	91.886	112.971	75.855	91.344	121.539	0.4516	-57.576	0.7278	-0.8217	0.176	-65.008	0.397	113.853	132.881	17.926	-56.891	0.3882	0.39	-62.27	59.158	115.596
UAU - UUA	55.645	89.761	63.963	65.157	135.173	125.871	79.839	130.176	104.788	112.428	77.119	127.617	85.077	40.546	137.792	103.289	136.54	116.461	73.941	78.491	219.438	119.728
UAU - UUG	14.801	0.7863	32.843	138.207	-27.42	271.797	126.832	278.276	137.946	182.876	144.086	318.802	142.812	0.8955	180.295	150.059	253.669	184.398	140.009	131.452	114.38	55.893
UAU - CCA	76.396	92.739	75.565	121.048	58.996	72.277	92.443	30.592	96.165	70.841	98.837	68.778	99.093	88.703	92.447	64.259	61.912	72.641	93.389	-0.379	105.628	130.803
UAU - CCC	102.865	123.284	117.591	87.091	38.51	68.278	185.352	46.673	154.527	169.251	188.098	36.004	196.825	89.146	154.058	160.8	45.07	168.533	195.276	57.49	43.962	129.735
UAU - CCG	43.459	40.404	11.901	156.155	-15.564	252.136	226.923	175.934	214.548	205.381	220.469	152.527	230.695	43.218	175.125	161.798	145.178	208.785	223.711	27.228	-0.0997	63.84
UAU - CCU	132.405	163.875	137.268	108.487	135.103	87.343	63.911	-0.7832	64.738	38.526	62.569	-12.679	68.044	142.377	168.339	148.487	-0.8512	34.009	69.753	12.823	92.091	179.755
UAU - CAC	120.385	141.982	117.095	95.929	58.799	87.885	0.0145	19.118	25.091	0.6453	0.6573	0.7352	0.7415	127.578	80.31	-17.22	13.109	0.6797	0.8142	34.943	74.697	160.948
UAU - CAU	132.236	162.652	144.766	84.558	167.21	116.549	0.4802	83.965	18.462	15.382	12.246	76.199	0.6185	136.871	79.473	26.351	54.275	18.461	14.352	52.243	111.445	144.431
UAU - CAA	88.197	76.239	97.137	88.104	71.182	94.54	-22.031	-78.851	-30.088	-0.0134	-17.463	-54.687	-22.773	85.654	124.54	-36.568	-39.253	-0.5723	-20.091	-39.128	120.296	118.708
UAU - CAG	64.562	106.152	79.826	90.454	26.583	35.829	-71.75	29.844	-39.499	-45.648	-55.576	-0.9936	-61.64	85.446	67.193	-73.955	-28.291	-43.045	-62.865	20.09	-11.008	102.43
UAU - GUA	0.9965	43.752	22.083	-17.747	21.454	-15.244	77.633	45.363	66.808	58	71.439	60.504	68.108	19.501	-17.852	64.887	69.331	68.133	61.045	73.321	40.802	39.023
UAU - GUC	-20.909	-62.548	-47.331	-48.028	-115.245	-83.107	35.36	-24.093	25.879	46.711	32.63	-34.173	32.156	-35.225	-83.427	92.071	-28.092	51.246	31.335	40.704	-81.483	-46.186
UAU - GUG	-24.676	-63.534	-55.118	18.37	-154.907	-65.525	281.777	393.507	249.215	331.323	280.301	358.66	290.041	-46.978	-63.606	264.205	312.566	334.108	276.975	256.682	-44.177	-72.662
UAU - GUU	24.275	30.434	0.295	-47.675	20.594	27.583	15.116	-23.75	23.388	16.82	15.193	-17.391	14.059	20.609	-0.6704	75.29	-27.259	15.781	16.862	-20.222	40.889	0.3175
UAU - GCA	-37.503	12.442	-18.873	-0.9165	0.3001	-0.4969	15.465	-13.596	0.8417	10.235	0.9028	-0.7159	15.34	-14.294	-16.716	12.306	12.676	13.573	15.488	-52.092	72.995	-0.3678
UAU - GCC	-16.319	-78.707	-29.497	43.876	-99.62	-47.649	132.398	108.107	136.639	196.682	143.158	79.912	131.587	-32.983	-22.892	168.596	79.617	200.211	138.3	196.442	-64.079	-70.719
UAU - GCG	-75.043	-130.841	-109.549	14.798	-172.801	-56.99	115.101	272.896	106.298	170.922	114.077	224.316	125.021	-119.952	0.1292	89.989	185.741	177.094	108.466	54.395	-71.729	-134.081
UAU - GCU	-15.898	-18.008	-40.081	45.035	-0.9891	45.85	-0.0051	-56.612	-0.0047	0.1285	0.4485	-38.458	0.57	-27.207	25.635	33.445	-40.497	10.149	-0.0333	-37.614	49.449	-27.261
UAU - GGA	47.118	15.935	23.275	59.22	56.362	-0.5188	86.991	93.847	80.961	51.725	104.718	96.471	87.621	19.026	69.296	111.786	106.492	50.24	110.114	45.137	113.701	16.372
UAU - GGC	-0.1309	-73.52	-35.952	49.916	-94.652	-35.661	85.067	143.099	76.278	121.349	78.845	95.106	94.742	-0.291	-21.603	65.613	109.828	127.489	86.211	169.412	-50.676	-97.07
UAU - GGG	-0.6852	0.66	-19.952	43.587	-68.348	10.791	62.132	89.396	60.767	72.451	56.032	44.181	54.56	0.0174	0.4141	57.693	66.115	72.816	53.014	31.771	13.005	-41.903
UAU - GGU	0.0885	0.1371	-0.6002	-22.377	19.044	-18.754	17.015	0.5025	14.273	0.2502	0.904	15.264	22.258	15.258	-24.163	21.257	0.289	0.3068	11.93	18.068	50.862	-52.312
UAU - GAC	-45.424	-134.992	-74.774	-36.543	-174.216	-85.007	-57.516	-40.38	-48.399	-79.6	-59.287	-59.107	-58.72	-90.03	-107.276	-61.649	-75.27	-84.052	-61.755	10.888	-78.265	-114.345
UAU - GAU	-33.445	-0.5631	-55.116	-76.996	-13.155	-33.541	-53.587	-69.26	-51.374	-63.007	-64.498	-53.438	-59.793	-46.407	-44.045	-10.947	-62.49	-68.869	-61.778	-26.955	47.071	-55.45
UAU - GAA	-92.294	-56.333	-93.421	-75.064	-16.636	-44.984	-22.572	-85.183	-41.942	-35.305	-36.682	-85.318	-19.964	-97.551	-44.259	-19.955	-51.862	-43.929	-28.836	-63.902	24.878	-92.536
UAU - GAG	-98.559	-154.418	-149.725	-89.781	-223.895	-136.559	-110.522	-48.163	-109.786	-132.46	-109.65	-64.356	-105.674	-157.218	-145.164	-96.106	-74.748	-131.647	-112.755	20.978	-165.461	-169.043
UAU - UAA	33.534	44.101	33.664	16.062	75.312	28.491	33.593	28.044	37.876	34.942	22.686	33.153	32.343	44.461	27.916	37.21	11.507	28.93	33.78	21.462	43.282	29.662
UAU - UAG	0.9257	30.259	0.4844	54.817	29.728	70.951	15.179	14.127	24.411	13.748	19.815	0.674	19.668	10.921	34.795	18.695	18.93	14.978	22.243	0.5951	15.433	0.4616
UAU - UGA	22.742	25.257	0.9246	52.091	37.955	69.367	20.773	0.6365	17.484	27.184	25.091	11.582	25.352	15.201	40.511	26.379	31.04	24.298	17.576	0.7845	20.328	21.598
UAC - AAA	87.322	30.218	62.781	95.891	-0.7974	37.173	0.799	145.512	17.91	45.376	0.8193	107.951	0.9296	50.815	40.148	38.88	90.144	45.617	18.186	135.821	-0.877	58.692
UAC - AAG	106.723	79.996	95.553	13.681	188.277	-17.498	116.346	263.96	149.327	156.48	118.247	244.927	122.597	133.566	-23.152	121.944	169.812	158.098	123.81	238.705	72.807	79.826
UAC - AAC	114.536	144.683	129.892	161.804	187.781	158.114	163.781	214.328	154.081	211.372	169.272	171.614	155.99	124.684	116.56	149.083	175.307	204.144	159.078	197.899	110.585	137.804
UAC - AAU	109.954	69.634	77.725	78.377	-0.0043	-0.3883	86.404	278.443	79.999	127.005	79.602	256.87	90.013	105.776	57.142	86.083	226.146	128.25	83.244	287.566	10.361	95.837
UAC - ACA	-11.596	-44.387	-45.287	-29.509	-86.677	-68.376	0.403	36.166	23.026	-23.447	10.583	23.808	14.299	-42.549	-47.403	-13.549	-0.8935	-30.388	20.045	34.687	-43.578	-15.429
UAC - ACC	56.727	79.501	81.4	59.908	126.34	51.423	63.045	91.69	69.509	47.23	66.369	25.725	63.386	72.776	68.528	51.217	59.031	39.915	67.765	55.32	56.052	80.029
UAC - ACG	62.347	86.513	72.526	-0.7171	277.181	0.2256	78.001	69.959	76.183	137.627	71.678	105.843	65.859	59.874	22.18	65.704	66.458	134.24	71.825	71.518	72.341	83.824
UAC - ACU	-15.844	-57.147	-27.75	-0.019	-44.228	-32.51	-54.821	23.113	-27.936	-29.506	-53.327	-0.1579	-49.756	-15.924	-21.276	-59.334	-26.449	-26.695	-56.729	47.483	-43.76	-0.6478
UAC - AGA	75.654	49.05	69.163	-14.542	38.656	-57.834	25.989	109.528	33.516	34.553	25.549	125.086	21.027	56.054	-39.657	28.52	95.912	37.662	18.551	66.715	63.872	94.661
UAC - AGG	41.44	51.578	54.487	-25.499	159.564	-44.95	35.268	107.362	56.818	59.27	37.016	141.653	34.599	61.438	-14.005	49.104	89.301	60.812	28.507	35.978	72.234	50.688
UAC - CGA	-87.413	-76.381	-91.978	-34.758	-103.142	-42.28	-51.687	-109.19	-50.701	-79.352	-64.398	-71.851	-50.841	-106.88	-60.43	-29.513	-98.853	-78.832	-57.675	-64.091	-41.842	-97.124
UAC - CGC	-48.004	-33.313	-62.718	-20.577	-28.23	0.1206	25.31	-190.119	0.9841	-12.403	13.314	-175.29	19.371	-78.011	-85.633	18.372	-166.444	-0.9807	15.917	-63.608	-32.88	-62.535
UAC - CGG	-36.859	-19.006	-18.467	41.706	-24.841	89.476	-46.649	-80.855	-55.955	-79.762	-49.68	-71.288	-54.817	-16.699	137.727	-22.725	-65.232	-71.787	-54.326	-50.018	57.242	-30.181
UAC - CGU	-75.774	-75.384	-69.999	-21.779	-91.434	-37.123	-91.992	-140.334	-95.013	-94.912	-88.923	-119.051	-94.291	-84.027	0.5393	-48.938	-125.152	-87.691	-92.538	-122.794	-58.382	-84.102
UAC - AGC	96.204	91.594	98.255	76.548	123.681	75.584	12.798	78.361	0.5344	52.227	12.893	59.299	18.744	79.288	31.669	25.328	53.097	53.266	15.79	34.007	60.206	94.576
UAC - AGU	75.619	26.582	41.957	42.92	0.1985	-42.236	-20.391	82.837	-19.789	-0.3427	-26.925	85.914	-31.8	61.923	43.201	-0.6081	36.41	-0.784	-23.148	54.57	-0.6138	53.012
UAC - UCA	-102.877	-113.11	-110.2	-79.17	-153.48	-92.238	-32.303	-0.8735	-40.819	-60.351	-35.51	-10.022	-40.545	-114.424	-94.832	-56.274	-28.42	-59.735	-41.81	-33.682	-109.246	-108.862
UAC - UCC	-48.68	-38.06	-53.654	-102.915	-49.795	-104.637	46.01	30.842	45.408	0.7914	46.475	0.2205	41.726	-64.552	-90.728	41.314	31.411	0.8488	47.093	39.034	-0.2221	-65.781
UAC - UCG	-12.328	-20.633	-0.109	-0.9673	57.262	52.363	0.6855	44.545	-0.5245	48.574	0.6181	61.778	0.9934	-0.7906	-0.8582	-0.7836	36.492	44.129	10.962	13.046	37.746	-0.8093
UAC - UCU	-90.466	-95.465	-109.67	-69.971	-159.224	-62.826	-60.114	22.594	-47.525	-50.569	-64.66	-0.5167	-64.131	-93.263	-64.113	-41.832	-21.234	-37.345	-62.024	12.242	-62.364	-94.375
UAC - AUA	0.9102	-13.974	0.2691	-32.717	-0.8955	-60.538	78.127	85.612	68.735	57.982	81.233	88.933	71.623	-0.3024	-47.872	56.234	73.579	63.291	86.26	37.083	0.0708	0.9706
UAC - AUC	96.032	96.967	95.115	84.454	63.998	84.946	48.744	53.548	51.783	69.761	39.623	32.652	51.979	118.365	101.71	68.856	44.26	62.737	44.906	27.53	85.696	104.931
UAC - AUU	49.485	-37.496	0.8345	65.654	-61.426	-17.719	-0.8553	87.092	-0.846	40.095	-12.156	50.682	-0.9126	0.6958	56.531	-26.326	31.353	43.062	-15.93	84.545	-18.586	0.2298
UAC - UUC	74.064	106.854	68.169	60.267	130.445	-24.885	160.091	36.569	140.525	111.558	157.522	71.001	157.528	32.069	109.204	126.294	213.906	122.32	160.906	21.774	105.455	92.609
UAC - UUU	32.142	13.677	-0.274	49.14	-53.674	175.301	107.13	261.163	124.972	190.956	129.071	259.08	116.622	68.99	66.418	123.758	217.215	204.098	131.473	221.129	18.801	0.5417
UAC - UAC	-17.79	0.4872	0.8961	180.71	10.048	163.726	238.839	202.976	214.26	245.53	233.406	153.561	253.267	-10.22	161.535	213.919	330.249	241.439	238.637	183.436	131.617	-0.7366
UAC - UAU	-38.117	-84.497	-64.16	96.501	-101.621	36.399	107.765	223.795	153.015	134.168	129.595	238.411	112.403	-62.097	149.537	106.589	222.932	133.406	124.383	254.887	-18.828	-65.365
UAC - UGC	38.285	47.554	34.49	79.066	39.705	95.664	112.489	63.19	124.677	125.596	110.625	51.781	120.547	22.52	101.193	103.523	78.644	129.646	113.003	31.396	124.293	31.824
UAC - UGU	-0.5444	-48.035	-27.591	55.474	-71.919	0.5879	24.181	72.383	39.439	37.495	20.105	89.653	23.514	-25.68	124.118	40.868	67.765	30.074	21.334	28.545	28.546	-18.575
UAC - UGG	-10.71	0.1027	-0.5662	57.187	-58.901	62.174	89.433	87.527	86.699	91.838	88.748	85.827	89.021	-11.161	87.716	91.739	60.938	90.327	88	0.9837	29.051	0.9637
UAC - CUA	-49.914	-63.023	-61.345	-89.76	-59.383	-84.313	-25.702	-92.452	-29.283	-54.878	0.5152	-79.003	-16.926	-85.603	-88.916	-63.327	-77.912	-46.796	-26.01	-77.934	-65.581	-91.185
UAC - CUC	-46.08	-25.912	-56.974	-56.87	-0.8914	-71.248	-71.62	-143.881	-85.31	-100.004	-80.845	-133.626	-72.104	-52.986	-127.027	-62.09	-118.86	-103.362	-80.939	-54.046	21.531	-73.979
UAC - CUG	-26.45	0.9125	-0.8721	-117.491	119.273	-77.339	-109.198	-228.113	-116.416	-174.457	-125.234	-227.677	-120.27	0.3887	-171.302	-96.97	-173.506	-173.992	-120.701	-82.394	0.7703	-66.041
UAC - CUU	-94.495	-86.809	-104.9	-65.302	-136.606	-67.413	-71.595	-88.995	-77.241	-56.118	-69.395	-88.039	-71.539	-113.638	-37.621	-55.145	-82.022	-63.654	-69.19	-82.144	-85.587	-115.392
UAC - UUA	-95.726	-108.38	-117.089	-92.867	-201.582	-87.761	-29.328	-33.49	-39.018	-27.551	-40.292	-47.932	-32.347	-127.387	-88.047	-51.085	-28.741	-28.533	-25.739	-53.612	-92.463	-109.328
UAC - UUG	-0.8877	-16.335	-47.451	-142.837	-33.02	-148.443	19.729	-52.857	0.8858	37.015	16.453	-24.525	12.22	-20.057	-130.32	55.792	17.282	33.389	18.248	-61.191	16.916	-18.53
UAC - CCA	-174.885	-153.777	-178.652	-159.124	-220.307	-142.135	-168.243	-180.093	-181.99	-184.351	-175.656	-158.151	-178.473	-169.806	-159.674	-173.976	-171.872	-188.784	-170.337	-151.381	-170.816	-179.635
UAC - CCC	-92.653	-89.961	-88.696	-138.704	-61.028	-166.069	-214.24	-196.03	-213.216	-202.044	-213.977	-214.36	-217.391	-97.835	-195.907	-199.522	-202.046	-214.758	-217.302	-147.028	-66.489	-104.115
UAC - CCG	-136.201	-113.475	-146.242	-123.955	-64.131	-106.24	-184.264	-177.85	-177.938	-164.794	-186.201	-193.39	-187.526	-133.9	-149.756	-144.106	-178.719	-168.344	-186.215	-108.558	-52.952	-174.77
UAC - CCU	-152.116	-141.32	-150.643	-140.396	-162.502	-100.95	-149.803	-97.578	-145.311	-136.601	-150.005	-106.973	-149.818	-142.871	-89.397	-157.372	-121.135	-133.364	-150.325	-112.895	-139.235	-151.935
UAC - CAC	-72.075	-51.582	-76.763	0.1048	-0.7994	21.245	18.899	-82.121	19.497	-0.1131	11.088	-84.141	17.972	-81.556	-18.431	13.506	-60.349	0.9585	0.6383	-23.727	0.2334	-85.991
UAC - CAU	-102.475	-93.849	-105.325	-22.865	-98.229	-30.884	-10.932	-73.449	-0.5699	-0.9614	-14.447	-31.12	-0.8004	-114.177	70.267	-0.6045	-46.532	-0.4032	-11.185	-70.011	-74.505	-116.11
UAC - CAA	-164.124	-147.339	-171.809	-81.371	-192.475	-85.128	-55.447	-153.738	-80.983	-104.192	-55.602	-131.135	-66.646	-186.466	-132.518	-53.25	-141.219	-104.055	-57.604	-137.565	-126.082	-185.024
UAC - CAG	-111.45	-107.611	-115.867	-57.594	-55.956	-0.28	-40.309	-172.683	-25.332	-50.101	-38.188	-143.809	-37.633	-99.361	-81.274	-0.2202	-158.291	-60.931	-39.383	-112.552	-46.801	-151.274
UAC - GUA	-0.9516	-59.876	-0.3837	-14.475	-48.881	-29.595	-41.738	-35.706	-48.522	-73.212	-29.446	-43.9	-39.071	-28.685	-61.055	-67.821	-41.643	-67.721	-28.751	-88.208	-40.887	-0.371
UAC - GUC	51.091	62.373	79.987	34.067	45.133	16.647	-84.805	-116.7	-100.439	-124.224	-85.933	-134.073	-82.283	77.83	45.182	-71.476	-90.131	-128.007	-91.262	-109.425	86.294	81.359
UAC - GUG	59.344	104.451	133.955	16.142	314.096	79.443	-76.67	-147.124	-71.064	-89.622	-85.507	-110.298	-79.093	83.223	45.58	-110.595	-80.011	-87.949	-89.342	-152.409	83.888	101.066
UAC - GUU	30.651	-22.949	22.939	-10.294	0.316	-82.61	-97.559	-95.855	-88.139	-83.364	-86.639	-82.969	-84.488	0.7923	-0.4118	-87.109	-88.46	-81.429	-80.001	-100.929	-17.427	0.2758
UAC - GCA	-57.654	-93.798	-70.12	-100.166	-157.087	-110.436	-129.475	-161.515	-138.944	-161.63	-122.529	-142.87	-126.751	-71.637	-127.081	-147.588	-163.939	-158.219	-122.153	-150.849	-125.098	-60.95
UAC - GCC	36.322	66.557	69.553	-46.469	83.048	-10.155	-61.698	-156.058	-80.24	-176.071	-62.139	-186.832	-59.765	56.141	-80.27	-71.814	-130.446	-182.642	-61.296	-157.332	30.502	83.024
UAC - GCG	60.026	47.105	90.255	-105.37	235.173	-11.198	-135.297	-158.271	-135.93	-98.518	-132.094	-141.635	-137.677	87.932	-47.935	-127.257	-155.084	-92.176	-134.087	-101.082	75.654	60.979
UAC - GCU	-27.689	-53.587	-15.228	-70.302	-98.007	-89.91	-147.325	-137.88	-139.163	-150.969	-135.971	-119.334	-147.164	-23.454	-69.622	-159.592	-154.31	-149.97	-144.598	-134.304	-104.434	-15.322
UAC - GGA	-0.577	-0.3987	-0.0709	10.817	-76.2	20.106	27.235	-51.146	0.3901	-53.652	22.732	-12.869	15.287	0.5411	-49.912	-0.5101	-43.728	-51.713	14.178	-59.109	-15.752	22.029
UAC - GGC	41.026	132.637	87.353	18.092	80.777	91.924	-0.2116	-64.908	0.3445	-0.8728	0.1282	-42.558	0.1836	75.845	-0.5484	-19.656	-16.311	-0.4114	0.585	-77.15	74.865	143.673
UAC - GGG	62.03	89.353	83.2	11.556	220.705	33.288	0.8743	-10.444	0.6731	0.5024	0.4154	0.8593	-0.0498	58.698	99.251	0.7475	-26.966	0.8953	0.9633	-13.792	80.995	59.376
UAC - GGU	0.045	-16.86	0.3615	40.077	-26.322	-12.928	-102.156	-44.646	-77.501	-72.362	-97.473	-38.54	-98.445	32.588	103.761	-62.146	-72.274	-69.303	-99.118	-76.295	-40.165	19.751
UAC - GAC	83.35	147.651	108.035	136.567	265.91	146.369	125.637	69.661	135.926	142.299	123.844	62.092	127.354	114.809	91.235	116.322	136.884	143.573	122.356	48.544	92.022	117.241
UAC - GAU	51.738	0.2463	53.139	85.51	-0.3395	24.366	84.531	235.758	116.694	121.733	95.818	225.809	98.082	86.98	203.613	62.661	189.894	120.23	94.621	167.951	-53.193	62.385
UAC - GAA	-16.765	-63.909	-21.018	-0.9597	-80.993	-52.179	-39.449	11.72	-31.026	-51.561	-17.424	-0.6756	-34.482	-30.236	-35.598	-29.959	-0.5197	-51.773	-23.717	-21.315	-145.706	-43.779
UAC - GAG	105.102	124.401	180.465	49.119	363.961	101.247	73.504	143.795	64.74	109.442	74.125	170.164	73.157	194.979	95.198	58.325	93.838	109.535	69.877	57.874	99.349	141.987
UAC - UAA	-16.219	-22.843	-16.342	0.9614	-11.646	-0.8424	25.959	45.413	43.872	0.8888	18.735	42.234	25.675	-22.206	0.8509	34.132	30.702	21.453	27.224	61.747	-0.7159	-22.651
UAC - UAG	0.9307	-0.3675	0.9044	10.177	0.3307	-0.5842	26.24	19.333	38.562	38.764	20.02	29.554	28.673	0.4399	-0.3058	18	0.5152	34.585	13.798	37.217	0.545	-0.4291
UAC - UGA	11.514	0.3283	-0.4314	0.3779	44.795	-0.9351	30.146	37.763	39.4	11.366	20.339	36.866	29.257	0.3836	19.263	24.997	25.112	23.731	25.95	25.967	0.8244	0.761
UGC - AAA	0.244	-10.268	-0.0406	30.754	-25.043	34.007	-28.125	27.979	-11.981	-32.964	-25.068	0.2496	-17.526	-10.461	43.851	-27.937	-0.0582	-27.709	-23.878	70.239	-15.426	-0.6825
UGC - AAG	35.557	46.822	57.602	11.106	140.259	41.903	53.331	98.392	78.841	60.084	51.622	67.319	53.833	48.655	22.629	39.542	68.225	64.444	40.545	70.013	54.923	32.477
UGC - AAC	102.229	112.742	113.093	56.605	176.516	54.829	72.951	134.813	66.231	87.184	61.309	62.947	73.824	99.449	49.63	91.366	73.195	95.727	59.181	33.774	105.095	108.603
UGC - AAU	10.861	-28.877	-0.2124	72.652	-38.119	0.2679	37.851	87.736	49.605	41.557	37.407	73.883	48.803	-0.3905	78.02	38.189	67.449	37.807	40.558	112.695	-0.8427	-0.9473
UGC - ACA	-0.4268	-23.776	-45.603	-15.494	-58.346	-21.89	-27.204	-33.449	-31.566	-52.527	-11.972	-45.024	-30.763	-44.495	-24.023	-49.05	-49.957	-59.589	-16.973	-37.665	-25.681	-31.078
UGC - ACC	59.811	80.344	66.547	32.679	143.352	50.216	80.042	181.703	74.461	75.75	73.828	116.724	83.249	87.102	60.108	83.826	142.376	75.849	72.027	54.824	48.209	98.524
UGC - ACG	13.844	28.377	10.718	-59.842	104.62	-55.367	-27.677	-33.14	-10.993	-15.562	-22.945	-18.291	-22.863	36.763	-57.898	-28.68	-20.483	-18.697	-17.744	-11.495	17.64	37.486
UGC - ACU	-0.1995	-37.787	-21.408	18.36	-72.67	-10.98	-0.5637	16.087	-16.372	26.246	-0.6388	0.9779	-0.4191	-31.138	-0.5071	0.2479	-10.088	17.541	-0.5823	67.36	-36.192	-17.575
UGC - AGA	0.3437	0.4218	0.8883	-0.1659	32.316	0.0739	-23.278	-10.708	-18.44	-15.943	-23.769	-16.916	-22.961	0.0731	-24.695	-38.695	-20.709	-14.562	-23.333	-43.286	17.298	15.23
UGC - AGG	24.835	14.117	20.94	-37.798	-0.7861	-29.624	-32.374	-13.198	-27.023	-34.31	-26.557	-0.3381	-32.243	16.941	-0.7106	-62.178	-15.581	-32.321	-25.158	-18.886	0.6659	0.6783
UGC - CGA	-22.136	-33.782	-26.004	-11.521	-58.848	-17.585	-28.974	-71.01	-29.617	-57.319	-26.507	-53.596	-33.919	-54.381	-19.798	-42.355	-66.563	-59.945	-33.369	-0.7527	-16.816	-37.194
UGC - CGC	12.584	-0.4784	10.45	19.525	0.4743	21.011	46.599	-40.025	35.373	38.218	43.317	-24.164	40.367	-10.348	0.5696	41.682	-31.922	45.465	49.018	66.179	-13.611	0.1944
UGC - CGG	16.535	21.224	15.398	22.504	0.0884	64.334	21.486	0.7229	32.704	-16.998	26.581	28.295	25.659	0.8104	100.138	99.296	0.9168	-18.555	27.737	45.046	13.029	-0.666
UGC - CGU	-12.022	-36.683	-30.945	0.793	-0.3	-0.385	-37.665	-73.261	-48.994	-57.382	-35.077	-46.666	-42.106	-42.545	0.2419	-25.458	-53.021	-52.207	-33.346	-28.279	-28.932	-30.177
UGC - AGC	75.403	75.497	84.516	45.795	95.079	90.197	98.789	153.826	80.608	108.781	103.685	144.697	97.268	75.137	59.374	82.892	132.04	107.805	108.921	74.501	88.68	87.11
UGC - AGU	32.365	-0.3258	16.465	48.649	-22.375	0.1263	24.849	65.834	37.073	47.559	37.088	54.461	36.449	34.882	34.367	29.987	37.012	35.101	43.988	103.408	29.941	14.007
UGC - UCA	-66.904	-53.118	-74.7	-29.518	-109.609	-0.0784	-30.044	-41.426	-22.988	-30.251	-19.443	-43.405	-15.675	-83.034	-46.319	-41.646	-28.074	-41.006	-10.253	-15.711	-41.027	-67.118
UGC - UCC	-0.4929	-0.0715	-20.294	-13.587	0.7852	-38.483	122.376	126.348	96.942	67.523	115.524	99.226	114.128	-0.7385	11.069	106.804	124.829	64.128	108.479	77.557	39.861	-0.6256
UGC - UCG	0.7497	14.784	-0.0064	-17.465	58.727	46.83	-25.239	-0.405	-43.169	0.7555	-34.48	-0.4236	-23.755	0.8953	16.457	-14.576	11.231	13.544	-33.229	0.9887	75.592	11.763
UGC - UCU	-68.877	-76.826	-94.192	-22.901	-105.8	-27.267	-23.119	0.3663	-0.8621	0.9669	-17.338	-26.763	-19.623	-87.686	-36.729	-26.516	-15.15	0.2011	-12.798	41.435	-47.994	-63.988
UGC - AUA	-27.843	-17.625	-19.235	14.91	-35.3	-0.6902	-10.543	20.085	0.8466	-0.9726	-0.4822	29.222	-15.355	-13.366	0.9034	-32.043	14.795	-0.0517	-13.713	51.029	0.1039	-18.603
UGC - AUC	76.286	94.783	80.574	48.199	184.934	73.174	115.338	147.224	117.351	111.46	110.851	104.11	118.337	99.965	129.78	116.089	116.946	110.838	110.946	82.723	93.011	85.902
UGC - AUU	0.8502	-44.543	-0.465	29.47	-0.1613	-29.259	54.209	124.156	73.846	73.552	57.596	111.036	65.611	-0.8074	56.128	35.054	102.147	77.147	58.419	163.287	-13.464	-0.5302
UGC - UUC	38.679	74.163	41.838	74.557	57.324	154.041	57.922	34.266	60.161	77.559	42.229	19.327	51.093	51.638	150.239	60.597	69.521	83.443	49.13	34.146	72.547	63.399
UGC - UUU	-42.562	-86.643	-54.022	-25.135	-97.431	-67.579	11.241	50.475	21.769	33.402	12.557	30.722	22.326	-65.791	0.8994	-10.299	38.351	38.421	18.146	67.752	-43.053	-66.923
UGC - UAC	-24.971	-24.413	-38.148	82.647	10.272	84.018	41.301	44.245	43.641	53.796	39.486	14.315	42.806	-18.914	110.981	65.668	48.761	51.48	35.033	24.495	35.509	-17.347
UGC - UAU	-82.824	-103.057	-101.416	29.366	-116.244	-0.3461	48.069	54.008	42.735	41.974	40.432	41.431	43.119	-102.899	53.617	22.295	39.879	49.81	45.982	91.538	-48.525	-104.401
UGC - UGC	71.92	71.225	60.579	86.673	31.672	144.403	128.015	102.637	123.414	149.959	125.195	92.551	123.151	57.146	218.232	104.265	128.69	133.964	134.943	72.289	113.708	55.142
UGC - UGU	16.756	-0.4845	13.013	92.464	-28.949	84.531	97.503	151.604	101.571	119.145	92.036	123.725	97.364	0.1249	69.218	98.996	132.006	124.713	100.543	138.806	44.684	0.3677
UGC - UGG	0.4494	-0.5374	16.174	24.585	-35.359	89.187	37.366	54.457	45.58	61.73	42.927	43.938	39.404	-0.5147	109.434	45.614	50.916	52.337	44.291	32.572	47.486	13.898
UGC - CUA	-36.289	-40.305	-38.112	-55.016	-14.569	-55.306	-11.093	-42.838	-26.055	-45.971	-26.53	-30.423	-0.8231	-42.372	-71.237	-27.226	-35.776	-45.47	-20.348	50.036	-47.107	-52.84
UGC - CUC	-26.679	-33.452	-22.095	-19.314	11.186	-31.292	15.106	32.684	0.5762	41.391	11.729	0.0555	23.348	-26.241	-113.891	37.572	15.587	35.46	0.6374	45.339	-0.2594	-29.087
UGC - CUG	-12.254	11.581	14.652	-107.309	59.98	-154.298	34.208	16.517	45.689	51.2	32.136	49.535	30.972	-0.2458	-127.268	49.57	35.939	50.886	33.187	106.965	-20.338	-32.128
UGC - CUU	-49.146	-47.054	-50.767	-15.291	-23.914	-51.485	-0.013	-0.3574	-0.0082	0.3593	0.5042	-0.9985	-0.692	-57.164	-24.839	12.727	0.7729	17.03	0.7691	34.618	-46.064	-53.841
UGC - UUA	-75.728	-84.44	-98.617	-0.4961	-153.873	-15.645	-31.876	-40.272	-40.652	-29.935	-35.966	-43.416	-29.388	-99.779	-0.4322	-53.932	-34.535	-37.008	-36.416	-67.577	-66.479	-90.069
UGC - UUG	-26.839	-36.581	-60.116	-18.354	-66.406	-23.119	-27.549	-68.119	-50.212	-50.138	-38.458	-69.304	-45.92	-28.201	-0.1364	-22.097	-37.549	-61.457	-36.217	-110.381	-0.0822	-20.823
UGC - CCA	-103.947	-95.018	-121.977	-87.828	-143.955	-88.175	-118.545	-151.855	-119.529	-126.906	-116.632	-113.022	-128.098	-120.096	-94.245	-116.071	-121.564	-137.366	-114.602	-91.141	-63.878	-108.524
UGC - CCC	-57.744	-43.877	-42.657	-54.839	91.033	-69.872	-67.289	-0.8591	-64.768	-25.265	-63.449	-37.508	-70.129	-56.325	-74.936	-53.172	-23.51	-24.462	-70.389	-19.435	-49.703	-50.6
UGC - CCG	-49.308	-24.576	-36.602	-55.127	10.448	-123.242	-96.852	-107.967	-100.21	-103.339	-95.085	-71.51	-97.204	-44.187	-39.776	-54.683	-77.736	-110.022	-82.168	-38.869	-33.685	-66.126
UGC - CCU	-94.206	-104.951	-99.145	-31.371	-95.191	-41.209	-106.776	-80.152	-105.417	-70.61	-99.289	-77.267	-97.288	-104.662	-53.867	-93.342	-91.054	-71.488	-95.776	-72.633	-87.92	-101.512
UGC - CAC	-20.74	-0.9967	-20.51	0.7468	25.239	22.687	22.43	29.41	25.434	41.24	27.914	-16.405	29.554	-18.201	-0.9638	37.883	-0.9784	35.618	17.392	0.1362	-0.3799	-35.585
UGC - CAU	-61.607	-54.597	-70.326	20.313	-76.231	-12.933	-18.791	-61.606	-29.451	-16.064	-21.198	-34.734	-16.68	-67.535	-19.423	-10.918	-22.472	-19.776	-25.967	-0.5768	-33.946	-65.896
UGC - CAA	-91.651	-78.896	-101.227	-41.976	-144.681	-42.535	-51.427	-117.661	-61.425	-74.67	-50.882	-93.891	-51.064	-112.938	-84.185	-26.354	-107.137	-75.544	-53.041	-67.3	-68.888	-116.08
UGC - CAG	-48.035	-79.361	-53.296	-32.572	11.919	-11.964	-11.169	-48.792	-30.787	-19.913	-0.467	-50.853	-0.6188	-47.54	-47.244	0.253	-51.192	-15.08	-0.8621	-23.891	-12.679	-67.497
UGC - GUA	-26.059	-42.448	-15.381	-0.2089	-89.341	-0.9891	-40.498	-49.69	-47.594	-58.115	-39.186	-34.725	-39.954	-20.239	-25.702	-55.501	-52.832	-60.375	-40.735	-85.457	-68.916	-24.17
UGC - GUC	59.515	87.777	64.621	50.733	108.12	80.071	24.703	24.699	24.615	-34.851	24.663	0.7325	25.277	94.962	86.424	0.7898	0.7673	-30.134	21.616	-81.715	72.81	80.751
UGC - GUG	73.101	70.972	89.461	-55.75	187.457	-13.559	-87.03	-157.077	-75.77	-81.48	-81.167	-96.084	-93.845	95.297	-38.169	-123.619	-89.233	-74.168	-87.043	-154.781	-0.5739	78.694
UGC - GUU	15.697	-37.723	0.5223	28.273	-39.383	0.2103	-39.671	-34.378	-25.265	-39.578	-31.658	-32.737	-37.5	0.8592	16.257	-59.55	-29.263	-37.281	-22.137	-65.083	-38.057	-11.697
UGC - GCA	-71.324	-70.718	-85.181	-113.645	-136.373	-91.916	-143.159	-190.625	-139.868	-156.883	-141.068	-159.663	-149.639	-67.37	-137.879	-149.436	-173.911	-159.627	-137.239	-173.721	-94.522	-85.958
UGC - GCC	62.16	96.881	69.145	-69.528	156.17	-41.399	-55.653	-24.537	-55.75	-117.552	-59.945	0.4919	-54.994	99.054	-78.925	-61.959	-11.068	-117.314	-53.96	-97.085	23.766	88.923
UGC - GCG	35.114	0.9899	37.073	-124.168	110.895	-113.391	-153.819	-192.968	-156.485	-155.709	-158.794	-167.933	-158.661	53.682	-175.536	-147.681	-158.687	-157.012	-153.828	-115.017	12.777	19.992
UGC - GCU	-21.562	-67.357	-28.565	-49.956	-96.554	-65.651	-124.352	-103.103	-122.06	-115.751	-127.784	-93.262	-123.764	-28.196	-72.364	-123.924	-109.772	-113.837	-121.183	-136.382	-85.076	-40.203
UGC - GGA	-0.2213	0.4546	12.097	0.7304	-38.483	-10.449	-30.988	-64.823	-45.025	-63.56	-35.704	-40.138	-33.076	0.9778	-71.74	-44.207	-61.431	-63.008	-31.882	-69.41	-25.628	30.577
UGC - GGC	148.528	223.34	196.477	38.757	239.595	101.441	65.44	46.001	60.993	104.411	68.913	102.251	72.741	165.337	20.206	66.458	63.899	96.899	64.99	11.576	108.134	246.781
UGC - GGG	30.19	30.481	68.251	30.903	109.256	27.331	-13.89	-45.054	-0.6259	-30.089	-0.7178	-27.831	-18.314	52.355	0.8083	-0.5694	-31.189	-24.915	-0.0055	-0.8274	0.7183	50.113
UGC - GGU	59.399	31.397	66.325	67.738	0.1188	-11.904	-35.826	-46.461	-32.341	-13.561	-24.729	-0.1451	-29.325	57.629	0.8781	-17.786	-35.546	-17.209	-25.291	0.1917	13.161	70.787
UGC - GAC	109.403	159.571	142.173	46.57	246.701	18.54	50.05	16.032	48.135	44.943	56.52	0.2104	44.128	156.778	26.406	56.14	37.603	51.602	41.306	-28.351	83.667	150.724
UGC - GAU	17.74	-50.763	21.214	26.746	-68.292	-0.2769	11.571	0.9525	21.308	0.1367	0.2023	22.345	0.7825	20.381	19.221	-0.963	-0.8592	0.5288	-0.4534	0.9993	-73.67	-15.845
UGC - GAA	-35.313	-71.713	-32.472	-34.452	-123.686	-38.565	-48.358	-26.15	-44.139	-73.539	-41.212	-50.802	-48.351	-29.464	-26.453	-27.779	-57.079	-70.566	-46.212	-83.431	-87.898	-67.473
UGC - GAG	95.649	81.172	119.204	27.049	235.935	36.413	-0.5692	-40.338	0.7735	-12.186	-0.6427	-29.425	-10.858	131.504	0.6367	-34.105	-28.981	-0.83	-14.264	-81.681	73.158	111.188
UGC - UAA	-29.682	-23.976	-30.536	-25.629	-19.373	-18.414	-11.296	-0.5858	-0.294	-19.66	-11.724	-20.834	-14.586	-27.589	-11.832	-18.868	-19.031	-24.571	-0.3567	0.2067	-0.7329	-36.218
UGC - UAG	13.132	0.1284	-0.8567	-0.0511	-0.5779	-0.5751	0.6692	-10.651	12.977	0.281	0.2216	-19.957	11.188	0.775	23.717	-0.6469	-11.418	-0.2886	0.9669	-0.9322	0.2518	0.2654
UGC - UGA	-0.6575	0.202	-0.2259	0.2759	-13.319	13.69	12.281	0.1976	-0.0928	0.0055	18.767	0.2731	0.6278	-0.2655	17.905	20.144	0.0444	0.0372	13.248	16.643	10.938	-0.9162
UGU - AAA	-33.901	-0.0577	-41.647	-106.148	-15.568	-76.518	-61.749	-84.589	-63.731	-64.243	-74.162	-57.986	-73.458	-19.552	-55.887	-73.029	-46.565	-63.374	-68.761	-108.217	24.43	-17.229
UGU - AAG	-118.366	-146.993	-123.927	-151.477	-138.444	-205.809	-168.439	-176.392	-171.207	-181.053	-178.254	-158.031	-170.664	-127.68	-167.863	-181.346	-166.271	-183.458	-182.697	-149.328	-140.31	-121.853
UGU - AAC	-24.645	-51.294	-24.302	-104.475	-96.358	-94.255	-131.45	-142.21	-130.04	-138.011	-137.186	-129.381	-128.844	-12.379	-92.339	-141.121	-126.901	-141.154	-140.296	-117.355	-86.458	-26.713
UGU - AAU	-57.169	-31.906	-56.146	-61.865	-33.018	-34.531	-77.499	-127.357	-79.069	-82.698	-82.583	-84.483	-82.176	-59.41	-49.432	-61.104	-89.366	-85.494	-81.486	-115.519	-29.592	-65.72
UGU - ACA	11.902	26.863	17.347	-27.579	38.73	-0.5691	-35.285	-117.369	-56.445	-59.975	-48.104	-82.332	-56.341	16.959	-12.147	-41.788	-82.523	-66.996	-43.51	-111.831	31.949	38.4
UGU - ACC	-0.2871	-52.05	-0.5389	-27.707	-56.362	-39.744	-107.897	-114.004	-112.286	-99.245	-112.438	-101.247	-117.534	-18.494	0.9987	-107.77	-98.596	-101.186	-112.081	-106.602	-41.167	-51.306
UGU - ACG	-68.045	-95.828	-81.066	-13.087	-122.865	-27.987	-66.128	-78.81	-59.27	-60.226	-74.083	-75.647	-70.276	-79.768	-20.904	-28.305	-72.662	-64.36	-76.044	-26.816	-67.304	-91.893
UGU - ACU	-36.956	-23.306	-17.083	-36.296	0.1648	-26.542	-51.643	-66.275	-45.946	-40.995	-56.196	-35.103	-53.258	-46.283	-0.8393	-43.112	-57.664	-38.729	-49.88	-88.532	-22.419	-14.023
UGU - AGA	-61.636	-37.093	-58.985	-0.8742	-26.369	0.9799	-37.679	-42.576	-33.239	-25.633	-36.262	-24.149	-37.687	-55.168	-0.6824	-48.821	-17.843	-19.013	-34.896	-68.194	-36.363	-46.143
UGU - AGG	-68.297	-72.485	-74.266	-26.595	-113.683	-39.619	-61.814	-46.832	-54.874	-48.108	-61.507	-35.775	-62.933	-68.533	-11.143	-65.848	-30.93	-46.714	-63.878	-46.723	-72.788	-77.045
UGU - CGA	46.187	34.737	44.702	66.658	50.479	71.105	27.015	25.373	32.721	45.067	35.858	45.823	15.307	58.014	-18.637	11.934	38.091	38.33	31.409	0.4667	59.09	47.165
UGU - CGC	77.479	78.641	78.076	60.105	70.96	34.501	118.071	228.759	117.232	135.119	130.707	148.57	135.711	89.856	0.5225	80.96	165.144	147.006	139.662	142.008	29.207	93.792
UGU - CGG	30.456	23.275	31.248	47.619	0.1395	32.12	34.292	47.926	26.847	54.692	27.889	32.178	31.013	65.881	-32.14	43.331	45.716	64.634	22.291	71.03	35.922	26.809
UGU - CGU	53.454	63.459	48.785	20.276	59.624	32.61	45.333	30.705	36.434	51.738	58.607	28.986	54.488	72.299	-20.908	30.835	31.104	66.781	58.158	32.163	47.136	61.656
UGU - AGC	-52.678	-86.586	-66.81	-69.074	-84.459	-105.372	-110.77	-149.011	-108.352	-123.527	-118.118	-149.426	-109.203	-54.57	-82.286	-114.872	-146.562	-127.206	-117.772	-101.906	-101.493	-78.959
UGU - AGU	-66.875	-42.053	-65.702	-49.567	-0.1526	-58.624	-60.234	-81.411	-68.057	-63.729	-63.723	-59.163	-66.513	-57.176	-44.229	-71.139	-54.633	-60.24	-67.456	-84.746	-56.494	-66.198
UGU - UCA	-0.1313	38.924	26.213	46.603	50.285	36.058	-11.278	-51.243	-0.5097	0.031	-0.6212	-18.711	-0.5048	16.975	-10.351	-0.1295	-19.786	-10.338	-0.0361	-57.735	41.7	37.573
UGU - UCC	46.274	26.165	65.537	55.591	36.709	57.829	-12.321	-29.355	-12.521	-26.435	-0.4546	-12.15	-12.793	49.945	0.5075	0.0542	-42.053	-28.943	-10.928	0.1862	-13.214	47.359
UGU - UCG	-17.737	-39.056	-27.685	40.304	-60.654	17.786	-34.907	-25.82	-25.864	-19.118	-29.255	-41.3	-38.684	-11.459	-20.918	-34.912	-56.307	-25.197	-21.78	0.595	-38.67	-30.39
UGU - UCU	14.473	34.996	39.227	28.115	40.961	19.713	-13.322	-29.295	0.0003	-10.019	-0.4821	-32.851	-10.043	0.4767	0.8337	0.5149	-38.833	-16.33	-0.0329	-50.59	29.189	23.563
UGU - AUA	-0.7568	28.939	-0.0663	-29.348	14.627	-25.716	-42.622	-72.329	-19.77	-54.945	-42.511	-74.933	-36.197	0.6997	-39.349	-61.572	-57.928	-59.912	-51.063	-45.881	0.1746	0.1749
UGU - AUC	-21.193	-26.626	-33.797	-74.666	-37.56	-127.985	-128.028	-135.525	-112.507	-126.124	-125.827	-118.445	-133.202	-13.584	-98.385	-109.347	-119.141	-129.462	-131.759	-114.884	-73.12	-53.365
UGU - AUU	-26.322	-10.64	-27.084	-59.957	18.364	-60.089	-50.132	-96.374	-47.833	-62.844	-55.701	-71.422	-62.927	-24.143	-45.623	-24.79	-65.984	-62.131	-56.073	-101.74	0.9511	-18.746
UGU - UUC	45.585	42.406	61.567	-12.016	100.012	-78.167	-36.448	0.7437	-12.186	-43.43	-31.682	0.4354	-30.851	59.389	-22.239	-27.764	-34.263	-47.356	-29.163	23.83	-16.003	47.942
UGU - UUU	0.1163	0.0289	17.197	-45.407	36.476	-26.195	14.435	-25.27	0.0128	-29.521	0.4984	-0.7598	0.5352	-13.224	-41.042	-0.2917	-34.964	-31.309	0.739	-20.47	46.871	22.451
UGU - UAC	77.37	88.581	81.846	-80.409	64.745	-78.646	-92.84	-65.064	-88.087	-113.998	-102.055	-57.243	-93.763	71.499	-96.376	-71.808	-72.722	-116.017	-102.544	-53.254	-32.5	70.24
UGU - UAU	24.222	37.214	41.007	-53.946	47.216	-13.818	-35.689	-61.494	-33.002	-62.964	-46.665	-36.782	-38.607	33.65	-42.829	-22.689	-42.742	-62.94	-43.393	-65.499	32.877	25.688
UGU - UGC	74.868	64.781	73.05	0.8338	66.684	-37.088	-0.5472	22.848	18.015	-19.374	0.1097	0.3593	-0.3887	74.598	-33.52	0.4711	-0.9694	-15.226	0.3242	43.138	-21.682	63.071
UGU - UGU	50.473	56.213	43.934	0.571	84.944	15.832	36.002	26.379	49.051	26.701	20.767	47.596	34.881	53.527	-14.587	41.152	0.9596	12.804	34.431	49.826	18.649	28.473
UGU - UGG	13.557	48.594	14.746	-0.4877	44.989	-34.914	-30.316	-39.554	-14.024	-51.122	-32.106	-35.799	-38.464	38.166	-37.997	-32.582	-31.663	-42.981	-32.485	0.5062	-14.264	17.305
UGU - CUA	52.444	69.418	59.616	18.314	21.612	37.445	13.267	0.6418	27	22.453	17.339	15.952	0.7429	84.37	15.579	0.206	30.616	14.88	25.252	54.264	62.826	55.879
UGU - CUC	34.2	63.488	55.812	18.167	-42.259	18.068	-26.395	-21.455	-0.7812	-16.318	-18.289	-26.191	-25.715	56.172	128.332	-0.1179	-16.226	-14.166	-23.718	15.259	21.288	51.676
UGU - CUG	37.608	34.354	37.574	-0.7372	-0.1939	62.161	22.04	39.441	37.14	66.303	24.555	0.6815	25.917	66.799	78.547	18.481	-0.9534	72.693	26.834	109.873	25.605	40.21
UGU - CUU	40.777	58.643	62.107	21.331	47.986	32.198	0.9294	-24.18	0.3343	38.855	17.064	-0.7016	27.155	43.674	33.533	26.733	0.9095	33.375	15.209	-0.0404	32.339	47.225
UGU - UUA	45.638	74.789	52.242	40.423	131.968	74.764	32.113	22.139	48.262	28.711	48.839	45.363	39.108	59.174	123.77	40.781	25.813	35.732	42.857	-0.3306	96.205	89.449
UGU - UUG	40.165	48.217	21.871	165.933	49.51	217.582	59.479	79.917	67.73	50.351	75.041	44.487	74.843	36.648	301.381	38.143	39.152	49.576	69.321	-0.0938	75.295	56.503
UGU - CCA	86.194	109.528	105.08	95.11	126.816	107.155	100.291	50.903	87.131	37.219	108.89	85.59	111.516	115.511	50.883	34.394	78.511	30.491	117.926	21.994	105.5	121.549
UGU - CCC	98.442	130.809	132.462	136.12	48.39	162.937	188.16	128.909	158.381	200.263	185.248	123.209	193.204	119.919	137.183	136.904	119.893	192.864	179.661	124.135	102.997	131.917
UGU - CCG	43.236	51.595	55.901	84.227	-64.162	225.796	144.456	126.784	133.037	177.659	139.245	98.375	145.534	68.868	82.285	105.036	111.328	187.011	130.823	38.263	51.781	71.432
UGU - CCU	95.869	121.601	111.598	65.322	48.943	115.453	142.068	48.004	119.664	67.129	131.669	40.715	129.806	99.489	33.036	144.425	50.846	63.689	139.239	51.885	68.764	106.854
UGU - CAC	80.597	87.922	95.074	-20.108	-0.8481	0.5441	-20.746	0.0605	0.4395	-30.245	-14.124	0.9352	-15.681	106.667	-26.219	-14.614	0.5285	-21.053	-18.038	19.932	34.748	99.043
UGU - CAU	43.097	59.322	52.792	-35.676	50.148	-14.48	14.66	-0.7835	0.7686	12.097	13.299	18.553	0.4578	61.313	-48.902	-0.065	-0.5234	0.97	13.881	-0.2729	70.152	58.849
UGU - CAA	27.769	54.777	38.801	-41.61	54.829	-16.156	-22.943	-69.768	-16.347	-36.131	-27.628	-34.106	-28.006	62.613	-45.424	-49.377	-26.001	-30.767	-13.563	-60.564	64.244	66.819
UGU - CAG	18.253	23.66	24.861	-57.031	-20.225	-92.93	-74.644	-76.162	-68.277	-88.243	-66.183	-64.408	-79.087	24.437	-90.637	-66.612	-84.681	-87.696	-68.254	-19.835	-0.612	18.831
UGU - GUA	-0.7286	29.662	0.0441	-0.506	32.791	0.0059	45.721	56.117	53.037	31.097	67.236	65.335	49.708	10.954	11.209	22.522	43.284	31.27	61.418	64.798	-0.5627	18.073
UGU - GUC	11.304	-29.45	-29.136	0.7018	-51.181	-21.515	37.681	98.416	47.632	90.145	32.398	66.539	45.568	-25.052	31.472	123.077	61.109	83.728	43.499	104.132	-63.871	-32.885
UGU - GUG	-44.06	-50.305	-66.064	-13.176	-115.945	-65.494	151.117	253.549	142.404	194.16	141.972	204.498	160.769	-62.034	21.484	146.093	221.18	208.156	156.626	230.733	-46.891	-54.204
UGU - GUU	-19.762	0.0441	-0.3391	0.504	10.122	-11.09	60.059	32.864	41.618	52.964	59.234	36.817	46.102	-26.816	42.162	98.097	46.641	46.191	62.333	44.543	11.423	-0.625
UGU - GCA	-15.7	0.852	-13.555	26.764	26.311	11.599	15.495	-0.8191	17.219	0.6223	23.949	0.4408	24.295	-20.971	0.5605	-0.8876	-0.0618	-0.2022	25.027	-50.265	28.495	0.1882
UGU - GCC	24.128	-27.556	0.6218	81.14	-33.943	76.003	155.909	184.946	135.118	179.645	161.036	113.63	153.303	-0.8311	182.584	170.688	108.921	185.177	147.169	157.459	-32.422	-28.666
UGU - GCG	-57.064	-106.121	-85.496	39.769	-137.504	12.648	66.702	84.588	55.559	94.542	58.536	88.337	62.913	-78.012	107.877	37.691	88.758	91.654	64.413	44.628	-73.527	-92.628
UGU - GCU	-33.272	-11.811	-20.688	22.31	13.063	-0.1148	48.047	36.88	35.168	44.057	48.489	32.845	51.811	-36.681	38.135	51.552	33.49	37.082	55.973	0.7198	23.316	-12.088
UGU - GGA	45.626	17.442	33.474	92.583	92.911	89.173	81.292	76.217	55.04	75.811	90.118	103.666	91.993	33.378	35.152	60.562	144.177	58.616	95.927	51.794	109.367	25.887
UGU - GGC	52.906	-31.726	12.453	142.943	-49.918	164.62	128.87	238.994	86.919	165.436	135.603	96.436	141.526	-0.631	87.225	164.132	152.514	167.999	137.223	167.806	-14.094	-42.779
UGU - GGG	0.7408	-12.544	-16.305	73.25	-79.46	46.257	69.43	45.978	51.339	59.893	65.04	47.882	63.789	-0.1611	-0.2854	80.06	49.046	64.816	59.059	61.523	21.398	-13.776
UGU - GGU	31.494	12.844	28.34	51.203	54.285	48.555	63.473	60.615	60.563	52.803	73.865	70.265	76.877	21.439	-0.1312	53.665	77.209	47.729	62.516	65.866	100.339	11.031
UGU - GAC	-10.135	-79.751	-47.614	21.216	-55.412	46.852	-15.663	31.199	-0.1223	-29.401	-22.187	0.626	-19.254	-58.265	0.387	-17.144	12.329	-29.62	-25.725	34.965	-48.875	-67.918
UGU - GAU	-42.412	-10.387	-39.981	54.009	44.21	90.256	54.799	57.643	63.194	37.972	59.138	81.132	57.03	-70.818	96.444	75.695	98.522	43.531	46.021	68.605	51.705	-22.595
UGU - GAA	-104.165	-56.295	-102.649	-19.846	-44.956	-15.251	0.1062	22.326	-0.513	-0.1575	-0.1285	19.353	-0.5794	-117.298	-0.6415	11.231	36.713	-0.9079	0.0552	12.737	14.858	-80.993
UGU - GAG	-105.194	-153.632	-133.632	-58.055	-177.039	-108.25	-60.348	-0.2752	-67.848	-74.558	-70.156	-0.3369	-61.335	-147.663	-85.303	-74.137	0.9087	-65.994	-71.748	47.979	-143.744	-131.162
UGU - UAA	16.362	19.889	-0.2002	-0.9512	-0.9992	0.8394	0.5518	0.1995	0.1422	11.183	10.22	41.65	0.2581	-0.2244	0.4363	17.569	40.583	0.1117	0.6858	-11.688	13.326	13.957
UGU - UAG	11.796	24.28	17.256	0.2873	-0.4283	17.9	0.1502	10.935	23.193	-0.0627	0.8469	18.361	-0.1563	10.258	25.697	15.955	0.6198	14.477	0.5449	0.7168	11.654	17.619
UGU - UGA	0.7271	17.392	0.8438	25.704	0.9122	60.248	11.38	27.941	10.15	32.352	22.533	15.825	20.245	0.2063	27.099	14.748	34.497	31.59	20.591	14.367	0.1515	15.514
UGG - AAA	28.298	20.872	35.192	-24.973	0.5369	-45.561	-0.0885	0.0021	-11.213	0.4224	0.1125	-0.7841	0.2934	19.268	0.0067	-0.9935	-24.027	-0.9838	0.5468	0.5046	0.9507	26.897
UGG - AAG	38.624	20.623	37.3	62.204	10.658	79.761	18.855	11.626	27.947	19.491	0.9491	0.4144	23.951	25.93	45.637	14.104	19.218	25.982	20.387	-0.5574	36.971	39.521
UGG - AAC	53.793	51.609	44.742	72.8	69.324	99.124	51.513	-0.546	49.187	52.297	49.429	12.089	46.275	50.227	103.633	48.127	0.9131	59.409	47.347	-11.916	43.488	44.255
UGG - AAU	0.5394	0.2388	0.9933	48.3	-0.2694	37.539	-26.847	-0.8062	-16.765	-18.322	-22.359	-10.548	-28.654	-0.7905	26.765	17.032	-0.4912	-19.41	-26.825	0.9182	-0.6247	0.652
UGG - ACA	-14.161	-17.382	-0.6179	-0.3339	35.492	37.33	16.764	15.801	25.408	19.028	14.347	-0.8427	13.718	-0.3478	17.813	15.302	-0.9965	0.4107	26.704	0.9425	0.3476	-0.0409
UGG - ACC	0.8409	-0.7466	-0.4971	0.1623	13.838	21.957	-42.981	-52.29	-40.949	-0.5607	-44.351	-28.157	-52.321	0.6689	-39.707	-48.896	-18.532	-0.2245	-40.666	-38.804	19.755	-0.3977
UGG - ACG	-18.096	-12.066	-19.943	-30.544	-16.583	-0.4507	50.384	26.251	28.118	27.771	38.895	22.959	40.446	-0.3761	38.258	61.469	26.733	19.226	38.804	-28.284	10.47	-0.7278
UGG - ACU	-28.343	-37.639	-39.709	0.5653	-43.647	21.743	-20.557	-20.212	-22.49	-12.526	-17.408	-19.198	-17.239	-46.512	-34.262	-25.833	-0.6097	-23.533	-13.018	-15.931	-11.623	-37.052
UGG - AGA	26.386	35.745	19.366	66.616	68.577	63.089	-18.337	-11.192	-29.745	-22.281	-0.4196	-26.385	-0.5938	26.099	42.357	-30.505	-16.027	-27.595	-0.9206	-35.758	33.67	31.902
UGG - AGG	28.13	28.714	35.011	29.654	27.204	70.492	-10.202	-14.609	-19.126	-0.2689	-0.2583	-42.571	-0.2814	26.819	0.2035	0.1513	-0.1492	-13.494	-0.4394	-12.78	23.475	0.9859
UGG - CGA	82.433	64.538	75.892	11.647	10.86	16.185	55.535	54.491	60.788	21.392	57.578	34.903	60.601	87.105	0.9167	28.594	34.476	22.823	53.899	50.071	18.871	68.943
UGG - CGC	-12.086	-11.932	-16.869	56.871	-0.444	93.878	72.229	100.692	70.995	83.97	69.575	97.856	74.947	-19.336	101.598	75.709	102.006	79.725	70.554	50.597	11.859	-13.217
UGG - CGG	65.184	67.929	64.731	-59.596	60.969	-53.171	71.335	24.212	63.302	78.515	77.571	56.702	76.018	49.796	-77.083	70.766	55.473	76.544	74.212	52.724	0.7974	47.242
UGG - CGU	-0.8701	-20.621	0.8282	19.474	-24.036	0.2958	33.614	80.685	39.817	45.325	29.397	74.219	32.311	-11.661	25.781	45.933	72.178	46.627	24.146	111.593	0.6765	0.2431
UGG - AGC	0.9137	14.58	0.4066	-0.0944	-15.448	-0.2484	0.5491	-31.719	-0.4875	-17.722	12.073	-38.959	0.4295	17.843	15.115	0.8696	-37.256	-17.118	10.156	-31.934	-16.681	21.716
UGG - AGU	-0.5342	-14.701	10.952	-0.3153	0.941	31.724	-19.213	-30.117	-25.576	-0.8351	-10.95	-16.624	-19.857	-0.8224	-24.729	-17.243	-11.634	-17.777	-12.022	-0.9307	-20.77	-0.286
UGG - UCA	-21.677	-0.3549	-0.7432	-19.109	-18.373	13.985	21.803	40.299	14.296	-10.568	28.931	31.105	25.503	-15.715	-0.2496	-0.8126	13.988	-0.8458	29.098	42.385	-0.2415	-19.39
UGG - UCC	-19.083	-17.767	0.3831	0.9192	-24.317	36.186	-36.885	-0.7696	-41.63	-14.603	-41.717	27.457	-32.852	-0.1138	-22.658	-38.303	0.3852	-16.485	-37.314	-0.0959	0.0728	-0.3256
UGG - UCG	-23.03	-19.224	-28.938	-114.609	-40.96	-123.476	0.6328	10.65	0.8912	13.25	0.8251	-0.0355	0.3373	-22.741	-39.939	0.8483	0.397	0.9868	0.1263	-20.813	-40.306	-22.379
UGG - UCU	-45.152	-30.629	-61.41	-30.908	-26.191	-18.562	-31.017	-0.8982	-27.19	-25.144	-25.93	-0.419	-26.229	-56.397	-36.683	-14.235	-20.23	-22.063	-26.822	-14.539	-11.86	-45.97
UGG - AUA	45.824	38.317	39.711	37.024	45.128	23.78	79.687	108.872	67.542	109.482	79.676	79.522	85.76	30.949	91.231	80.006	92.932	110.494	87.798	74.399	35.442	44.477
UGG - AUC	36.837	46.035	30.313	54.396	56.75	91.109	12.59	-20.281	14.811	0.0042	13.229	-0.6473	16.692	19.72	60.884	14.808	0.7639	11.33	13.068	-0.5287	41.592	48.872
UGG - AUU	-0.45	-27.361	-0.939	69.862	-32.897	39.661	0.618	-18.553	-0.3717	-23.805	0.792	-24.89	12.798	-14.759	16.464	-0.2501	-35.828	-18.528	0.7376	-0.275	0.9751	0.5075
UGG - UUC	17.64	49.492	34.313	59.617	70.188	125.554	54.629	63.603	77.79	56.611	44.997	77.647	47.505	47.708	92.247	39.909	57.92	62.054	42.953	52.875	30.237	33.212
UGG - UUU	26.147	-0.3129	13.473	-22.198	20.589	-79.999	-11.028	-0.4904	-0.6747	-34.152	-12.126	-0.796	-0.915	0.9423	-20.5	-23.159	-0.4345	-34.706	-0.9402	24.326	-18.933	12.822
UGG - UAC	45.937	38.297	72.747	28.397	56.317	24.633	0.3926	-16.466	29.526	12.49	0.4874	0.1398	0.9764	40.663	50.261	21.1	-21.256	11.614	-0.0267	-28.93	34.288	61.343
UGG - UAU	0.017	-12.79	0.2789	12.505	50.185	0.3483	15.59	36.753	33.505	0.7922	14.94	17.153	0.4877	-11.656	19.798	17.708	27.596	0.8994	17.155	31.666	-0.9742	0.0224
UGG - UGC	19.648	20.949	12.173	10.393	-17.015	12.468	0.1073	0.515	-0.192	15.283	-0.3628	0.1393	0.4134	0.7625	44.945	0.2376	-0.3598	14.614	-0.2676	-12.201	17.468	16.348
UGG - UGU	-0.9423	0.4373	0.9781	-14.135	-10.218	-22.514	15.667	26.231	17.947	10.038	12.05	0.2961	11.262	0.9969	-0.8681	22.446	0.9475	0.9298	0.684	40.08	19.594	0.8092
UGG - UGG	106.677	106.293	111.771	114.874	114.331	120.074	121.493	111.904	130.469	103.599	119.116	113.474	117.166	107.915	125.45	125.157	105.958	105.094	123.854	134.918	95.153	118.261
UGG - CUA	78.284	45.218	85.822	-0.751	36.113	-11.652	77.51	151.877	105.531	64.924	91.342	143.889	92.292	62.375	23.043	64.262	142.303	63.802	95.153	204.88	90.545	48.166
UGG - CUC	12.971	17.177	0.8292	36.29	-16.917	54.246	-14.262	-17.113	-0.8019	-12.787	-16.228	-0.6625	-22.914	23.693	-14.137	20.766	0.4005	-0.3094	-19.534	-0.7665	37.201	-0.4807
UGG - CUG	82.902	135.652	89.191	-22.785	81.836	-43.931	153.308	184.908	147.996	178.837	138.439	192.081	151.539	105.981	15.347	143.288	201.753	182.308	139.137	108.497	108.642	138.699
UGG - CUU	-12.49	-11.761	-0.1584	34.526	-0.0473	41.294	14.89	28.359	0.5486	10.838	23.569	32.771	16.202	-0.632	15.748	0.3388	30.155	0.3748	18.292	50.293	50.574	-0.8804
UGG - UUA	-25.415	-10.751	-26.475	12.313	-18.057	16.056	-13.394	-15.505	-11.984	-27.073	-12.896	-15.314	-10.468	-15.361	40.221	-26.067	-36.549	-22.696	-0.4112	41.036	-28.379	-36.373
UGG - UUG	26.962	0.0584	42.284	59.055	19.616	40.65	-31.713	-72.117	-13.106	-70.878	-29.811	-84.246	-26.944	27.463	126.384	-35.839	-96.854	-60.976	-34.515	-62.027	-22.212	22.744
UGG - CCA	-43.826	-42.342	-23.652	-35.759	0.6823	46.894	0.2912	0.8194	-0.8717	-44.836	22.819	-11.982	-0.1061	-35.518	-24.46	-38.621	-27.931	-51.959	20.699	-18.892	-19.236	-27.974
UGG - CCC	-36.171	-48.319	-39.612	-0.0495	-32.547	0.4071	-60.517	-36.239	-65.925	-44.528	-59.871	-22.97	-60.409	-27.469	12.178	-47.393	-16.414	-45.356	-56.907	-32.74	-29.204	-34.078
UGG - CCG	-16.905	-41.057	-37.639	-112.836	-0.4066	-129.775	-67.39	-68.067	-81.401	-33.468	-68.182	-56.842	-69.07	-35.752	-131.818	-59.702	-58.783	-46.337	-77.133	-79.16	-47.637	-39.691
UGG - CCU	-54.289	-59.062	-46.028	-24.051	-60.978	-25.72	-61.825	-46.231	-62.023	-45.963	-64.814	-46.487	-58.982	-61.738	-36.547	-56.634	-43.482	-55.885	-65.905	-58.174	-46.157	-30.547
UGG - CAC	10.837	10.672	13.517	27.484	29.599	17.045	31.066	16.19	19.259	28.622	28.87	12.113	28.276	14.129	0.7279	10.98	19.261	23.764	25.852	-0.4308	-0.736	13.335
UGG - CAU	14.769	25.153	-0.0627	-15.773	-10.517	-0.297	0.7154	42.778	-0.201	17.904	10.459	45.18	0.8055	0.9903	-21.461	16.776	36.957	12.208	18.258	46.125	-0.3336	0.5326
UGG - CAA	20.174	12.917	10.682	-22.144	-44.401	-14.921	-16.032	13.302	-21.511	-15.651	-14.654	0.8542	-20.211	19.184	-21.67	-16.64	0.1246	-21.367	-17.062	43.083	0.6597	17.39
UGG - CAG	0.4652	-0.4705	0.9089	-42.988	-11.773	-45.692	0.8732	0.6671	-13.123	20.551	16.605	21.268	14.296	13.53	-43.562	35.488	0.8143	22.125	13.586	-16.828	-0.0572	0.3924
UGG - GUA	-37.109	-38.992	-26.441	-46.151	-25.456	-47.229	-26.674	13.472	-0.922	-21.022	-15.654	23.345	-16.613	-40.526	-15.569	-31.608	0.9217	-14.284	-19.116	29.003	-36.83	-48.972
UGG - GUC	-48.954	-49.7	-57.106	-0.9348	-42.592	-25.358	-65.074	-71.468	-72.198	-59.79	-65.272	-59.971	-68.214	-52.399	-28.344	-70.704	-60.084	-60.541	-68.952	-32.887	-40.76	-63.243
UGG - GUG	-15.735	-12.753	-10.611	-45.001	-24.419	-89.589	17.353	12.45	24.813	0.3734	0.7438	0.1754	10.355	0.3137	-14.484	26.625	10.454	0.657	10.239	-31.425	-0.6829	-0.6104
UGG - GUU	-81.881	-68.308	-87.429	-0.9904	-53.084	0.1524	-42.907	-79.667	-23.528	-61.924	-45.802	-77.88	-44.362	-72.867	-35.681	-51.181	-79.233	-59.836	-40.388	-43.401	-73.197	-77.51
UGG - GCA	-23.179	-19.226	-15.546	-30.966	10.296	-37.648	-35.689	-69.211	-43.661	-76.808	-34.021	-71.432	-43.059	-28.881	-72.376	-57.647	-64.197	-58.635	-42.424	-39.939	-16.164	-27.087
UGG - GCC	-32.49	-55.489	-46.2	-46.19	-31.072	-60.104	-92.936	-97.484	-89.44	-78.875	-87.077	-97.604	-94.907	-30.198	-40.294	-101.249	-85.37	-80.08	-88.835	-86.662	-25.395	-60.591
UGG - GCG	-36.791	-34.669	-41.347	-50.817	-52.771	-90.681	-25.888	-36.147	-13.094	-35.943	-25.107	-33.432	-25.783	-24.493	-94.852	-0.9612	-21.689	-45.699	-27.971	-33.348	-37.265	-48.362
UGG - GCU	-51.817	-55.385	-57.63	-25.904	-75.658	-35.826	-74.564	-110.939	-72.251	-80.46	-78.048	-93.497	-73.825	-55.966	-68.483	-71.792	-100.643	-82.097	-73.938	-75.829	-45.038	-51.724
UGG - GGA	-32.864	-0.973	-32.155	-31.358	-34.136	-33.476	-65.226	-36.22	-75.318	-56.69	-66.819	-50.314	-61.415	-35.025	-48.496	-70.91	-49.485	-56.771	-60.219	-57.985	-22.427	-27.419
UGG - GGC	-19.553	-17.571	-20.26	31.324	-0.451	26.646	0.1048	-0.8815	-0.1595	0.8655	-0.124	-20.799	-0.3687	10.062	41.125	28.932	-18.446	0.3868	0.8051	-30.55	10.492	-13.906
UGG - GGG	-53.268	-75.726	-66.031	-106.496	-65.551	-129.268	-78.346	-61.357	-72.698	-84.283	-75.345	-58.831	-70.838	-55.965	-139.43	-74.22	-66.233	-90.859	-80.736	-61.234	-28.166	-62.597
UGG - GGU	0.1628	0.7614	0.9535	38.066	30.985	-0.6018	-22.715	-21.369	-36.897	-27.979	-24.116	-0.5317	-17.557	0.8758	-70.883	-17.811	-0.3377	-19.424	-18.936	0.4805	0.8552	-12.753
UGG - GAC	25.864	29.563	0.3894	40.202	28.573	40.724	23.228	-0.528	38.042	22.498	19.954	-0.7791	17.212	15.011	62.721	0.4653	-13.062	25.264	22.257	-10.228	-0.4459	0.2766
UGG - GAU	-26.803	-0.1511	-34.866	-12.712	-16.434	-35.403	-27.025	-18.733	-39.124	-26.483	-28.264	-0.7089	-28.685	-11.166	-47.521	-20.857	-0.9354	-28.281	-36.159	-10.154	-15.826	-29.817
UGG - GAA	-43.332	-29.802	-33.732	-55.837	-35.373	-63.344	-68.535	-61.467	-59.131	-80.619	-68.43	-80.889	-66.103	-35.964	-15.88	-80.04	-74.82	-79.785	-79.777	-57.092	-78.042	-48.588
UGG - GAG	-39.701	-57.176	-58.75	-38.007	-0.2023	-44.437	-46.77	-42.52	-35.404	-43.101	-45.812	-47.948	-43.016	-65.41	-46.83	-36.506	-38.621	-35.426	-46.547	-40.558	-52.543	-50.136
UGG - UAA	-0.3474	-0.9164	-10.816	24.04	10.516	17.086	0.4281	15.927	13.236	0.1007	14.268	0.9916	16.612	-0.8436	35.565	0.3421	0.501	0.4064	12.345	0.2293	-14.387	-0.5121
UGG - UAG	11.065	23.37	17.864	12.083	40.9	16.635	18.727	25.046	0.8858	24.13	23.344	19.138	0.9684	11.798	18.852	20.864	26.65	18.221	20.926	37.354	0.9073	15.303
UGG - UGA	17.529	0.6708	10.23	18.026	17.645	29.38	0.6373	-0.0395	0.7474	26.966	0.8926	0.0317	11.128	0.7075	0.6366	15.889	-0.0156	23.755	13.718	11.864	0.3791	17.247
UUA - AAA	66.924	83.176	96.868	-33.52	284.884	40.572	166.729	71.483	181.628	142.771	139.929	130.236	179.703	102.248	106.232	181.05	85.235	130.267	128.795	43.441	278.149	128.774
UUA - AAG	-22.804	-102.465	-43.997	-123.155	-82.84	-41.226	54.548	29.68	28.244	25.211	36.143	68.293	60.645	-33.785	-19.326	41.299	29.909	22.305	44.792	92.787	-54.497	-50.674
UUA - AAC	-44.901	-83.428	-43.137	-77.792	-121.018	-18.612	15.695	0.8212	0.1898	-0.0472	42.161	23.909	34.348	-19.564	0.9137	11.651	-21.228	-0.0025	24.406	30.477	-64.621	-13.448
UUA - AAU	59.076	93.684	80.865	-19.486	169.347	70.248	141.114	144.926	130.064	103.649	127.196	138.904	139.159	88.112	119.263	136.852	115.53	88.412	128.831	93.489	144.847	105.942
UUA - ACA	50.259	102.165	87.598	63.346	136.247	75.198	42.699	59.847	87.837	54.119	54.442	66.088	46.447	53.738	111.859	23.394	71.939	37.14	49.446	-19.988	79.683	98.911
UUA - ACC	-89.056	-88.108	-108.936	-0.897	-106.417	18.123	0.7465	74.261	11.488	-10.309	0.3097	43.833	-0.2743	-87.62	-0.5281	11.514	35.606	-0.861	15.557	102.253	-101.881	-98.614
UUA - ACG	-25.177	-36.019	-50.117	16.342	-116.99	-17.539	-18.168	74.919	-21.759	-11.058	-0.9637	40.378	-11.866	-42.789	0.3265	11.894	0.9764	-0.2305	-0.1036	18.434	-52.549	-45.103
UUA - ACU	-0.0903	25.863	28.279	40.422	84.092	75.245	74.811	90.529	86.625	32.393	75.646	103.769	69.738	0.0346	77.114	48.54	116.639	24.38	84.352	53.424	0.9387	22.386
UUA - AGA	-29.989	0.2849	-28.272	53.088	85.753	86.583	112.479	92.166	126.441	79.918	117.457	102.89	114.153	0.1092	121.688	137.926	69.699	80.103	120.869	125.657	75.575	0.2801
UUA - AGG	-35.976	-62.063	-61.481	38.562	-97.408	77.491	79.171	93.638	88.359	72.477	102.841	94.67	81.952	-43.517	102.909	95.422	55.919	72.713	107.609	137.962	-42.39	-31.993
UUA - CGA	73.347	66.052	66.699	52.393	142.248	84.562	-14.461	-30.055	-0.308	11.368	-22.876	0.2877	-15.432	53.688	88.375	-0.3587	-0.3059	10.667	-13.08	-12.644	0.9593	36.807
UUA - CGC	-0.6179	-26.224	-17.259	0.8262	-13.255	10.407	-57.727	-14.902	-70.17	-35.203	-59.013	-30.651	-60.435	-14.454	0.5916	-44.489	-24.808	-30.397	-58.147	74.452	-59.843	-30.3
UUA - CGG	0.8645	0.2389	-14.205	10.45	-36.4	0.7587	-35.151	-0.0578	-44.149	-23.793	-35.686	-14.667	-30.78	-0.869	-11.088	-16.339	-14.043	-19.989	-38.703	0.3102	-52.312	-19.262
UUA - CGU	40.398	70.865	45.785	17.746	58.065	28.863	-0.4056	-0.3168	-16.01	0.8744	-14.981	24.911	-0.3811	52.362	45.875	-20.269	43.191	0.7451	-16.784	96.664	0.3344	20.949
UUA - AGC	-99.681	-130.335	-105.293	-47.587	-168.996	0.3511	10.325	-32.073	14.349	-10.269	14.178	-0.5802	24.314	-94.132	0.8456	-0.9662	-34.124	-14.366	20.174	44.483	-120.022	-99.333
UUA - AGU	-54.512	-0.4809	-31.423	0.1896	0.6731	45.19	101.164	47.411	89.561	57.66	98.854	105.388	109.449	-40.082	30.14	68.571	83.076	44.729	104.544	109.719	11.469	-0.1506
UUA - UCA	123.474	139.068	149.166	102.816	214.735	109.946	72.367	68.975	63.832	79.232	73.998	72.73	78.073	160.826	98.375	40.726	65.251	69.544	73.042	23.414	145.027	154.745
UUA - UCC	0.3592	-20.924	-0.9465	0.3292	-67.342	-11.427	32.595	81.382	43.846	-0.4792	37.964	24.202	26.777	-0.0529	-25.179	18.431	46.589	0.5439	43.399	67.444	-42.05	-0.0516
UUA - UCG	20.534	-36.898	-14.787	51.033	-143.25	-18.617	0.1711	66.685	0.3205	0.527	0.7071	18.892	-0.0838	0.2865	-35.633	-0.2261	17.67	0.9111	0.7434	43.177	-66.299	-17.223
UUA - UCU	68.901	81.672	106.541	79.045	99.044	83.988	54.953	57.829	37.128	42.487	36.026	53.377	39.081	62.529	57.264	25.462	71.616	34.919	33.288	11.431	71.434	65.635
UUA - AUA	22.814	36.863	45.711	15.884	34.015	54.397	112.883	108.652	118.463	70.504	105.731	98.08	108.719	17.113	79.64	90.795	92.4	73.734	98.217	75.919	0.8567	59.748
UUA - AUC	-80.848	-118.552	-96.093	-77.168	-123.006	-41.984	-23.836	32.861	-42.902	-26.55	-26.296	0.5091	-21.824	-89.937	-59.39	-19.239	-31.28	-20.69	-19.233	31.611	-139.094	-65.665
UUA - AUU	-16.627	27.11	21.951	-26.201	50.944	27.558	59.792	94.561	77.364	81.285	54.02	110.609	67.528	-0.1487	54.82	83.393	72.474	77.895	59.396	61.927	30.161	44.696
UUA - UUC	-34.673	-51.776	-38.786	-33.386	-128.36	-41.365	-51.262	-11.124	-43.062	-33.886	-48.805	-33.935	-55.557	-16.239	-71.005	-52.527	-30.706	-24.033	-42.552	-25.413	-78.765	-29.72
UUA - UUU	56.175	101.791	90.948	48.066	112.699	17.558	37.71	48.393	50.186	44.706	41.976	37.256	31.353	54.435	34.748	65.22	59.773	49.253	42.572	25.885	97.57	89.298
UUA - UAC	-44.292	-75.839	-56.563	-75.13	-156.912	-72.083	-62.73	-33.778	-59.451	-38.591	-59.741	-36.318	-65.778	-55.68	-106.453	-54.183	-51.595	-40.36	-67.018	-39.737	-104.758	-65.65
UUA - UAU	49.295	54.43	78.961	-10.356	71.222	-16.813	29.999	31.057	38.31	33.472	32.329	12.839	32.479	53.955	13	25.139	38.397	31.587	37.311	-0.0812	0.9188	41.811
UUA - UGC	-23.75	-56.789	-36.027	-20.55	-108.796	-40.841	-40.475	-33.835	-38.106	-46.36	-49.524	-22.706	-53.186	-19.851	-54.242	-54.561	-34.825	-41.215	-49.025	-22.501	-82.125	-42.053
UUA - UGU	0.9115	31.693	31.28	17.735	56.923	83.033	0.1286	-13.303	20.201	0.9629	0.5777	-0.3243	-0.5343	28.394	16.277	0.6129	0.7103	0.6333	12.109	-38.994	-0.177	15.872
UUA - UGG	0.5865	11.164	31.361	-19.049	-14.683	-36.026	-22.996	-36.035	-29.215	-17.602	-14.422	-27.358	-27.144	21.472	-20.578	-29.594	-24.785	-18.621	-15.462	-18.502	-36.994	0.5593
UUA - CUA	0.4547	33.387	0.4672	79.267	-23.772	77.519	42.288	-0.265	44.78	24.58	45.055	-0.5858	47.236	0.1569	70.04	16.117	15.406	21.501	51.091	-0.4158	65.1	20.681
UUA - CUC	-46.24	-49.412	-47.726	60.428	-104.069	0.3105	-10.432	-0.1522	-10.168	-0.7385	-0.0304	-12.776	-0.5163	-52.627	-25.827	0.5058	-18.769	-0.6161	0.1414	98.411	-96.681	-57.634
UUA - CUG	-34.26	-63.826	-60.07	0.6373	-167.66	-60.299	-76.262	-88.76	-95.04	-89.346	-79.005	-127.206	-78.343	-68.717	-99.163	-68.826	-118.505	-77.113	-81.531	-50.977	-73.301	-54.859
UUA - CUU	33.533	89.371	47.776	68.996	71.521	75.44	61.177	84.354	82.685	62.895	62.435	77.154	66.875	40.008	67.161	83.12	95.395	72.859	51.009	124.722	63.362	27.114
UUA - UUA	168.993	181.067	202.515	69.139	255.542	49.685	92.912	95.994	92.24	126.849	90.956	115.661	91.458	197.921	96.586	72.226	116.83	107.426	73.547	55.582	166.085	188.295
UUA - UUG	65.459	63.698	92.698	-0.0712	-25.261	-20.748	13.665	28.275	-0.2423	55.669	0.2546	46.128	0.6984	90.662	19.808	28.815	28.155	52.331	0.0837	0.2553	39.333	80.33
UUA - CCA	137.341	197.572	147.295	71.797	226.94	97.631	45.836	15.525	41.137	26.262	40.568	12.881	40.841	146.127	92.768	30.319	0.9219	24.091	34.149	12.799	118.417	128.195
UUA - CCC	0.2902	17.305	-0.016	45.607	-86.887	12.775	0.0144	43.975	-0.1408	-0.5556	0.4667	-0.3738	-0.1022	0.1751	25.619	-0.5197	-0.0132	-0.7692	0.351	198.283	-27.784	-13.014
UUA - CCG	41.243	22.227	-11.901	53.066	-114.316	0.5092	-34.349	-25.677	-47.095	-19.074	-36.611	-59.464	-31.754	13.487	0.0782	-31.383	-55.076	-28.799	-36.139	-13.102	-43.848	-30.847
UUA - CCU	85.393	133.843	76.143	67.792	102.13	99.068	51.005	37.555	80.355	41.539	45.128	54.651	57.314	78.074	124.752	14.918	62.528	45.113	41.981	71.568	93.644	77.744
UUA - CAC	-18.894	-34.514	-39.876	-0.5694	-129.347	-20.009	-66.657	-38.988	-65.41	-43.912	-68.814	-46.87	-67.984	-16.634	-24.707	-67.649	-47.402	-41.972	-61.579	-26.071	-67.179	-35.973
UUA - CAU	42.047	71.91	70.63	29.233	59.065	33.541	-18.508	-34.385	-24.041	-13.053	-18.042	-34.506	-12.361	58.189	17.298	-34.338	-0.3164	-19.401	-18.536	-55.742	47.65	36.461
UUA - CAA	89.249	99.738	127.215	41.136	140.773	43.418	-0.0946	-15.388	-0.1565	39.058	-0.0544	11.492	-0.3182	103.201	89.647	14.038	16.211	30.138	-0.3225	-53.068	148.156	107.674
UUA - CAG	-32.486	-88.543	-61.491	-11.906	-134.973	-47.777	-103.857	-85.316	-110.079	-88.26	-103.079	-90.15	-107.283	-65.205	-45.804	-104.833	-99.406	-82.797	-98.839	-86.875	-114.554	-101.159
UUA - GUA	-21.487	21.827	-21.224	23.673	50.472	35.451	34.354	15.861	36.035	26.937	21.244	28.085	31.432	-28.386	46.561	34.567	18.705	30.198	29.23	-44.481	48.135	14.193
[truncated: 1,845 more rows]
