# Supplementary material for: Comparative Analysis of Codon Usage Bias and Codon Context Patterns between Dipteran and Hymenopteran Sequenced Genomes
Source: PLoS One. 2012 Aug 17;7(8):e43111. doi: 10.1371/journal.pone.0043111 (PMC3422295; doi:10.1371/journal.pone.0043111)
Supplement: Table S6 — Bias in the amino acid pair composition in insect genomes. (XLSX) [file pone.0043111.s007.xlsx]

## Sheet: Amino acid pair composition
Table S6. Bias in the amino acid pair composition in insect genomes.
A). Bias of frequency of amino acid pairs in each species. Amino acid pairs are listed in 1st column whereas species are listed in 1st row.
Amino acid pair	Acep	Amel	Cflo	Hsal	Lhum	Nvit	Pbar	Aaeg	Agam	Cqui	Dana	Dere	Dgri	Dmel	Dmoj	Dper	Dpse	Dsec	Dsim	Dvir	Dwil	Dyak
Gln - Gln	2.08636	2.57723	1.93421	2.20216	2.20136	2.40108	2.2052	2.22738	3.21284	2.50954	2.64103	2.75387	3.69375	2.98901	3.60402	2.91319	3.03363	2.66008	2.65003	3.40316	3.32501	2.76756
His - His	1.91175	2.58337	1.72788	1.855	1.85712	2.02254	2.00675	2.17736	3.06637	2.277	2.2289	2.14268	2.11904	2.32399	1.99104	2.10488	2.18582	2.15686	2.1375	1.94719	2.63521	2.21497
Pro - Pro	1.8571	1.85007	1.7609	1.7937	1.85542	1.72494	1.90259	1.60522	1.72107	1.64363	1.74016	1.78921	1.78939	1.79852	1.72978	1.73261	1.75884	1.75868	1.74806	1.74673	1.90404	1.79877
Trp - Trp	1.64585	1.66908	1.64032	1.63644	1.71496	1.58321	1.67969	1.72886	1.80835	1.72817	1.77316	1.76499	1.72982	1.92299	1.68922	1.64448	1.66643	1.74255	1.75257	1.73591	1.85375	1.73079
Gly - Gly	1.64248	1.55866	1.52652	1.53871	1.59953	1.4734	1.66896	1.61942	2.02897	1.78143	1.83382	1.85222	1.96621	1.87615	1.82973	1.83539	1.87045	1.81896	1.79228	1.84861	2.12515	1.84783
Ala - Ala	1.48053	1.59421	1.42166	1.44721	1.45885	1.49355	1.5076	1.47415	1.5873	1.58809	1.64357	1.6463	1.88088	1.7123	1.8527	1.74367	1.74612	1.61757	1.61944	1.84686	1.85345	1.64345
Glu - Glu	1.47524	1.51033	1.469	1.5344	1.45477	1.43961	1.47419	1.43647	1.55484	1.46186	1.51858	1.49812	1.446	1.51131	1.4308	1.50688	1.52043	1.50255	1.51025	1.40764	1.50383	1.49997
Arg - Arg	1.45235	1.4623	1.44185	1.42177	1.4652	1.46033	1.44694	1.37199	1.35354	1.3733	1.53019	1.54297	1.57078	1.5474	1.57262	1.54448	1.54821	1.54001	1.54778	1.54707	1.6137	1.56056
Lys - Lys	1.40406	1.36347	1.36361	1.43286	1.39991	1.34795	1.39096	1.3615	1.44408	1.3947	1.40427	1.40014	1.36679	1.45371	1.36109	1.4259	1.4347	1.42245	1.40119	1.38268	1.3783	1.40231
Asp - Asp	1.39477	1.26748	1.28379	1.37311	1.36296	1.35967	1.4799	1.44106	1.50614	1.46039	1.41378	1.43447	1.65253	1.45819	1.58348	1.49895	1.50312	1.42903	1.41539	1.55965	1.72045	1.42829
Ser - Ser	1.37613	1.44307	1.37289	1.40834	1.37587	1.43249	1.38217	1.52686	1.6502	1.58988	1.54033	1.55863	1.68611	1.55538	1.65889	1.57237	1.59215	1.54453	1.53398	1.66379	1.72601	1.55347
Cys - Cys	1.36264	1.29081	1.33632	1.34273	1.27238	1.31523	1.32841	1.35557	1.55515	1.40251	1.47685	1.50265	1.54386	1.33185	1.51154	1.54532	1.51717	1.47522	1.52382	1.46836	1.54349	1.49004
Thr - Thr	1.34271	1.34721	1.30296	1.36318	1.31525	1.35827	1.41982	1.44316	1.50611	1.51396	1.5685	1.60681	1.80293	1.61507	1.70242	1.55383	1.61444	1.56751	1.55272	1.67794	1.87333	1.62217
Asn - Asn	1.33137	1.39983	1.32136	1.33427	1.34384	1.34226	1.34979	1.30474	1.45679	1.39068	1.42707	1.41899	1.86278	1.45301	1.75732	1.47971	1.48017	1.39118	1.37528	1.82235	1.65276	1.40927
Glu - Lys	1.31675	1.34973	1.30469	1.26671	1.28784	1.21001	1.34014	1.21244	1.23132	1.18265	1.21494	1.19426	1.1507	1.25934	1.15569	1.18138	1.18654	1.18592	1.18889	1.1328	1.20502	1.19582
Cys - Gly	1.29947	1.2385	1.26952	1.27386	1.32889	1.26677	1.31887	1.35165	1.10454	1.31138	1.24216	1.22142	1.27562	1.07529	1.26982	1.26485	1.25173	1.24357	1.24342	1.28668	1.23696	1.24808
Tyr - Tyr	1.28162	1.35767	1.30993	1.3131	1.32805	1.3397	1.34444	1.37081	1.37376	1.38936	1.38	1.37971	1.39514	1.40513	1.5018	1.3908	1.3894	1.3758	1.38155	1.36764	1.39243	1.39309
Phe - Phe	1.26003	1.20883	1.20176	1.22436	1.23948	1.15827	1.24364	1.1416	1.25706	1.13701	1.23278	1.23833	1.23991	1.28146	1.25047	1.27697	1.26943	1.22561	1.22773	1.25085	1.24959	1.23355
Tyr - Phe	1.25255	1.25394	1.2462	1.25208	1.27316	1.26814	1.25647	1.21095	1.21382	1.18852	1.28339	1.29434	1.31559	1.31951	1.37331	1.29529	1.31919	1.28671	1.29607	1.31548	1.32453	1.29269
Lys - Glu	1.24059	1.25494	1.21582	1.20837	1.21153	1.12189	1.23352	1.0925	1.1503	1.06504	1.12072	1.15287	1.11017	1.16961	1.10978	1.15136	1.15417	1.14216	1.15474	1.09332	1.14936	1.1527
His - Cys	1.23746	1.27448	1.22015	1.25566	1.2399	1.27884	1.20595	1.20701	1.19818	1.21011	1.21672	1.22838	1.20751	1.12425	1.2228	1.22048	1.21939	1.21652	1.24569	1.20126	1.18429	1.23394
Leu - Gln	1.22658	1.15083	1.21856	1.21136	1.23855	1.1831	1.21865	1.15423	1.13848	1.14822	1.14295	1.13131	1.11516	1.13398	1.10681	1.1307	1.12175	1.13856	1.133	1.11889	1.08744	1.12891
Trp - Arg	1.22178	1.20087	1.20235	1.20753	1.19172	1.15624	1.22266	1.15932	1.15035	1.20051	1.27953	1.28536	1.36755	1.30274	1.36772	1.29872	1.28525	1.3018	1.2836	1.33468	1.32902	1.31196
Gln - His	1.20836	1.24341	1.21875	1.23504	1.23766	1.2752	1.23596	1.29162	1.51947	1.35287	1.37878	1.40223	1.51751	1.44031	1.43914	1.40632	1.42341	1.39645	1.3855	1.43011	1.46767	1.39347
Phe - Cys	1.20825	1.27933	1.1593	1.18605	1.18845	1.24204	1.20189	1.13365	1.20852	1.17133	1.16258	1.17431	1.16133	1.11817	1.16083	1.1803	1.18184	1.17491	1.15958	1.14577	1.19486	1.17802
Asn - Ile	1.20339	1.2454	1.21146	1.26941	1.21558	1.13363	1.22466	1.06298	1.12372	1.07666	1.14793	1.13757	1.11572	1.15189	1.14355	1.17309	1.17108	1.13644	1.13141	1.15284	1.09073	1.13209
Phe - Tyr	1.19976	1.10888	1.19567	1.21533	1.2218	1.21149	1.19772	1.1933	1.23161	1.25184	1.30287	1.29849	1.31182	1.28699	1.37913	1.30824	1.30938	1.28119	1.28846	1.32152	1.33168	1.29632
Glu - Asn	1.1997	1.24706	1.20227	1.15699	1.21492	1.18164	1.22967	1.08426	0.986073	1.02196	1.03332	1.02008	0.919111	1.0005	0.924171	1.0173	1.0021	1.02858	1.03364	0.930284	0.997922	1.01087
Glu - Asp	1.19169	1.21749	1.19298	1.18617	1.18402	1.14377	1.17103	1.19502	1.166	1.22671	1.25125	1.28172	1.16366	1.26642	1.17252	1.23922	1.23732	1.27706	1.27651	1.16715	1.23794	1.28104
Asp - Glu	1.19163	1.19952	1.18355	1.19274	1.20467	1.25621	1.18178	1.31398	1.36271	1.31768	1.29059	1.33554	1.44325	1.3647	1.40303	1.32693	1.33497	1.34185	1.34162	1.40686	1.39918	1.3318
Gly - Trp	1.18835	1.09344	1.22601	1.15335	1.16959	1.14917	1.16645	1.18615	1.09796	1.1828	1.05907	1.06543	1.11766	1.05272	1.14448	1.07098	1.06088	1.06259	1.0772	1.12927	1.08105	1.08377
Tyr - Cys	1.18639	1.32503	1.18781	1.21512	1.21865	1.27891	1.1888	1.26603	1.31581	1.22968	1.22408	1.22816	1.23649	1.19257	1.18998	1.22139	1.22685	1.21155	1.21004	1.20664	1.27921	1.24574
Asn - Val	1.18612	1.14032	1.19839	1.21768	1.18464	1.12089	1.19335	1.09738	1.14558	1.07676	1.06199	1.07119	1.11365	1.06614	1.11044	1.1146	1.09893	1.06799	1.07487	1.12577	1.09823	1.07092
Ser - Pro	1.18415	1.19879	1.19912	1.17055	1.19636	1.13976	1.20811	1.0664	1.05111	1.07558	1.05446	1.06778	1.04043	1.0793	1.02613	1.07453	1.06399	1.0796	1.07877	1.0321	1.06136	1.06036
Val - Ala	1.18361	1.19928	1.17069	1.15256	1.14807	1.07939	1.17848	1.14236	1.10313	1.13075	1.1353	1.13476	1.15624	1.12418	1.10502	1.13237	1.12602	1.13601	1.13925	1.09857	1.15461	1.14332
Asp - Ile	1.18237	1.16791	1.19399	1.21011	1.18063	1.14023	1.1706	1.08526	1.11034	1.06938	1.17009	1.18806	1.17784	1.18633	1.20412	1.19638	1.1908	1.17251	1.17154	1.23541	1.17837	1.1798
Phe - Val	1.18075	1.18999	1.16799	1.16927	1.15812	1.13673	1.18306	1.14353	1.20178	1.13174	1.20091	1.22633	1.27998	1.23078	1.27151	1.24232	1.24271	1.22644	1.22462	1.27057	1.2344	1.21249
Tyr - His	1.1792	1.22573	1.17218	1.19944	1.16538	1.14979	1.17498	1.18603	1.2092	1.18412	1.06382	1.06664	1.02161	1.11863	1.01067	1.05812	1.07963	1.06531	1.06646	1.02966	1.07466	1.07669
Phe - Leu	1.16881	1.16234	1.1613	1.15025	1.1692	1.10303	1.16658	1.0834	1.12369	1.07039	1.10269	1.10367	1.03716	1.11705	1.03653	1.1051	1.10911	1.10187	1.09906	1.03476	1.09308	1.09773
Asp - Val	1.16869	1.12199	1.15633	1.1479	1.1702	1.10724	1.16625	1.07259	1.05412	1.04967	1.13345	1.13403	1.20459	1.13823	1.20548	1.15428	1.1514	1.13414	1.13303	1.20333	1.13324	1.14493
His - Pro	1.1655	1.26048	1.17327	1.13998	1.1273	1.10977	1.1551	1.20056	1.17141	1.15079	1.08165	1.09479	1.01749	1.07762	0.994271	1.08667	1.07559	1.10943	1.10731	0.946078	1.03082	1.10796
Arg - Lys	1.16267	1.17485	1.16967	1.1832	1.18979	1.1611	1.18003	1.27443	1.31049	1.25198	1.18813	1.21437	1.22276	1.2269	1.21525	1.17535	1.19425	1.1983	1.20316	1.21041	1.20515	1.20391
Arg - His	1.16185	1.13455	1.16685	1.14826	1.14782	1.12166	1.17721	1.12793	1.08093	1.13188	1.15716	1.16158	1.16491	1.13678	1.15615	1.17088	1.16138	1.15713	1.15405	1.17328	1.18018	1.15005
Gly - Tyr	1.16137	1.15573	1.20012	1.18576	1.15338	1.22241	1.14382	1.16877	1.04285	1.08601	1.1961	1.18081	1.2385	1.17234	1.21376	1.16269	1.17208	1.18756	1.19681	1.23633	1.17161	1.1923
Trp - Leu	1.1613	1.10745	1.18853	1.2018	1.1777	1.22661	1.19283	1.1314	1.18104	1.09067	1.24127	1.2563	1.29236	1.32048	1.3082	1.25104	1.27359	1.24937	1.24412	1.31455	1.28827	1.25939
Ile - Phe	1.15702	1.20002	1.14812	1.17324	1.18072	1.12913	1.17673	1.06782	1.13186	1.17962	1.29416	1.28287	1.31568	1.31613	1.31046	1.30113	1.30776	1.28118	1.27404	1.30838	1.27821	1.28235
Val - Thr	1.15643	1.1424	1.1539	1.14459	1.14325	1.11609	1.15413	1.07056	1.05778	1.09637	1.05473	1.03934	0.99023	1.05625	0.99635	0.995576	0.993606	1.05257	1.04149	1.00025	1.01434	1.03243
Trp - Lys	1.15601	1.07264	1.11855	1.11636	1.15461	1.11514	1.16774	1.11979	1.14474	1.14378	1.06395	1.08719	1.07297	1.11864	1.05233	1.09741	1.09252	1.07079	1.09952	1.0446	1.04857	1.10287
Ile - Cys	1.15512	1.17093	1.12405	1.19998	1.15629	1.12025	1.17132	1.31709	1.2045	1.30024	1.31893	1.35309	1.38249	1.19943	1.37478	1.34123	1.35591	1.33768	1.33806	1.3628	1.36354	1.35176
Leu - Pro	1.15297	1.07367	1.12026	1.11307	1.12695	1.07448	1.1351	1.03433	1.05716	1.02812	1.07876	1.08131	1.16456	1.05955	1.14117	1.07659	1.07458	1.08446	1.08391	1.1363	1.12168	1.0853
Trp - Ile	1.15068	1.12538	1.09404	1.13747	1.18339	1.16679	1.13038	1.28888	1.29867	1.30423	1.16486	1.17751	1.13159	1.17517	1.13454	1.15159	1.18216	1.18057	1.18749	1.11485	1.14415	1.20137
Val - Val	1.14959	1.13701	1.11532	1.13203	1.12875	1.15922	1.16075	1.18464	1.18383	1.19823	1.2319	1.23869	1.22711	1.2526	1.20953	1.22632	1.2308	1.23624	1.24071	1.21038	1.25538	1.23809
Leu - Leu	1.14813	1.11328	1.13315	1.15027	1.15468	1.13776	1.15862	1.14422	1.21255	1.14279	1.13478	1.1611	1.20291	1.16558	1.18665	1.18218	1.17933	1.15819	1.15498	1.18816	1.15575	1.16157
Lys - Arg	1.14531	1.15409	1.12837	1.13356	1.14784	1.11757	1.14543	1.18496	1.23726	1.15328	1.23369	1.24696	1.33289	1.25805	1.32782	1.26707	1.28427	1.24341	1.24764	1.3252	1.30076	1.2498
Leu - His	1.14497	1.08011	1.15777	1.15136	1.16671	1.14593	1.16865	1.02722	1.06951	1.03494	1.07214	1.06795	1.10531	1.10406	1.11015	1.05904	1.05561	1.06647	1.06712	1.10074	1.07126	1.061
Thr - Ser	1.1448	1.14483	1.16107	1.17816	1.14144	1.12449	1.14991	1.11427	1.04476	1.12472	1.12759	1.12163	1.05285	1.10757	1.04517	1.10049	1.09641	1.12233	1.11892	1.04528	1.13354	1.11486
Ser - Thr	1.14472	1.16121	1.15491	1.16461	1.15644	1.16771	1.15362	1.2011	1.17301	1.17927	1.17967	1.18894	1.1761	1.1697	1.20903	1.19564	1.19875	1.1834	1.18943	1.19833	1.23127	1.19923
Trp - Phe	1.14405	1.23162	1.16629	1.1618	1.14749	1.0714	1.1516	1.15748	1.24471	1.19119	1.10288	1.16462	1.18451	1.26361	1.18094	1.12547	1.14051	1.13801	1.13687	1.20476	1.22074	1.14812
Ala - Val	1.14392	1.1427	1.12627	1.12132	1.14366	1.14253	1.14637	1.12392	1.06579	1.11495	1.06874	1.08027	1.08229	1.08128	1.07097	1.10745	1.09496	1.0927	1.07883	1.05795	1.10693	1.08723
Trp - Tyr	1.1428	1.28091	1.10069	1.1134	1.18908	1.10997	1.20944	1.15082	1.23141	1.12599	1.14147	1.09144	1.10931	1.23028	1.06577	1.10052	1.10025	1.09359	1.08423	1.09514	1.08384	1.08575
Glu - Arg	1.14159	1.11354	1.09899	1.10549	1.17207	1.0472	1.16064	1.08777	1.22873	1.08921	1.13456	1.17342	1.25312	1.17562	1.244	1.16592	1.1595	1.15119	1.14708	1.24777	1.20002	1.16078
Phe - Trp	1.14147	1.09551	1.14943	1.18403	1.16414	1.17045	1.17654	1.25313	1.25918	1.28466	1.28571	1.30661	1.29876	1.34337	1.28563	1.32016	1.31985	1.29573	1.2889	1.32702	1.34074	1.29954
Phe - Gly	1.14122	1.14494	1.19797	1.20199	1.1435	1.18714	1.1287	1.20685	1.10881	1.16816	1.20465	1.1849	1.27657	1.18715	1.26534	1.18828	1.18842	1.19432	1.1958	1.27467	1.22205	1.19654
Lys - Tyr	1.14036	1.13456	1.11409	1.15295	1.13244	1.07641	1.12259	1.10794	1.09952	1.10144	1.08787	1.1189	1.16123	1.13903	1.1226	1.11351	1.11625	1.10499	1.11705	1.13552	1.127	1.11721
Val - Cys	1.14007	1.15092	1.12171	1.13645	1.16072	1.13521	1.16556	1.17968	1.22898	1.16365	1.16229	1.14029	1.14332	1.02784	1.17088	1.16026	1.1729	1.15125	1.1459	1.17146	1.16588	1.14542
Trp - Asn	1.13951	1.13843	1.10458	1.14702	1.1331	1.10937	1.1381	1.28224	1.33628	1.32826	1.1785	1.10737	1.0236	1.13075	1.056	1.12465	1.13834	1.1102	1.09799	1.04957	1.05255	1.09227
Ala - Thr	1.13773	1.11667	1.13829	1.15009	1.12802	1.09662	1.15862	1.13549	1.15903	1.15652	1.21835	1.21592	1.33375	1.21684	1.27003	1.23047	1.2373	1.22608	1.21667	1.23916	1.23342	1.22316
Pro - Ser	1.1351	1.13407	1.12447	1.12473	1.1226	1.08742	1.14738	1.13713	1.12054	1.08358	1.04567	1.04105	1.0121	1.0162	1.02332	1.06357	1.05972	1.05348	1.04989	1.0051	1.06439	1.04398
Lys - Ile	1.13402	1.17147	1.12326	1.1148	1.13627	1.16857	1.16143	1.08562	1.10302	1.14618	1.07074	1.06903	1.05475	1.0926	1.06525	1.10898	1.10441	1.06748	1.07792	1.06901	1.05796	1.0776
Pro - Gly	1.13299	1.15953	1.12651	1.09336	1.11903	1.11785	1.13093	0.960277	0.957374	0.983001	1.00299	0.987625	0.940414	0.978777	0.963873	0.958027	0.976151	0.982085	0.974966	0.970089	0.933994	0.975417
Thr - Pro	1.13266	1.13634	1.16196	1.15295	1.18816	1.21849	1.12067	1.22238	1.14417	1.18913	1.31463	1.31068	1.35589	1.29252	1.37272	1.29531	1.28934	1.31102	1.30469	1.3661	1.27619	1.32139
His - Arg	1.13092	1.17227	1.14654	1.10246	1.11268	1.08366	1.11931	1.16919	1.15097	1.16155	1.08593	1.06452	1.01715	1.06526	1.01631	1.06279	1.05292	1.07895	1.06746	0.990474	1.03959	1.0597
His - Tyr	1.12518	1.14612	1.16311	1.12342	1.132	1.1538	1.14236	1.1513	1.19808	1.1668	1.13324	1.16062	1.16812	1.20539	1.1218	1.12492	1.14615	1.16488	1.14437	1.14106	1.14889	1.14743
Lys - Asn	1.1234	1.14257	1.10641	1.05692	1.11062	1.09673	1.10959	0.984262	0.966181	1.0098	0.986218	0.967586	0.884947	0.966047	0.891123	1.01042	0.987026	0.97641	0.978788	0.891558	0.935874	0.977463
Val - Pro	1.12295	1.10341	1.11956	1.10163	1.08868	1.08696	1.1113	1.09655	1.14631	1.09512	1.08418	1.06256	1.10249	1.04349	1.0964	1.08975	1.07776	1.06824	1.08222	1.10414	1.08555	1.06779
His - Gln	1.12175	1.22995	1.11305	1.09522	1.13953	1.26546	1.1367	1.29337	1.37959	1.30596	1.25165	1.25883	1.19575	1.30417	1.15301	1.27451	1.28915	1.26001	1.26132	1.11254	1.31804	1.26634
Asp - Trp	1.12139	1.28301	1.10787	1.1144	1.12753	1.15738	1.09072	1.15279	1.19785	1.16451	1.19698	1.2273	1.24048	1.21148	1.24111	1.23012	1.23815	1.21368	1.21285	1.27753	1.20326	1.22566
Phe - His	1.12026	1.07047	1.16936	1.12934	1.11983	1.05154	1.11184	1.05395	1.0451	1.04483	1.02733	1.00334	0.964683	1.00827	0.995756	1.01645	1.00631	0.997797	0.99508	0.964179	1.00316	0.995757
Thr - Val	1.11807	1.14985	1.12333	1.12935	1.13288	1.09872	1.12209	1.17621	1.2994	1.17007	1.06773	1.04989	1.06251	1.05498	1.08951	1.08104	1.08487	1.05098	1.04671	1.07986	1.03069	1.0481
Ile - Val	1.11778	1.12617	1.11995	1.1147	1.12803	1.12863	1.10934	1.15009	1.26362	1.14497	1.16156	1.14489	1.23049	1.16882	1.24394	1.19318	1.20424	1.14181	1.14436	1.23291	1.1893	1.14215
Trp - His	1.11628	1.08275	1.10829	1.1417	1.09514	1.0169	1.07864	1.08632	1.02178	1.09408	1.11792	1.15359	1.2046	1.12008	1.19574	1.16877	1.14339	1.1545	1.16315	1.19939	1.18004	1.1467
Ser - Gly	1.11422	1.1402	1.12377	1.13085	1.13427	1.09589	1.11743	1.17297	1.14807	1.17032	1.2267	1.23635	1.17075	1.232	1.18413	1.2018	1.2027	1.24176	1.23784	1.18989	1.16757	1.23025
Tyr - Gly	1.11128	1.06817	1.14026	1.12225	1.08183	1.15178	1.10136	1.14895	1.12779	1.11778	1.11253	1.12207	1.1454	1.11901	1.12869	1.10187	1.11087	1.12401	1.13094	1.13256	1.12077	1.12191
Thr - Ala	1.11046	1.10528	1.09165	1.09366	1.11696	1.12305	1.11692	1.147	1.16039	1.13029	1.14352	1.14353	1.20642	1.13865	1.22878	1.18636	1.18408	1.14021	1.13842	1.17847	1.17521	1.13582
Leu - Ala	1.1069	1.12735	1.109	1.08617	1.06771	1.05449	1.10746	1.0887	1.04288	1.1012	1.05678	1.048	0.98646	1.0456	0.980221	1.01658	1.01182	1.06057	1.059	0.990475	1.04231	1.04954
Glu - Ile	1.10666	1.09928	1.10659	1.08207	1.11222	1.1277	1.11031	1.09275	1.03037	1.09601	1.0847	1.0767	1.06732	1.10434	1.05262	1.06396	1.06232	1.09195	1.079	1.05516	1.09765	1.0637
Gln - Glu	1.10592	1.05558	1.09055	1.07318	1.07488	1.03124	1.09525	0.996553	0.959094	1.00184	0.970179	0.972324	0.826038	0.937308	0.859459	0.959731	0.943261	0.97584	0.974385	0.858689	0.919359	0.981512
Trp - Gln	1.10238	0.933814	1.11312	1.06537	1.09097	1.05721	1.08898	0.918635	0.915431	0.921979	1.10256	1.04553	1.08289	1.00496	1.06731	1.07543	1.0712	1.06483	1.05561	1.10413	1.09885	1.05147
Cys - Trp	1.10225	1.09387	1.1435	1.15938	1.13664	1.15853	1.13814	1.11436	1.34177	1.25264	1.13661	1.11689	1.13412	1.10917	1.15637	1.15667	1.1433	1.13008	1.13418	1.11799	1.16837	1.10354
Asp - Phe	1.10219	1.12689	1.11705	1.12396	1.11087	1.19376	1.11153	1.12835	1.10417	1.13906	1.26104	1.26854	1.2332	1.27277	1.23955	1.24362	1.25268	1.26104	1.25171	1.24837	1.22143	1.26129
His - Phe	1.10191	0.979391	1.14549	1.13952	1.11906	1.18495	1.11802	1.12111	1.07463	1.13292	1.19067	1.1765	1.17651	1.16736	1.15466	1.13983	1.13913	1.15183	1.14731	1.16169	1.14647	1.17134
Ile - Leu	1.10125	1.12061	1.08982	1.11865	1.11644	1.07394	1.1114	1.04493	1.01743	1.03068	1.05853	1.03629	0.947136	1.06354	0.943243	1.0192	1.02897	1.03769	1.0472	0.940025	1.04028	1.04593
Tyr - Val	1.10075	1.06575	1.08578	1.07316	1.09672	1.08481	1.11341	1.03149	1.02248	1.01429	1.09098	1.08499	1.12942	1.07136	1.11191	1.09166	1.09714	1.08699	1.08036	1.1139	1.09438	1.09455
Ile - Ala	1.09832	1.04655	1.1061	1.08309	1.08267	1.02152	1.08875	1.07777	1.04008	1.04417	0.966073	0.967698	0.987894	0.964466	0.959091	0.952166	0.944703	0.972861	0.97981	0.956327	0.967321	0.975876
Gln - Asn	1.09806	1.05637	1.0939	1.04577	1.082	1.04361	1.09143	1.04056	0.908169	1.03123	0.927866	0.902344	0.719675	0.89475	0.723243	0.884941	0.873809	0.923325	0.933413	0.759675	0.830397	0.902875
Ala - Gly	1.09762	1.13554	1.07883	1.10103	1.10185	1.11123	1.07801	1.09055	1.18757	1.15573	1.11227	1.12956	1.1189	1.13395	1.13371	1.12065	1.11344	1.11694	1.12675	1.13789	1.09751	1.12009
Gln - Arg	1.09679	1.08162	1.10638	1.13144	1.09131	1.12168	1.08842	1.1032	1.10362	1.05583	1.21832	1.20973	1.20533	1.19344	1.20785	1.22769	1.21772	1.20989	1.22094	1.23271	1.22447	1.21184
Cys - Asp	1.09676	1.15433	1.07165	1.08731	1.09258	1.05619	1.10753	1.18339	1.17396	1.16564	1.14458	1.14716	1.14956	1.08264	1.16448	1.10881	1.12416	1.14175	1.10621	1.14819	1.1413	1.1354
His - Val	1.09476	1.04499	1.11659	1.09558	1.07182	1.05725	1.10007	0.966639	0.872848	0.99242	0.95398	0.955854	0.991012	0.964923	1.01693	0.954262	0.946893	0.955642	0.958033	1.04884	0.947385	0.960182
Tyr - Trp	1.09461	1.09268	1.12062	1.15749	1.17984	1.13071	1.14114	1.26185	1.24363	1.21677	1.26701	1.24255	1.27689	1.28232	1.2415	1.23997	1.23862	1.23789	1.21458	1.25662	1.24391	1.24158
Cys - His	1.09432	1.04032	1.14177	1.1339	1.09599	1.12492	1.10622	1.02006	0.924366	1.06827	1.08379	1.05241	0.987817	0.980796	0.998652	1.076	1.06869	1.06482	1.03689	0.99897	1.05762	1.06443
Pro - Thr	1.0934	1.09597	1.11841	1.12141	1.09654	1.15824	1.07688	1.18044	1.14822	1.16077	1.19469	1.21623	1.25115	1.1877	1.25563	1.19535	1.20487	1.19633	1.19863	1.2274	1.24413	1.21093
Asn - Tyr	1.09304	1.06511	1.09802	1.09654	1.12268	1.13202	1.07728	1.10857	1.1007	1.14884	1.19322	1.19045	1.17197	1.13686	1.13785	1.17	1.17486	1.19614	1.189	1.14629	1.15947	1.18879
Asp - Tyr	1.09272	1.16911	1.10349	1.12138	1.10318	1.16218	1.10845	1.15703	1.11632	1.14594	1.2135	1.22395	1.25631	1.2291	1.22461	1.21402	1.21142	1.20584	1.22108	1.23621	1.22605	1.21866
His - Trp	1.09186	1.07299	1.12303	1.16806	1.09257	1.17995	1.12468	1.12706	1.14345	1.12285	1.20794	1.21207	1.20939	1.16552	1.20304	1.20046	1.19448	1.19722	1.17921	1.19609	1.15771	1.20196
Pro - Val	1.09153	1.05925	1.12297	1.10349	1.08373	1.09958	1.08767	1.13423	1.10995	1.13634	1.10075	1.08631	1.08842	1.05211	1.08875	1.05393	1.05888	1.08997	1.08539	1.08313	1.06961	1.08695
Cys - Phe	1.09081	1.1526	1.07215	1.10103	1.11483	1.11583	1.11602	1.07329	1.22768	1.08223	1.09909	1.12777	1.1431	1.0729	1.13618	1.14588	1.15764	1.10145	1.12287	1.11316	1.1757	1.128
Asn - Gly	1.09022	1.13183	1.08053	1.11791	1.11554	1.11831	1.09258	1.25707	1.31797	1.2177	1.23258	1.25326	1.2479	1.29719	1.28514	1.26242	1.26146	1.24567	1.2555	1.25559	1.24506	1.26173
Ile - Ile	1.08963	1.11216	1.07304	1.08904	1.10414	1.09201	1.09918	1.0366	1.11948	1.05816	1.14616	1.14628	1.21323	1.18065	1.22205	1.18051	1.1817	1.1365	1.13957	1.21282	1.16011	1.1485
Tyr - Leu	1.08898	1.04569	1.0708	1.07139	1.08117	1.12253	1.08383	1.06285	1.05352	1.08253	1.04531	1.05632	1.02646	1.0605	1.14155	1.0544	1.04878	1.05557	1.05141	1.07475	1.04508	1.04994
Leu - Arg	1.08804	1.17006	1.09827	1.1189	1.09362	1.12298	1.07901	1.10075	1.09966	1.09374	1.14656	1.14126	1.1647	1.1694	1.15343	1.13164	1.1359	1.13592	1.13285	1.15259	1.15219	1.13785
Gly - Phe	1.08647	1.08997	1.13156	1.12918	1.10334	1.16074	1.07792	1.14868	0.977107	1.07934	1.08125	1.07701	1.10401	1.05301	1.10396	1.05851	1.04985	1.07816	1.07566	1.10091	1.05869	1.07802
Arg - Glu	1.08645	1.04438	1.05967	1.04363	1.10462	1.01948	1.09781	0.993194	1.04804	0.99219	1.03887	1.05238	1.05493	1.07383	1.06657	1.04371	1.04366	1.03545	1.02873	1.05522	1.05926	1.04317
Asp - Gly	1.08601	1.11753	1.083	1.09493	1.1011	1.05442	1.10442	1.10832	1.16367	1.15595	1.02017	1.02474	1.08002	1.0258	1.07378	1.05857	1.05454	1.03212	1.02647	1.05307	1.05466	1.03907
Lys - Asp	1.08548	1.13443	1.10121	1.09309	1.07664	1.0049	1.09002	1.00761	1.00801	0.96841	1.10762	1.07025	1.01714	1.07257	1.01541	1.04532	1.04973	1.06124	1.07787	1.01418	1.07304	1.08435
His - Leu	1.08533	1.068	1.09038	1.08281	1.08796	1.12035	1.08027	1.10764	1.0459	1.12092	1.13808	1.1349	1.07294	1.12479	1.08559	1.09404	1.0953	1.14082	1.1381	1.05149	1.12961	1.13147
Arg - Tyr	1.08526	1.08863	1.06143	1.0833	1.07122	1.04409	1.09243	1.14478	1.20273	1.12123	1.08237	1.06443	1.09597	1.10922	1.0595	1.06131	1.07416	1.06649	1.06916	1.07579	1.07398	1.06038
Ile - Asp	1.08477	1.04645	1.09623	1.06166	1.08268	1.14123	1.08168	1.10124	1.18813	1.08127	1.09247	1.09878	1.15299	1.10661	1.17074	1.13496	1.14915	1.08222	1.07738	1.16454	1.11381	1.09604
Cys - Val	1.0827	1.05438	1.09441	1.08334	1.08708	0.961175	1.0796	1.05271	1.11709	1.03175	1.06992	1.08358	1.14634	1.01282	1.13476	1.08781	1.10142	1.09759	1.10861	1.12968	1.08467	1.08703
Cys - Arg	1.08143	1.04478	1.06696	1.06155	1.06467	1.05023	1.0671	1.14737	1.07854	1.15711	1.1001	1.10657	1.09116	1.01793	1.07203	1.09586	1.12214	1.12628	1.13009	1.09468	1.15379	1.10552
Ala - Leu	1.08139	1.08712	1.08492	1.05165	1.05726	1.05641	1.06418	1.06491	1.00105	1.00389	0.984527	0.967979	0.943275	0.986475	0.952422	0.977184	0.973254	0.9722	0.978412	0.950658	0.951456	0.969596
Val - Phe	1.08048	1.07878	1.07919	1.09516	1.09063	1.07167	1.06468	1.07386	1.07204	1.03054	1.11338	1.0929	1.0772	1.09536	1.09069	1.10475	1.10147	1.09924	1.09582	1.08449	1.0723	1.09376
Asn - Asp	1.08042	1.05451	1.06945	1.05041	1.06798	1.04927	1.07366	1.01777	1.04186	0.969066	0.951374	0.957963	1.00919	0.971656	1.02463	1.01093	1.00093	0.958931	0.948675	1.03213	1.04888	0.948548
Asp - Asn	1.08013	1.00074	1.06856	1.07157	1.05201	1.01573	1.05746	0.934114	0.899885	0.903585	0.978307	0.970803	1.02194	0.9625	1.02855	0.981255	0.98022	0.977909	0.966085	1.04316	1.01676	0.962637
Tyr - Asn	1.0792	1.058	1.1105	1.12726	1.11429	1.05343	1.10728	1.08999	1.10509	1.11717	1.10825	1.13601	1.10383	1.09346	1.09492	1.14981	1.14287	1.1172	1.11857	1.09761	1.11393	1.11752
Trp - Cys	1.07815	0.973663	1.09929	1.12828	1.1195	1.15612	1.11245	1.04357	1.18666	1.03243	1.11031	1.08831	1.1364	1.01319	1.05878	1.12757	1.12397	1.06414	1.0562	1.0605	1.13198	1.08977
Gln - Trp	1.07384	1.05276	1.0533	1.04895	1.07444	0.971174	1.06723	1.04404	0.961291	0.932377	0.918438	0.896829	0.80272	0.889203	0.833961	0.906444	0.904892	0.906851	0.906055	0.813486	0.868083	0.903456
Thr - Gly	1.07248	1.114	1.05738	1.05948	1.05879	1.08329	1.05307	1.10552	1.06862	1.04194	1.02357	1.02034	1.0127	0.995372	1.01633	1.02952	1.01557	1.03529	1.02422	1.02458	0.978863	1.02919
Leu - Lys	1.07166	1.13268	1.06976	1.06162	1.07874	1.0897	1.06187	1.14065	1.12746	1.11578	1.12177	1.11491	1.11119	1.14431	1.10574	1.13168	1.13531	1.10694	1.11153	1.0993	1.13587	1.11906
Phe - Asp	1.07087	1.0796	1.09399	1.07884	1.06499	1.16003	1.05321	1.12892	1.16358	1.11732	1.16231	1.17319	1.21557	1.20447	1.22687	1.19253	1.20221	1.176	1.15481	1.21037	1.18369	1.16971
Tyr - Asp	1.07082	1.05156	1.07023	1.06585	1.05088	1.05401	1.05057	1.15651	1.23335	1.15902	1.15441	1.15979	1.18394	1.20301	1.18734	1.17925	1.17366	1.15671	1.15526	1.17658	1.16776	1.16647
Gly - Ser	1.07045	1.12479	1.07214	1.08049	1.07125	1.11051	1.06792	1.16997	1.25702	1.17142	1.21613	1.22273	1.16517	1.24355	1.20643	1.2034	1.21299	1.21664	1.21232	1.2073	1.15121	1.2179
Thr - Cys	1.06894	1.04264	1.07789	1.07997	1.06211	1.049	1.06325	1.01924	0.930915	1.02172	1.01124	0.997281	0.914557	0.953498	0.926594	0.970556	0.963889	1.00005	1.00836	0.928401	0.954041	0.99462
Gln - Leu	1.06883	1.06356	1.06431	1.07428	1.07337	1.02851	1.05882	1.13539	1.13327	1.14567	1.17272	1.1807	1.28908	1.1757	1.2645	1.14868	1.14105	1.18518	1.18282	1.30236	1.16748	1.17645
Arg - Trp	1.06614	1.03789	1.0686	1.03932	1.06976	1.11344	1.08412	1.14286	1.25469	1.20093	1.10896	1.05212	1.10208	1.12704	1.0771	1.08172	1.08429	1.06448	1.06599	1.06887	1.08556	1.06532
Leu - Cys	1.06457	1.0127	1.07007	1.06755	1.07307	1.02091	1.05915	1.01454	1.06414	0.989902	1.04145	1.02728	1.05655	0.975872	1.06707	1.0738	1.07117	1.02649	1.02008	1.04462	1.05596	1.02314
His - Gly	1.06453	1.01253	1.0934	1.10478	1.07488	1.08518	1.0813	1.02187	0.998642	1.00366	0.993007	0.993535	1.00412	0.990801	1.0443	1.01545	1.00525	1.00192	1.01462	1.04631	0.992848	0.992346
Thr - Ile	1.06313	1.10959	1.06237	1.05216	1.05209	1.08219	1.05047	1.13073	1.22875	1.14913	1.09712	1.07888	1.05588	1.05911	1.05672	1.0922	1.08881	1.08101	1.07955	1.06193	1.04231	1.07462
Ser - Asn	1.06249	1.10177	1.05562	1.05118	1.03898	1.04983	1.05342	1.10919	1.14618	1.07718	1.10952	1.12733	1.25553	1.11285	1.26418	1.12362	1.13111	1.12039	1.11141	1.20582	1.13032	1.13011
Ile - Tyr	1.06213	1.07303	1.07086	1.08081	1.04982	1.04289	1.08173	1.04029	1.03356	1.09291	1.24039	1.25191	1.27139	1.2441	1.25216	1.24996	1.25107	1.26539	1.25281	1.26435	1.25967	1.24648
Arg - Cys	1.06035	1.05662	1.0636	1.06855	1.02901	1.04267	1.05107	1.08229	1.1852	1.14421	1.0789	1.11131	1.12771	1.01055	1.13129	1.10874	1.10048	1.08811	1.08598	1.10308	1.13203	1.09836
Cys - Pro	1.06033	1.05672	1.08994	1.09571	1.07412	1.08199	1.09853	1.11893	1.03761	1.1448	1.02516	1.03408	0.999126	0.907154	1.00898	1.05815	1.03932	1.04845	1.05557	1.01695	1.04786	1.03925
Cys - Leu	1.05945	1.06691	1.07593	1.07611	1.05836	1.08662	1.05079	1.03932	1.06713	1.0164	1.11183	1.08911	1.06035	1.01749	1.06161	1.12979	1.12671	1.0908	1.09167	1.04709	1.13822	1.09191
Val - Ile	1.0579	1.05476	1.04219	1.05543	1.06057	1.05587	1.06731	1.05532	1.02223	1.05297	1.08238	1.08257	1.0582	1.11339	1.08047	1.04729	1.06414	1.0723	1.07909	1.05297	1.08783	1.08385
Gly - Ile	1.05752	1.05279	1.06484	1.07716	1.05573	1.05755	1.03687	1.02908	0.914935	0.99017	1.04937	1.04796	1.10529	1.01049	1.10052	1.04831	1.0348	1.05076	1.06352	1.08645	1.05018	1.05224
Cys - Asn	1.05688	1.01669	1.04735	1.06404	1.05147	1.03983	1.0604	1.02842	1.06164	1.00703	1.04566	1.02622	1.06588	0.936584	1.04542	1.03997	1.04301	0.999719	1.00046	1.0405	0.99275	1.03566
Lys - Gln	1.05622	0.99369	1.07496	1.07644	1.04323	0.976113	1.0426	1.07502	1.11373	1.07689	0.99622	0.982973	1.04415	0.971357	1.03806	1.0129	1.00034	0.985152	0.991166	1.03537	1.00928	0.975972
Asn - Phe	1.0559	1.03923	1.07526	1.08214	1.06556	1.08319	1.06514	1.07058	1.05955	1.09029	1.15448	1.14109	1.09213	1.11953	1.10618	1.16194	1.17233	1.14288	1.15282	1.11398	1.11066	1.14919
Arg - Asn	1.05552	1.04669	1.04795	1.07248	1.05281	1.0009	1.05062	1.13753	1.13211	1.16464	1.14375	1.13415	1.08314	1.10797	1.06365	1.09858	1.10663	1.14086	1.13882	1.07378	1.06471	1.13241
Ala - Arg	1.05413	1.04943	1.05264	1.0314	1.05405	1.01525	1.06336	0.911058	0.877731	0.910574	0.856796	0.842075	0.817809	0.836193	0.832833	0.839753	0.837021	0.851789	0.847178	0.838372	0.849504	0.843736
Ala - Ile	1.05276	1.02112	1.05495	1.02938	1.03277	1.0132	1.03997	1.0811	1.02266	1.0612	1.00908	1.00636	0.969423	0.997917	0.947915	0.989023	0.980501	1.01597	1.01479	0.939135	1.02588	1.00852
Thr - Phe	1.05148	1.08302	1.03548	1.04628	1.0356	1.06116	1.03703	1.00306	1.02898	1.022	0.982849	0.982636	0.951283	0.993011	0.959416	0.983504	0.972869	0.984932	0.992192	0.977423	0.948316	0.984459
Gln - Tyr	1.05086	0.983626	1.04527	1.0192	1.02859	0.971912	1.03618	1.07099	1.04204	1.02815	0.87841	0.849208	0.778963	0.866481	0.778925	0.86208	0.855286	0.869028	0.872881	0.780526	0.835018	0.850746
Ile - Asn	1.05	1.03409	1.05218	1.04062	1.06264	1.09594	1.06132	1.04428	1.08937	1.08133	1.07213	1.10043	1.07691	1.08201	1.11363	1.10659	1.11161	1.09118	1.09207	1.10878	1.08958	1.10653
Gly - Thr	1.04844	1.05978	1.04089	1.03762	1.03329	0.993889	1.03448	1.0895	1.11965	1.08674	0.953653	0.967223	0.942614	0.941476	0.960398	0.993585	0.982528	0.96606	0.974109	0.971883	0.919043	0.958893
Cys - Ile	1.04681	1.12619	1.07796	1.07912	1.04742	1.06748	1.04562	1.00851	1.12336	0.946815	1.06492	1.08515	1.11324	1.05033	1.12217	1.0853	1.09213	1.08162	1.06916	1.11238	1.09733	1.08457
Gly - Arg	1.04678	1.06513	1.07633	1.07266	1.05658	1.0355	1.06271	0.987196	0.95744	1.00401	0.944882	0.934423	0.95754	0.934371	0.973006	0.961482	0.944555	0.944767	0.945344	0.954565	0.946296	0.938383
Val - His	1.04667	1.0234	1.0488	1.02838	1.05496	1.01015	1.03054	1.03694	0.977995	1.03103	0.976467	1.00621	1.01214	0.976589	1.02487	1.00478	0.986169	0.989462	0.987627	1.04568	0.968788	0.98672
Gly - His	1.04603	1.00752	1.07783	1.08574	1.05961	1.13532	1.04487	1.05791	0.931231	1.08645	1.07524	1.08078	1.05193	1.08418	1.0668	1.10141	1.09023	1.08382	1.09382	1.07482	1.06211	1.09236
Lys - Leu	1.04587	1.07094	1.05818	1.0564	1.0554	1.03856	1.05411	1.10182	1.14714	1.11683	1.07295	1.08313	1.1467	1.12185	1.13564	1.08611	1.08371	1.07948	1.08392	1.13932	1.11691	1.0893
Leu - Ser	1.04506	1.03534	1.028	1.03369	1.0306	0.992069	1.03197	0.967592	0.959017	0.941971	0.954241	0.946574	0.971565	0.961758	0.970355	0.962698	0.96004	0.952131	0.954048	0.97211	0.953085	0.946618
Val - Trp	1.04259	1.1491	1.03796	1.04372	1.06532	1.07667	1.06243	1.04372	1.09467	1.04118	1.06151	1.04784	1.08456	1.07048	1.08075	1.11683	1.09624	1.0593	1.04647	1.08178	1.06469	1.04788
Ala - Cys	1.0422	1.05779	1.05312	1.00844	1.00744	0.999706	1.01837	0.907429	0.869223	0.870815	0.87424	0.85858	0.810311	0.792471	0.81553	0.858683	0.85607	0.871103	0.871023	0.832251	0.866356	0.862378
Val - Gln	1.04114	1.02863	1.03199	1.01738	1.02922	0.99067	1.03049	1.02868	0.970614	1.03019	0.9326	0.9274	0.851558	0.916822	0.85494	0.908402	0.906663	0.93606	0.931055	0.875876	0.859124	0.929504
Leu - Phe	1.0411	1.02281	1.02078	1.03053	1.03231	1.00053	1.04037	1.02245	1.09155	1.01197	0.968615	0.973655	0.981949	1.01461	0.987228	0.99517	0.999733	0.983829	0.984957	0.979832	0.980297	0.973989
Ile - Pro	1.04099	1.01442	1.05917	1.05868	1.03079	1.02614	1.0235	1.11243	1.01408	1.08646	0.936318	0.942532	0.872773	0.921569	0.867069	0.912514	0.903135	0.945952	0.950435	0.847694	0.917241	0.940464
Val - Leu	1.04069	1.02547	1.0452	1.04918	1.04886	1.0536	1.0364	1.08137	1.09657	1.07137	1.06456	1.07505	1.06163	1.07417	1.06675	1.086	1.08975	1.0744	1.07318	1.06983	1.04412	1.06652
Gly - Asn	1.04052	1.03636	1.02672	1.06246	1.05085	1.00757	1.04224	1.02947	1.00104	0.981254	1.11451	1.11946	1.12134	1.12789	1.13099	1.09523	1.09693	1.11542	1.12119	1.13009	1.08565	1.12363
Arg - Asp	1.03996	1.02914	1.05582	1.05435	1.02878	0.989107	1.04776	1.00799	1.01649	0.990055	1.02867	1.02533	1.02044	1.04714	1.02325	0.99433	1.0143	1.02226	1.02277	1.01332	0.992872	1.02136
Leu - Glu	1.03939	1.047	1.05484	1.04468	1.03788	1.04333	1.05156	1.08354	1.08541	1.09054	1.09316	1.08212	1.08437	1.11443	1.07575	1.0873	1.08668	1.07556	1.07237	1.08758	1.08542	1.08699
Ile - Lys	1.03811	1.04098	1.01325	0.998631	1.00856	1.0431	1.02534	0.988091	1.04095	1.01832	1.06983	1.08665	1.1295	1.12731	1.15591	1.10857	1.10665	1.07303	1.07484	1.16648	1.11754	1.09062
Ser - Val	1.03755	1.0456	1.01843	1.02326	1.03089	0.981589	1.02633	0.994369	1.01854	0.980185	0.978275	0.97443	1.00146	0.985554	0.973089	1.00498	0.998202	0.977637	0.984687	0.999488	0.98701	0.975067
Gly - Val	1.03751	0.995172	1.03267	1.02727	1.05336	1.0399	1.03357	1.02969	0.95695	0.992622	1.04806	1.06056	1.10889	1.0514	1.10364	1.05165	1.04371	1.0595	1.05753	1.096	1.07654	1.06087
Arg - Gln	1.03673	1.00822	1.05501	1.05792	1.04306	1.02847	1.024	1.02069	1.00987	1.00762	1.07146	1.06087	1.0147	1.05919	1.0071	1.07255	1.06626	1.08236	1.08868	1.03734	1.07324	1.06359
Tyr - Ile	1.03628	1.01332	1.04476	1.05793	1.05307	1.008	1.04533	0.970234	1.02437	0.973649	1.04157	1.05476	1.04801	1.05607	1.03995	1.05843	1.0594	1.04965	1.0492	1.06574	1.04863	1.0446
Trp - Asp	1.03411	1.05464	1.0476	1.0984	0.996663	1.01007	0.986988	1.09412	1.08587	1.07135	1.02048	1.04094	1.00123	1.05795	1.00769	1.04472	1.04627	1.03264	1.02296	1.02074	1.01319	1.02652
Thr - Leu	1.03353	1.02577	1.04401	1.03582	1.03828	0.995688	1.02361	1.02079	1.02309	1.02496	1.00956	1.00256	0.998174	1.00418	1.00442	1.00383	1.00298	0.997305	1.0051	1.01231	0.975499	1.00121
Ile - Thr	1.03345	1.02929	1.0336	1.04598	1.03694	1.03256	1.03499	1.04632	1.01254	1.02657	1.05047	1.049	1.01642	1.04235	1.01828	1.03234	1.0264	1.05332	1.05643	1.03452	1.00928	1.04738
Ala - Phe	1.03344	1.03078	1.03419	0.993705	1.01838	0.989161	1.03926	0.988529	0.913103	0.915877	0.901966	0.897788	0.852204	0.894557	0.845756	0.884565	0.884742	0.895423	0.903516	0.84518	0.900654	0.905023
Phe - Ala	1.03307	0.997551	1.04503	1.00665	1.02176	0.974692	1.05214	0.964228	0.940883	0.943682	0.920755	0.92562	0.919487	0.924424	0.88982	0.888963	0.890826	0.940501	0.951591	0.891587	0.941509	0.94101
Asp - Lys	1.03297	1.01759	1.0415	1.02302	1.01449	0.988714	1.02754	0.937256	0.912433	0.913274	0.941383	0.968688	1.01063	0.988628	0.999913	0.952912	0.945013	0.957751	0.961875	1.02318	0.983755	0.958891
Asn - Glu	1.0328	1.042	1.00883	0.979107	0.997727	1.01179	1.01911	0.983919	0.987333	0.939358	0.967185	0.978528	0.999706	0.95502	1.01249	1.00079	0.994759	0.978093	0.984032	1.00775	1.02842	0.978628
Cys - Tyr	1.03197	1.05357	1.0102	1.02347	0.997042	1.03157	1.01358	1.04724	1.14144	1.07776	1.08974	1.05363	1.05427	0.972473	1.06566	1.02478	1.02925	1.02032	1.0236	1.03954	1.06676	1.04464
Val - Asp	1.03185	1.07084	1.03881	1.04322	1.04426	1.07889	1.01816	1.08916	1.02985	1.09906	1.08407	1.10882	1.13999	1.08612	1.14755	1.11255	1.11087	1.10941	1.1127	1.12486	1.10973	1.11367
Leu - Tyr	1.03165	0.977413	1.03372	1.02746	1.0226	0.983641	1.05031	0.967019	1.02982	0.99352	0.954991	0.969622	0.962423	0.989072	1.08556	0.992227	0.983687	0.96191	0.953918	1.02915	0.982238	0.966317
Lys - Trp	1.03122	1.03684	1.02551	1.04746	1.04535	1.00236	1.01459	1.01762	1.01179	0.966022	1.12176	1.12214	1.1688	1.15966	1.14039	1.1122	1.1473	1.10334	1.11764	1.13407	1.1723	1.12917
Arg - Gly	1.03116	0.964453	1.04433	1.01495	1.03177	1.02729	1.04499	0.90834	0.801133	0.898949	0.89298	0.861557	0.904835	0.863246	0.904876	0.903788	0.887774	0.872016	0.870991	0.902701	0.877994	0.864112
Ser - Arg	1.03039	0.955738	1.02787	1.02921	0.993457	1.01292	1.01325	0.953555	0.902152	0.954955	0.919737	0.919696	0.881085	0.915879	0.892138	0.920589	0.916241	0.921237	0.931236	0.884202	0.893323	0.922009
Ile - Ser	1.03014	1.03189	1.03345	1.02725	1.01919	0.974281	1.03826	0.997442	0.956849	0.984985	1.04182	1.05776	1.07594	1.03468	1.04471	1.05222	1.04077	1.05667	1.0545	1.06405	1.0266	1.05706
Pro - Gln	1.02996	1.05167	1.02474	1.03408	1.02952	1.06497	0.999437	1.05233	0.914648	1.00605	1.06235	1.03696	0.989011	1.00859	1.00948	1.08977	1.08674	1.03513	1.04263	0.996602	0.998012	1.03325
Ala - Ser	1.02951	1.06263	1.03643	1.05036	1.04046	1.04488	1.04071	1.04135	1.07362	1.0334	1.04881	1.03969	1.01852	1.04644	1.00708	1.04808	1.0554	1.04033	1.04618	1.02097	1.0424	1.04215
Tyr - Arg	1.02928	1.05666	1.02331	1.04328	1.03923	1.08904	1.01906	1.16647	1.21586	1.1377	1.07662	1.07318	1.08351	1.09249	1.05574	1.07452	1.07975	1.07917	1.06875	1.07769	1.11234	1.06284
Asn - Lys	1.02861	1.01121	1.01828	1.00688	1.01692	1.02827	1.0343	0.885254	0.887445	0.891542	0.909306	0.924714	0.9577	0.9243	0.955785	0.948299	0.943792	0.935543	0.932638	0.963638	0.934313	0.928539
Gly - Lys	1.02772	1.00307	1.02961	1.04444	1.03315	1.01601	1.02859	1.02714	1.00833	1.01066	0.973244	0.97435	1.00111	0.952573	0.98563	0.962793	0.95585	0.987075	0.982297	0.993407	0.956539	0.971507
Phe - Ser	1.02769	1.03772	0.993535	1.00228	1.01697	0.994976	1.02463	0.991319	0.941923	0.970343	0.942186	0.933535	0.917203	0.918736	0.915401	0.941556	0.936473	0.930996	0.933353	0.929378	0.902973	0.932305
Arg - Leu	1.02737	1.0666	1.02646	1.05368	1.01812	1.08341	1.01761	1.04814	1.06013	1.02374	1.07461	1.07139	1.07751	1.08418	1.07356	1.08897	1.0933	1.07686	1.06964	1.08264	1.10428	1.07662
Glu - Gln	1.02712	0.95443	1.03446	1.05858	1.02855	0.966577	1.01302	1.09341	1.21269	1.11163	1.0746	1.1025	1.20449	1.04919	1.2047	1.13406	1.10392	1.11324	1.12136	1.22386	1.10475	1.11259
Pro - His	1.02592	1.13945	1.01593	0.999437	1.03417	0.958993	1.01533	0.923966	0.947287	0.874813	1.02867	1.05299	1.10928	1.02944	1.07479	1.08526	1.08178	1.05711	1.06045	1.06333	1.05013	1.06646
Asn - Ser	1.0255	1.03939	1.01589	1.01828	1.00889	1.06821	1.01601	1.04623	1.00955	1.04855	1.0846	1.09575	1.19266	1.11973	1.20303	1.08491	1.08456	1.09811	1.09408	1.16443	1.08381	1.09763
Pro - Ala	1.02532	1.06933	1.038	1.07307	1.05595	1.1158	1.03903	1.12541	1.23743	1.20429	1.15355	1.15163	1.12364	1.09904	1.15409	1.12041	1.11514	1.13968	1.14111	1.16566	1.10656	1.13363
Cys - Thr	1.02485	1.01511	0.990283	0.999833	1.03157	0.988331	0.996831	0.973966	1.00886	0.969477	0.958351	0.950403	0.935731	0.850865	0.943609	0.955754	0.938078	0.941905	0.946286	0.943868	0.878352	0.936449
Thr - Trp	1.02458	1.02072	1.02431	1.06144	1.02467	1.09844	1.04274	0.940607	0.815866	0.91943	0.968269	0.959883	0.894679	0.994072	0.891917	0.901974	0.913454	0.95014	0.959407	0.901784	0.891182	0.963993
Asn - Leu	1.02374	1.01616	1.02862	1.03017	1.03866	1.01658	1.03854	1.06438	1.01055	1.12143	1.0376	1.0093	0.917499	1.01154	0.915749	0.989611	0.993654	1.00792	1.00213	0.911621	0.983353	1.00267
Phe - Ile	1.02355	1.04107	1.02405	1.04345	1.0269	1.05277	1.04147	1.04762	1.11589	1.01039	1.11264	1.11418	1.14096	1.16672	1.16563	1.11272	1.13555	1.10875	1.11049	1.16212	1.15435	1.12057
Glu - Thr	1.02219	0.940015	1.02015	0.996999	1.02605	0.984468	1.01336	0.973096	0.929445	0.919166	0.968645	0.935535	0.960172	0.930591	0.955885	0.973063	0.967515	0.946363	0.944507	0.969229	0.96623	0.940767
Val - Ser	1.02149	1.01868	1.01218	1.01594	1.02361	0.968031	1.02602	0.940448	0.961637	0.893623	0.93145	0.919579	0.910386	0.923394	0.918303	0.932289	0.931923	0.926581	0.927391	0.930525	0.9225	0.929523
Ser - Asp	1.02075	1.03405	1.02339	1.01428	1.03749	1.05425	1.01617	1.02727	0.995349	0.994375	0.977072	0.966695	1.00533	0.966163	0.993156	0.992267	0.986477	0.972063	0.974567	0.994951	0.936551	0.967733
Phe - Thr	1.0203	1.04306	1.0097	0.997308	1.03254	1.0041	1.02315	0.981457	0.97196	0.968249	0.955912	0.949503	0.916572	0.975109	0.946232	0.919539	0.92142	0.962571	0.962339	0.928803	0.906408	0.957415
Ser - Leu	1.02022	1.00766	1.01069	1.01112	0.999108	0.981346	1.03541	0.961343	0.94971	0.95635	0.973029	0.959114	0.924079	0.976519	0.916547	0.95738	0.955729	0.959375	0.96268	0.915298	0.961336	0.962458
Ile - Glu	1.0186	1.03594	1.02318	0.996775	1.00527	1.04754	1.01625	1.02603	1.09692	1.01232	1.00501	1.00969	1.10818	1.05419	1.09867	1.05123	1.05022	1.00944	1.01184	1.1036	1.07855	1.00967
Val - Tyr	1.01594	1.00453	1.00812	1.0093	1.01517	1.02868	1.00233	1.00804	1.0417	0.996662	1.04697	1.05485	1.03005	1.05418	1.02513	1.06991	1.06557	1.04071	1.0417	1.04815	1.05416	1.05185
Asp - Ser	1.01567	0.992821	1.01418	1.00283	1.02496	1.05721	1.00458	1.01493	0.960411	1.00383	0.983411	0.964995	0.924952	0.953728	0.959462	0.957651	0.954747	0.963548	0.968263	0.951314	0.907286	0.964759
Ile - Trp	1.0146	1.02619	0.986465	1.0311	0.991838	0.963192	0.99651	1.01418	0.995494	1.04893	1.1382	1.18464	1.2167	1.17645	1.20352	1.17582	1.15672	1.20039	1.1895	1.22701	1.19769	1.18906
Thr - Asn	1.01347	0.996982	1.00612	0.980857	0.987099	0.957649	0.980874	0.997051	1.05711	1.0088	0.978094	0.984276	0.961997	0.989953	0.957645	1.00268	0.989359	0.999754	1.00766	0.941633	1.01465	0.996806
Ile - Gly	1.01157	1.01042	1.0041	1.03354	1.01737	0.979856	0.996476	1.00709	0.9686	0.946526	0.939378	0.934381	1.02721	0.928099	1.00975	0.964287	0.948565	0.943696	0.953016	1.00861	0.954998	0.939549
Leu - Trp	1.01152	0.899349	1.01197	1.01759	1.0229	0.953993	1.02655	1.01629	1.07612	1.02116	0.988833	1.01409	0.993245	1.04122	1.02332	1.04587	1.05251	1.01172	0.996822	1.00644	1.02164	1.01294
His - Ile	1.01071	0.876446	1.02656	1.06424	1.04066	1.01228	1.00553	1.00426	0.981796	0.997599	1.08509	1.08783	1.11451	1.05881	1.12707	1.09716	1.09527	1.07266	1.07636	1.14814	1.05595	1.07608
Gly - Cys	1.01021	1.00314	1.04179	1.01286	0.988057	1.07376	0.988151	0.98446	0.915556	0.954433	0.991468	0.971183	1.00147	0.858627	1.00873	0.981319	0.962155	0.975994	0.990654	0.987654	0.942787	0.974732
Phe - Pro	1.0102	0.931401	0.990682	0.975548	0.983013	0.893554	0.979538	0.920109	0.878674	0.894757	0.788745	0.806785	0.81006	0.792796	0.79005	0.79715	0.77655	0.802531	0.810996	0.782913	0.797184	0.8069
Pro - Tyr	1.00932	1.08463	0.985635	0.988754	1.00961	0.979471	0.99435	0.975959	0.983102	0.946138	0.900866	0.917249	0.931535	0.928142	0.921488	0.917728	0.912666	0.920438	0.922504	0.930312	0.93642	0.931381
Arg - Phe	1.00916	1.04764	1.0108	1.006	1.00375	1.03577	1.00359	1.15645	1.13995	1.15895	1.06996	1.07909	1.10241	1.09275	1.09088	1.08266	1.09089	1.07826	1.0683	1.0764	1.11378	1.0728
Leu - Asp	1.00863	1.0572	1.01517	1.01413	1.00675	1.03867	1.01078	1.04312	1.0344	1.07031	1.06956	1.07533	1.06064	1.10979	1.05128	1.05888	1.06175	1.07083	1.07337	1.06805	1.06609	1.07188
Ser - Phe	1.00784	0.980649	0.986474	0.991711	0.985725	0.972239	1.01267	0.995487	1.04214	1.00135	0.971096	0.962578	0.979403	0.953753	0.978293	0.979163	0.973869	0.967874	0.965797	0.985888	0.94656	0.958204
Gln - Lys	1.00657	0.944488	1.00471	0.982086	1.0038	0.929306	1.02088	1.02776	0.957383	0.984805	1.00173	0.962615	0.8497	0.958402	0.861925	0.977147	0.951562	0.980171	0.98652	0.852939	0.921044	0.967596
Lys - His	1.00593	0.965582	1.01536	1.02747	1.01395	0.979266	1.01382	1.0706	1.05265	1.05716	0.977656	0.962971	1.03463	0.975057	1.05634	0.98892	0.992211	0.96306	0.971874	1.04539	0.98996	0.957423
Arg - Ser	1.00535	0.958944	1.00729	1.01325	0.99341	0.990337	0.993951	1.01537	1.00875	1.01002	1.04538	1.03384	1.01762	1.03077	1.00996	1.02044	1.01898	1.03973	1.04548	1.00829	1.00673	1.04196
Gly - Asp	1.00445	0.957799	0.998126	1.0049	1.0221	0.954739	1.01056	0.974731	0.926063	0.987288	1.00125	0.997092	1.02033	1.01249	1.00736	1.01477	1.01543	1.00399	1.00038	1.0282	0.984954	1.00192
Ala - Trp	1.00427	1.0077	1.00951	0.966305	0.974487	0.949529	1.00462	0.875384	0.821863	0.852632	0.827677	0.82808	0.799111	0.838795	0.790181	0.834894	0.810396	0.823293	0.822898	0.807547	0.809929	0.812981
His - Ser	1.00338	1.00668	0.982839	0.998432	1.00102	0.94721	0.993175	1.01348	0.967743	0.967322	1.01808	1.01504	1.03439	1.02833	1.05073	1.05656	1.04978	1.01077	1.02043	1.03207	0.978883	1.01653
Gln - Cys	1.00321	0.9584	0.985906	0.972944	0.985504	0.924118	0.990681	1.08622	0.988088	0.988191	0.888052	0.879877	0.823765	0.809138	0.82083	0.896236	0.883237	0.900481	0.893903	0.824388	0.875694	0.888507
Cys - Ser	1.00295	1.00435	0.999349	1.00631	1.0127	1.0568	0.998649	1.07731	1.02954	1.08067	1.06986	1.08354	1.07797	0.972503	1.0772	1.09338	1.07502	1.08969	1.10098	1.07558	1.05806	1.08732
Gln - Pro	1.00249	0.997225	1.00531	1.04519	1.01532	1.12791	0.99907	1.0812	1.12847	1.08757	1.08988	1.06587	1.07999	1.02411	1.13954	1.09304	1.09393	1.06517	1.0583	1.15212	1.03667	1.0586
Asn - Ala	1.00234	0.946519	1.00657	1.01759	1.028	1.00414	1.0171	0.976726	0.970349	0.948534	0.962452	0.990056	0.994508	0.986173	1.00311	0.985122	0.996552	0.996334	1.00118	1.00755	0.984641	0.995758
Gly - Ala	1.00085	0.994975	0.994227	0.990052	1.01769	1.02369	0.987213	1.01425	1.06207	0.993699	1.04847	1.04378	1.03476	1.05958	1.04129	1.02828	1.0287	1.03674	1.03816	1.0245	0.99853	1.04122
Val - Gly	0.998753	0.991178	0.99792	0.991438	0.982702	0.96416	0.983444	0.990377	0.956157	0.965706	1.00397	1.01978	1.07479	1.01878	1.08186	1.03159	1.02892	1.0181	1.02376	1.06545	1.06929	1.02064
Pro - Arg	0.99845	0.96809	1.01297	1.00683	1.0089	0.996264	1.01691	0.848162	0.804701	0.891368	0.880263	0.884377	0.878116	0.875241	0.886246	0.916922	0.904828	0.897363	0.895389	0.889916	0.871892	0.891297
Lys - Cys	0.997434	1.05284	1.00459	0.985975	1.02166	1.04348	1.02714	1.08456	1.05376	1.10113	1.09124	1.12251	1.1369	1.04323	1.14076	1.09705	1.09742	1.10077	1.10494	1.1679	1.13004	1.12115
Asn - Thr	0.996872	1.01754	0.99327	1.00705	0.998426	0.964092	0.983835	0.918202	0.897852	0.866452	0.954518	0.946964	0.924245	0.927928	0.931892	0.963007	0.953401	0.94469	0.942901	0.927004	0.922938	0.944668
Asp - Leu	0.995853	1.07098	1.0016	0.996437	1.001	1.02365	0.995202	1.03686	0.987403	1.05695	1.07745	1.06226	0.982212	1.08459	0.982542	1.05634	1.05951	1.06487	1.06276	0.962427	1.03877	1.06187
Arg - Ile	0.99493	1.00491	0.985286	1.00085	0.96957	1.00502	0.986269	1.07806	1.07651	1.08001	1.10023	1.11322	1.12512	1.08966	1.09783	1.0769	1.08305	1.11345	1.10808	1.10797	1.06849	1.10886
Leu - Thr	0.993682	1.02846	0.984227	0.98487	0.972403	1.00589	0.978742	1.00462	0.970572	0.993463	0.973221	0.959498	0.938834	0.957753	0.952543	0.947204	0.938963	0.966755	0.976777	0.941703	0.946921	0.964208
Pro - Leu	0.993286	0.94145	0.962774	0.946129	0.955594	0.936773	0.97716	0.912471	0.923274	0.887431	0.928831	0.943336	0.977954	0.941188	0.952605	0.953692	0.947193	0.941024	0.942404	0.945758	0.983784	0.947823
Pro - Trp	0.993194	1.01428	0.983533	0.966677	0.957377	0.957888	0.958822	0.941549	0.944562	0.902131	0.903336	0.900346	0.901535	0.884003	0.89675	0.90327	0.884051	0.895673	0.918809	0.886844	0.89602	0.892096
Glu - Trp	0.993193	1.04912	0.964278	0.970514	0.962252	0.985871	0.960534	0.978698	1.03441	0.919113	0.917758	0.933561	0.960066	0.991479	0.95277	0.920428	0.961976	0.927742	0.933432	0.909127	0.924256	0.930819
Val - Glu	0.993066	0.982535	1.01126	1.01239	1.00275	1.03172	0.993049	1.06281	1.04868	1.08799	1.07625	1.07111	1.1111	1.07729	1.10321	1.07747	1.08053	1.0652	1.07024	1.0844	1.08773	1.06983
Ser - Cys	0.992774	0.990425	0.99152	0.98821	0.974356	0.958822	0.986581	0.940506	0.948139	1.00164	1.02299	0.997988	1.03714	0.905658	1.03447	0.99439	0.997204	1.00402	1.01533	1.05563	0.970967	1.00909
Asn - Trp	0.991336	0.920143	0.977853	0.970033	0.976012	0.981087	0.980694	1.06092	1.04821	1.08315	1.16447	1.18247	1.1657	1.13464	1.20487	1.13505	1.15818	1.17501	1.18503	1.20372	1.18845	1.17431
Cys - Ala	0.990562	0.964216	0.985983	0.954335	0.961326	0.923907	0.973152	0.932332	0.922309	0.913311	0.89186	0.890544	0.901726	0.804375	0.88512	0.861223	0.855067	0.890745	0.902585	0.92077	0.85559	0.889121
Tyr - Gln	0.989742	0.962787	0.989646	0.975708	0.960701	0.976987	0.990965	1.04698	0.951561	1.03523	0.936922	0.907089	0.812609	0.929183	0.797684	0.900814	0.889532	0.922835	0.914279	0.823562	0.886986	0.909646
Lys - Thr	0.989486	0.951255	1.00061	0.978018	0.997821	1.02844	0.98545	1.02544	0.962428	1.01848	1.02793	1.01809	0.994667	1.01345	0.996021	1.02818	1.02816	1.02957	1.02684	1.01047	0.992159	1.00831
Ser - Trp	0.989048	1.02341	0.987389	0.988116	0.966828	1.02563	0.978665	0.959765	0.926614	1.02115	0.988212	0.964859	0.974487	0.993549	0.966797	0.961191	0.941239	0.982985	0.982095	0.975219	0.947352	0.979489
Ser - Gln	0.988637	0.953179	0.979835	0.977988	0.958794	0.953405	0.986139	0.897846	0.768676	0.846446	0.889546	0.867357	0.731232	0.869362	0.762181	0.847089	0.829793	0.869745	0.877512	0.755795	0.815724	0.866498
Asn - Cys	0.987965	0.993353	0.981273	0.980765	1.01036	1.06845	0.977925	1.0481	1.05298	1.08204	1.18638	1.18085	1.16254	1.0511	1.13038	1.12986	1.15336	1.16823	1.1709	1.15219	1.1766	1.17278
Ser - His	0.987429	0.959666	0.979619	0.981029	0.967552	0.928594	0.979145	0.95376	0.860234	0.891886	0.980246	0.944022	0.905169	0.943285	0.922988	0.972734	0.96758	0.942224	0.949817	0.900003	0.923491	0.948845
Tyr - Pro	0.987352	0.945565	0.997746	0.974646	0.98402	0.914208	0.956901	0.935189	0.873835	0.899754	0.888931	0.88128	0.878466	0.865106	0.840694	0.884599	0.870893	0.885507	0.892164	0.857106	0.886695	0.887062
Glu - Ala	0.986563	0.991629	0.983101	1.00599	0.970933	1.035	0.97619	1.02578	0.940532	0.983586	1.0282	0.992114	0.934048	0.984215	0.946748	1.02022	1.02328	0.985896	0.985298	0.928596	0.966088	0.999791
Pro - Phe	0.986406	0.949973	0.973285	0.945765	0.984459	0.897488	0.96987	0.929362	0.949877	0.923381	0.882828	0.8822	0.928254	0.875462	0.906817	0.89561	0.880388	0.89494	0.895852	0.907545	0.900927	0.882124
Tyr - Lys	0.985768	1.03379	0.982967	0.988679	0.987554	0.978189	0.990545	0.925428	0.909204	0.918838	0.983019	0.988068	1.03922	1.01388	1.01825	1.01501	1.02057	0.9777	0.983552	1.03687	1.01317	0.98526
Val - Lys	0.985423	1.00927	1.00067	0.997687	1.00075	1.02424	0.990852	1.00579	1.01514	1.01403	1.003	0.997648	1.03135	1.02034	1.02735	1.00377	1.01084	0.992604	0.992222	1.01567	1.03565	1.00083
Trp - Thr	0.983814	1.03832	0.99051	0.965022	0.991415	1.07152	0.965222	1.01382	1.04639	1.12052	1.0324	1.04191	1.01893	1.03462	1.04191	1.08888	1.05475	1.02792	1.05177	1.01332	0.966742	1.01625
Asp - Cys	0.983649	0.996526	0.994028	0.969522	0.990574	1.03875	0.985138	1.02532	1.10555	1.02918	1.07324	1.08995	1.08028	0.997209	1.08851	1.08889	1.08377	1.06814	1.05699	1.08015	1.05142	1.08535
Ser - Ala	0.982741	0.97024	0.985177	1.01352	1.02546	0.99494	0.98117	1.03491	1.03658	1.03913	1.01472	1.05301	1.00788	1.06841	1.00777	1.026	1.02711	1.05355	1.05063	1.01463	1.00695	1.04988
Glu - Leu	0.98139	1.02454	0.983442	0.990697	0.980666	1.00863	0.974226	1.0536	1.14026	1.09577	1.08777	1.11297	1.21234	1.12792	1.19967	1.10519	1.10253	1.11052	1.10831	1.2194	1.12549	1.11169
Ala - Glu	0.979563	0.952155	0.974659	1.03079	1.00373	1.00099	0.974677	1.02585	0.954458	1.01302	0.989999	1.00806	0.965918	1.0041	0.999598	0.995359	0.998121	1.00272	1.00824	0.977642	0.946842	1.0069
Tyr - Thr	0.978626	1.04245	0.973888	0.984435	0.985348	0.972227	0.967261	0.926917	0.972036	0.944666	0.961884	0.976615	0.946581	0.997099	0.955801	0.976003	0.962968	0.981177	0.993652	0.966136	0.939815	0.973033
His - Ala	0.977203	0.958011	0.966605	0.943711	0.958605	0.907521	0.978186	0.818903	0.816188	0.821102	0.803123	0.814129	0.834987	0.824371	0.841796	0.810938	0.811365	0.828088	0.821804	0.86375	0.786155	0.806738
Asp - Ala	0.976809	0.930099	0.980888	0.978174	1.00638	0.986165	0.961452	0.918232	0.947006	0.917796	0.952144	0.961935	1.03465	0.959772	1.00488	0.962843	0.959674	0.971064	0.977284	1.0268	0.951865	0.970297
Glu - Tyr	0.975637	1.01282	0.96962	0.967922	0.982994	0.965818	0.989842	1.00396	1.01175	0.997902	0.930798	0.952245	0.98421	0.980075	0.951175	1.00258	1.00313	0.962335	0.958476	0.974728	0.973832	0.953611
Pro - Glu	0.974164	0.9869	0.991708	1.00002	0.981143	1.01806	0.974366	1.11323	1.00449	1.1298	1.08489	1.03427	1.02372	0.991571	1.02152	1.04553	1.04562	1.04342	1.04824	1.04945	0.995594	1.04047
Pro - Ile	0.973642	0.910343	0.97749	0.954028	0.942009	0.960847	0.953484	0.997735	0.984553	0.935	0.925279	0.941545	1.00465	0.929945	0.976494	0.945397	0.937271	0.957797	0.957016	0.96362	0.986527	0.953847
Phe - Asn	0.973434	1.00544	0.976452	1.02477	0.978192	1.07036	0.974243	1.07763	1.07722	1.09424	1.08681	1.08434	1.08066	1.07342	1.07301	1.11419	1.12035	1.07645	1.07777	1.06846	1.07232	1.08561
Gln - Ile	0.972636	0.920529	0.981419	0.956483	0.981294	0.94937	0.981755	1.07223	0.949867	1.11957	0.914081	0.892784	0.807037	0.892163	0.80054	0.87891	0.876002	0.905035	0.911371	0.809548	0.879979	0.897228
Tyr - Ala	0.972318	0.916167	0.962651	0.93747	0.962785	0.974982	0.975979	0.927328	0.875915	0.917099	0.94666	0.936459	0.953712	0.932618	0.907346	0.928052	0.933782	0.952953	0.946394	0.930432	0.956397	0.943737
Thr - Asp	0.972232	0.967046	0.955358	0.955382	0.970435	0.98998	0.968645	0.93125	0.971926	0.907923	0.970402	0.941934	0.943298	0.924857	0.953015	0.974966	0.96479	0.958674	0.965195	0.963437	0.903632	0.950741
Val - Asn	0.97215	0.96316	0.980726	1.01312	0.960721	1.05021	0.972731	0.965628	0.949179	0.938301	0.960446	0.976247	0.966401	0.988465	0.981355	0.981208	0.986449	0.983285	0.983635	0.977764	0.983878	0.973682
Thr - Glu	0.971673	0.965275	0.968833	0.968781	0.97428	0.964786	0.970216	0.973424	0.930865	0.93259	0.949104	0.954475	0.945947	0.948358	0.948023	0.963863	0.961412	0.959854	0.961252	0.954439	0.95891	0.943659
Ile - His	0.971098	0.943385	0.976133	0.970415	0.978468	1.01749	0.965419	1.01083	0.916066	0.997297	0.928367	0.920879	0.833357	0.912154	0.866184	0.898107	0.902539	0.922949	0.915209	0.840955	0.880503	0.899322
Gln - Ala	0.967716	0.945645	0.974476	0.992929	0.942763	0.986649	0.960592	0.921137	0.811348	0.858615	0.924038	0.902761	0.766591	0.908806	0.789223	0.883809	0.881234	0.909355	0.916369	0.813549	0.82856	0.897915
Ser - Ile	0.967507	0.983451	0.963149	0.944551	0.967567	0.977656	0.95874	0.98066	1.02286	0.969136	0.967923	0.960469	0.997081	0.966691	0.993554	0.981507	0.974996	0.951218	0.955766	1.00857	0.969398	0.960247
Ala - Lys	0.967202	0.941356	0.986927	0.995018	0.965232	0.958629	0.950956	1.04213	1.04246	1.0493	1.06002	1.05256	1.01028	1.04782	1.01445	1.0083	1.00341	1.06553	1.05554	0.997615	1.02333	1.0463
Arg - Ala	0.965871	0.998866	0.971503	0.965777	0.969971	0.940059	0.970472	0.88859	0.888119	0.877962	0.820533	0.803237	0.811936	0.821887	0.844545	0.838438	0.829158	0.811777	0.81286	0.834207	0.823352	0.806838
Lys - Ser	0.963918	0.908594	0.966551	0.940493	0.968975	0.984762	0.960352	0.947946	0.910877	0.998935	0.964475	0.969427	1.00136	0.971339	0.972583	0.947334	0.939939	0.96509	0.97083	0.988417	0.977682	0.967864
Trp - Ser	0.963711	0.956536	0.97609	0.994099	0.991714	0.966746	0.983269	0.905067	0.959221	0.96386	0.998191	1.00297	1.01731	0.997717	1.00138	1.00275	0.993789	1.02169	1.01751	1.03249	1.01965	1.00836
Ile - Gln	0.961556	0.958007	0.982117	0.956954	0.949756	0.95669	0.957717	0.974705	0.851406	0.949192	0.867885	0.840482	0.6926	0.825802	0.707921	0.803498	0.800803	0.845451	0.838375	0.713763	0.795285	0.831304
Leu - Asn	0.960381	0.992822	0.970241	0.980782	0.973231	0.992376	0.970963	1.06119	1.04792	1.08021	1.04469	1.0369	1.00193	1.0572	1.00516	1.04034	1.05559	1.0407	1.0434	1.00182	1.03265	1.03481
Thr - Tyr	0.960334	0.929394	0.982374	0.959176	0.962582	0.950403	0.951859	0.919937	0.883551	0.901454	0.97728	0.978189	0.884016	0.962242	0.883832	0.929617	0.930313	0.972487	0.987307	0.88646	0.901009	0.965042
Tyr - Ser	0.960227	0.934561	0.940076	0.934896	0.932625	0.931443	0.940471	0.950538	0.918802	0.961911	0.92841	0.917915	0.908828	0.916537	0.884859	0.920609	0.921304	0.915563	0.926194	0.886692	0.868128	0.910458
Cys - Lys	0.958074	0.998022	0.961277	0.969811	0.96567	0.99544	0.963624	0.881774	0.92275	0.901214	0.884488	0.925677	0.975681	0.889097	0.96731	0.919644	0.928199	0.910377	0.897452	0.966145	0.950185	0.924638
Tyr - Glu	0.956933	1.01486	0.952952	0.963506	0.934036	0.930074	0.965624	0.986673	1.01845	1.01794	1.00937	1.00687	1.0669	0.994643	1.03092	1.01041	1.00809	1.01378	1.00868	1.06834	1.03623	1.01337
His - Thr	0.956782	0.917954	0.92114	0.931256	0.957289	0.916892	0.91944	0.913212	0.895122	0.882939	0.915591	0.921959	0.907483	0.881503	0.947247	0.959949	0.932902	0.919167	0.92681	0.961079	0.870933	0.921948
Cys - Gln	0.954994	0.954496	0.967437	0.942385	0.93056	1.01047	0.950959	0.878625	0.792313	0.893399	0.940981	0.914715	0.783452	0.812826	0.811127	0.870527	0.880051	0.927411	0.926958	0.835842	0.886397	0.914307
Asp - Thr	0.954455	0.954969	0.973434	0.962066	0.963333	0.8989	0.9486	0.844129	0.903255	0.813318	0.885964	0.877739	0.838841	0.861679	0.860667	0.901512	0.894133	0.88379	0.88747	0.870515	0.831909	0.876953
Leu - Val	0.954141	0.972601	0.960256	0.96424	0.965555	1.00145	0.949229	1.02991	1.0331	1.04041	1.03014	1.02848	0.9778	1.01679	0.970631	1.02144	1.02804	1.02681	1.03496	0.98291	1.01385	1.02274
Thr - Lys	0.953974	0.956954	0.952747	0.952411	0.954723	0.947468	0.949926	0.931446	0.923455	0.945751	0.940816	0.960973	0.934112	0.939663	0.943588	0.956466	0.952676	0.965431	0.962994	0.944945	0.959438	0.955772
Gln - Ser	0.953375	0.908259	0.979678	0.929724	0.943693	0.914309	0.946241	0.917991	0.869013	0.872022	0.847027	0.849217	0.797514	0.841761	0.808971	0.860643	0.840983	0.854009	0.853774	0.796702	0.823552	0.848604
Phe - Gln	0.95293	0.91816	0.953904	0.93521	0.970005	0.932014	0.991354	0.95062	0.85753	0.919974	0.889207	0.863459	0.74738	0.851437	0.750784	0.844226	0.824744	0.869603	0.871524	0.783235	0.805559	0.856985
Gln - Thr	0.951429	0.950635	0.977821	0.940009	0.950817	0.956219	0.948074	0.967596	0.900762	0.925767	0.889462	0.871703	0.813751	0.86643	0.812321	0.90266	0.887453	0.887069	0.891131	0.844858	0.846782	0.872104
Gln - Phe	0.95108	0.889284	0.957779	0.934698	0.925114	0.897215	0.922011	0.977839	0.930568	0.977341	0.881589	0.887326	0.848072	0.876572	0.826084	0.871772	0.86137	0.899789	0.906803	0.847149	0.868214	0.890011
Lys - Phe	0.950383	0.967352	0.964233	0.970553	0.949332	0.988047	0.973671	0.987747	0.968431	0.989572	1.00142	0.999615	1.04818	1.0216	1.04552	1.02049	1.01827	0.988029	0.988162	1.0405	1.04253	0.999737
His - Asn	0.949536	0.901442	0.975056	0.984481	0.989329	0.929074	0.956431	0.937063	0.96283	0.961225	1.019	0.997107	1.05402	0.999431	1.02909	1.01592	1.01382	0.991036	0.990802	1.06207	0.996844	0.992102
Pro - Asp	0.9478	0.990792	0.957014	0.962756	0.951756	0.956008	0.942916	0.964575	0.988138	0.96905	0.909222	0.902759	0.912334	0.873993	0.918773	0.89897	0.8837	0.904587	0.920452	0.923397	0.857544	0.898138
Leu - Ile	0.947692	0.947283	0.93951	0.94835	0.94677	0.928993	0.950931	0.999993	0.99112	0.984782	0.998394	1.01516	1.01722	1.0263	1.01413	1.01182	1.01644	1.0162	1.01545	0.996838	1.03316	1.01731
Gly - Leu	0.946713	0.94423	0.958471	0.954078	0.946062	0.996201	0.955536	0.937546	0.830613	0.908532	0.89664	0.889587	0.88558	0.894946	0.89042	0.908952	0.905676	0.902619	0.907933	0.882283	0.899023	0.889422
Arg - Pro	0.945468	0.999959	0.944396	0.973332	0.937862	0.978341	0.95429	0.932616	0.929557	0.948858	0.940696	0.935015	0.955518	0.915535	0.954223	0.970884	0.959031	0.930902	0.9328	0.951132	0.958607	0.922945
Ser - Lys	0.945275	0.916059	0.953824	0.946714	0.944132	0.980705	0.937415	0.953149	0.942178	0.938618	0.940666	0.942036	0.971259	0.929503	0.961244	0.93494	0.938462	0.944051	0.946172	0.954744	0.935777	0.950559
Asn - His	0.944965	0.967038	0.957274	0.929909	0.949336	0.988439	0.936399	1.02203	1.00546	1.06696	0.968358	0.948545	0.848753	0.941274	0.839431	0.906166	0.921565	0.960655	0.95205	0.828286	0.913886	0.942314
Ala - Gln	0.944043	0.916788	0.962735	0.945262	0.938472	0.93767	0.935428	0.929004	0.854411	0.864624	0.914042	0.893331	0.834388	0.904872	0.853872	0.866011	0.85314	0.914202	0.91563	0.890356	0.82209	0.899373
Val - Arg	0.943491	0.947791	0.950246	0.948119	0.93991	0.961907	0.94697	0.971945	1.04678	0.990616	0.988412	0.997341	1.03382	0.98453	1.02042	1.00942	1.00183	0.994607	0.990173	1.03314	0.992718	0.992876
Phe - Arg	0.942999	0.977243	0.946108	0.951301	0.935481	0.953607	0.943049	1.08116	1.07204	1.09638	1.02587	1.02185	1.00245	1.05669	0.990415	0.994147	1.01602	1.0136	1.01122	0.990604	1.026	1.02426
Trp - Gly	0.940735	0.986765	0.983293	0.959697	0.924149	1.01728	0.939258	0.99582	0.851451	0.907474	0.925803	0.887357	0.929756	0.868104	0.914845	0.902327	0.896164	0.883732	0.910712	0.916883	0.901311	0.897533
Glu - His	0.939938	0.914378	0.935524	0.962321	0.932979	0.939419	0.934466	0.960611	0.949252	0.959082	0.972699	0.99854	1.08352	0.988454	1.08004	1.00985	1.00626	1.01076	1.00938	1.12526	0.996149	0.998468
Arg - Val	0.939848	0.975505	0.945996	0.915823	0.944764	0.942746	0.944162	0.904773	0.89279	0.915771	0.899726	0.909798	0.935151	0.929389	0.943749	0.927261	0.928588	0.906606	0.911	0.944542	0.939457	0.914139
Asp - Arg	0.939583	1.00471	0.940033	0.936258	0.927745	0.894516	0.943276	1.03602	1.10852	1.01752	0.935444	0.915407	0.845683	0.946472	0.8508	0.900672	0.90827	0.900325	0.913393	0.832386	0.852136	0.911034
Ala - His	0.939207	0.932497	0.94885	0.927322	0.937921	0.920324	0.928729	0.924227	0.861102	0.87008	0.893696	0.899996	0.876813	0.895294	0.90026	0.87355	0.860056	0.900878	0.913537	0.916349	0.842719	0.905396
Leu - Gly	0.93814	0.934821	0.957117	0.948154	0.933926	0.999226	0.936448	0.936489	0.825359	0.908509	0.930684	0.944819	0.941879	0.926577	0.935999	0.935116	0.931189	0.947447	0.956876	0.948969	0.924328	0.950385
Ser - Tyr	0.935571	0.923686	0.927964	0.946346	0.918045	0.94123	0.913046	0.969709	0.9594	0.99288	0.970823	0.961519	0.994706	0.925029	0.97681	0.990239	0.987199	0.966683	0.965978	0.999995	0.958152	0.956892
Gln - Val	0.935118	0.951502	0.934115	0.932416	0.910295	0.929927	0.924978	0.858719	0.745751	0.87652	0.886955	0.885596	0.764173	0.867614	0.781666	0.818138	0.812083	0.888082	0.891389	0.774511	0.823062	0.885863
Glu - Cys	0.933761	0.940555	0.954673	0.966436	0.960054	0.919534	0.966432	1.02051	1.01846	1.00585	0.954709	0.976809	0.999818	0.924898	0.980838	0.961129	0.980339	0.982991	0.96822	0.988349	0.953237	0.966767
Glu - Val	0.932285	0.908586	0.922414	0.959485	0.911461	0.98678	0.913905	0.976157	0.916067	0.990259	1.01089	1.00262	0.934339	0.996177	0.950645	0.967254	0.970968	0.999841	1.00587	0.924599	0.979432	0.996594
Asn - Pro	0.928064	0.885164	0.932769	0.948634	0.917378	0.918737	0.913106	1.04699	0.953844	1.02906	0.982213	0.9787	0.867471	0.910304	0.836797	0.924412	0.919069	0.988142	1.00165	0.840566	0.902258	0.989747
Gly - Glu	0.92767	0.922989	0.903041	0.893361	0.917577	0.890677	0.935816	0.874952	0.858499	0.902506	0.853959	0.854189	0.862308	0.848491	0.849132	0.841478	0.838315	0.855663	0.847821	0.851221	0.828549	0.854547
Ala - Asp	0.927318	0.926247	0.925679	0.951261	0.947252	0.945018	0.930286	0.93084	0.95413	0.957157	0.904318	0.932427	0.924431	0.912225	0.925932	0.920899	0.920376	0.928866	0.93925	0.928297	0.908011	0.933496
Gly - Pro	0.927294	0.981117	0.917768	0.921494	0.900743	0.940086	0.926006	0.869623	0.885237	0.847622	0.788977	0.769576	0.749062	0.768009	0.779266	0.838767	0.847137	0.779015	0.781709	0.770548	0.846644	0.774672
Ala - Pro	0.926198	0.930807	0.923855	0.910579	0.9173	0.965463	0.915217	1.0073	1.01225	0.979853	1.10017	1.0835	1.0461	1.0294	1.05181	1.07362	1.08205	1.07429	1.07766	1.03753	1.03568	1.07254
Asn - Gln	0.92505	0.902034	0.939089	0.871036	0.912388	0.946685	0.944467	0.984703	0.862155	0.972734	0.86767	0.872509	0.678071	0.869032	0.681242	0.81859	0.810788	0.871509	0.874498	0.681411	0.797691	0.875808
Pro - Asn	0.921627	0.883881	0.907497	0.933545	0.914874	0.919551	0.910585	1.01385	1.0174	0.996861	0.974209	0.989683	0.989852	0.959784	0.980095	0.982494	0.96905	0.997736	1.00644	0.973808	0.979166	0.993007
Ser - Glu	0.921234	0.8871	0.921935	0.901173	0.931598	0.940143	0.904717	0.907487	0.868515	0.892998	0.908444	0.883093	0.883898	0.870361	0.891599	0.884655	0.877582	0.895381	0.897672	0.898263	0.862076	0.88574
Ala - Asn	0.921222	0.868634	0.932551	0.957807	0.926386	0.925797	0.924674	0.984017	1.009	0.965514	0.968029	0.983812	0.941342	0.982965	0.967747	0.953339	0.957817	0.982863	0.987844	0.963688	0.983756	0.991181
Thr - Arg	0.920622	0.86562	0.916894	0.910777	0.907378	0.932387	0.919494	0.852355	0.778435	0.879761	0.843154	0.847857	0.856502	0.831939	0.851746	0.866959	0.860839	0.85115	0.861212	0.865616	0.831756	0.850177
Lys - Val	0.920576	0.975066	0.925648	0.95227	0.921643	0.97686	0.928494	0.985945	0.992466	0.994347	0.992574	1.00542	0.963999	1.01133	0.97064	0.981429	0.986107	1.00667	0.996243	0.961163	0.981981	1.00157
Arg - Thr	0.91981	0.95301	0.908463	0.915784	0.915769	0.955849	0.897394	0.969767	1.03295	0.990851	0.929148	0.94978	0.902242	0.922911	0.909912	0.958013	0.947665	0.946061	0.953294	0.917932	0.873344	0.950097
Trp - Glu	0.918987	0.983552	0.898294	0.915767	0.893098	0.843114	0.906808	0.896681	0.937788	0.877836	0.875207	0.868559	0.879242	0.911815	0.871917	0.867123	0.881881	0.871662	0.858092	0.843083	0.886669	0.880247
Gln - Asp	0.918328	0.869927	0.919013	0.917426	0.91225	0.860306	0.900132	0.810999	0.752104	0.835734	0.810777	0.801278	0.631881	0.769638	0.634898	0.744783	0.732141	0.810679	0.815879	0.648859	0.71103	0.800406
Ile - Arg	0.918107	0.919874	0.914898	0.93272	0.904407	0.976461	0.908514	1.07901	1.03836	1.06093	1.00725	1.01323	0.941501	1.0234	0.937642	0.977345	0.984286	1.01976	1.00677	0.936193	0.965763	1.00556
Gly - Gln	0.917499	0.940209	0.926443	0.933414	0.891827	0.907447	0.915344	0.887509	0.793633	0.899588	0.855675	0.860154	0.739416	0.83012	0.765557	0.847802	0.842554	0.867346	0.87715	0.77399	0.830255	0.856902
Cys - Glu	0.915296	0.915189	0.90638	0.907961	0.920924	0.934336	0.925647	0.982601	0.958665	0.960285	0.936121	0.95817	0.994914	0.887419	0.995781	0.922079	0.931455	0.955525	0.942826	0.981611	0.954087	0.947933
Asp - Pro	0.914493	0.947189	0.934485	0.908586	0.9052	0.874599	0.902326	0.968134	0.939335	0.979282	0.910491	0.89502	0.808934	0.857237	0.828521	0.88736	0.894054	0.904962	0.911685	0.80562	0.837159	0.903019
Glu - Phe	0.911964	0.9323	0.91573	0.912273	0.916261	0.951107	0.904397	0.959119	0.939265	0.970256	0.972596	1.0132	1.02408	1.01946	1.01478	0.979771	0.978344	1.01013	1.00402	1.02275	1.03355	1.01184
Ala - Tyr	0.909053	0.886937	0.89444	0.881068	0.894309	0.927471	0.897192	0.876071	0.830215	0.847503	0.835118	0.840024	0.814794	0.83685	0.791554	0.831629	0.825353	0.854181	0.844939	0.802013	0.852461	0.848438
Thr - His	0.904414	0.885343	0.885824	0.886653	0.897107	0.916315	0.864343	0.904037	0.836555	0.885678	0.915396	0.927176	0.943675	0.899447	0.939184	0.926367	0.914799	0.930075	0.939061	0.96656	0.864802	0.931046
Phe - Glu	0.90228	0.885484	0.914453	0.907828	0.897362	0.9551	0.894627	0.966051	0.97722	0.980885	0.984721	1.00572	1.06806	0.997872	1.03616	1.01913	1.00726	1.01778	1.00885	1.05095	1.01152	0.998545
Phe - Lys	0.899612	0.948097	0.903884	0.922131	0.919093	0.96846	0.91327	0.95932	0.920715	1.01882	0.977285	0.997603	1.06145	1.02453	1.06502	1.03482	1.03476	0.99083	1.00034	1.06576	1.02475	1.00214
Thr - Gln	0.89621	0.853033	0.903566	0.884924	0.883346	0.859144	0.88872	0.82347	0.729219	0.770891	0.827693	0.823859	0.786954	0.796289	0.78681	0.818028	0.801051	0.83515	0.836129	0.80877	0.787231	0.823473
Glu - Ser	0.894369	0.881698	0.907238	0.889357	0.913603	0.92893	0.897489	0.89775	0.855998	0.901309	0.863479	0.865638	0.856667	0.860514	0.862151	0.862645	0.862614	0.867335	0.875072	0.854056	0.862873	0.871459
His - Asp	0.892834	0.879414	0.897779	0.892394	0.876831	0.844668	0.872723	0.855973	0.858148	0.873601	0.846251	0.828214	0.837967	0.853329	0.842236	0.823074	0.829548	0.833555	0.834988	0.849872	0.825398	0.826495
Pro - Cys	0.892458	0.859272	0.890121	0.892964	0.89643	0.849852	0.907907	0.746306	0.738509	0.759044	0.733467	0.743008	0.752074	0.674737	0.775377	0.7837	0.791656	0.787915	0.776093	0.783229	0.748717	0.742979
Asn - Arg	0.891984	0.90502	0.884919	0.876262	0.862182	0.909981	0.870153	1.07663	1.07005	1.04665	0.948179	0.944684	0.87293	0.941964	0.86816	0.937959	0.942527	0.948514	0.952009	0.858621	0.908007	0.946388
His - Lys	0.888373	0.885735	0.887064	0.88493	0.886079	0.923199	0.885527	0.890919	0.808545	0.869161	0.925609	0.934596	1.00587	0.953574	0.982036	0.946933	0.956918	0.922768	0.937591	1.00386	0.932764	0.931948
Lys - Pro	0.885824	0.958513	0.911307	0.942	0.910255	0.998214	0.90263	1.06546	1.07066	1.04914	1.07488	1.08161	1.10703	1.06933	1.1214	1.03949	1.0438	1.07548	1.06512	1.12982	1.07174	1.06654
Lys - Ala	0.882536	0.873997	0.88644	0.903628	0.870415	0.925059	0.85506	0.980298	0.917225	0.918164	0.923067	0.909232	0.843963	0.926954	0.869286	0.905585	0.902702	0.923937	0.90882	0.837766	0.887331	0.911699
Trp - Ala	0.879258	0.87833	0.88666	0.865088	0.833167	0.905247	0.861661	0.872394	0.756598	0.791483	0.771395	0.789806	0.711483	0.806362	0.758686	0.768065	0.769433	0.797116	0.791895	0.735948	0.777024	0.781826
His - Glu	0.878079	0.842333	0.878001	0.897054	0.876414	0.89463	0.878492	0.880386	0.843407	0.885252	0.829199	0.833562	0.886451	0.838818	0.896628	0.844904	0.840818	0.835525	0.833123	0.922513	0.881766	0.830432
Asp - His	0.875471	0.84687	0.859977	0.889163	0.826958	0.893199	0.871054	0.956969	0.898617	0.977084	0.854354	0.845802	0.759887	0.861058	0.774159	0.834073	0.836567	0.861679	0.865009	0.742149	0.826094	0.852109
Pro - Lys	0.863694	0.841707	0.872782	0.883786	0.868072	0.90892	0.853882	1.0499	1.00856	1.04426	1.07353	1.04931	1.05216	1.0005	1.05587	1.07676	1.0647	1.06339	1.0683	1.07156	1.03512	1.0481
Glu - Gly	0.858765	0.841845	0.856466	0.853067	0.838626	0.820685	0.85562	0.840552	0.765192	0.832422	0.777672	0.76109	0.720172	0.765635	0.72983	0.764262	0.770131	0.756058	0.75892	0.71919	0.741856	0.754612
Trp - Pro	0.851931	0.943373	0.841272	0.811982	0.875982	0.861269	0.862313	0.798792	0.758483	0.858611	0.799578	0.814969	0.87249	0.764569	0.863684	0.845844	0.810047	0.838839	0.830038	0.875068	0.823206	0.812938
Gln - Gly	0.834236	0.834905	0.841571	0.838908	0.827498	0.869123	0.823313	0.731433	0.622304	0.699588	0.70298	0.68158	0.56404	0.665963	0.590217	0.695194	0.686721	0.698266	0.688304	0.591334	0.62311	0.679627
Trp - Val	0.831599	0.879458	0.858475	0.864336	0.824322	0.857612	0.835469	0.921356	0.944969	0.854466	0.92865	0.937061	0.898838	0.982819	0.913816	0.908726	0.91769	0.925902	0.931728	0.909929	0.936995	0.92907
Lys - Gly	0.797447	0.756115	0.794995	0.7985	0.793175	0.825354	0.794915	0.771199	0.739806	0.742209	0.754467	0.746832	0.726502	0.747705	0.737991	0.744099	0.740663	0.758485	0.755086	0.728333	0.718913	0.745594
Asp - Gln	0.77262	0.790737	0.778562	0.745467	0.764262	0.781596	0.766729	0.876701	0.775763	0.880458	0.792664	0.788792	0.63556	0.776318	0.643669	0.747864	0.742802	0.804836	0.800547	0.643311	0.730694	0.785561
Glu - Pro	0.75557	0.748585	0.744821	0.788966	0.757482	0.825124	0.748586	0.850312	0.893439	0.888779	0.862231	0.847832	0.900218	0.840064	0.935623	0.880724	0.884458	0.852691	0.8546	0.949383	0.835256	0.855829
B). The composition of amino acid pairs is highly correlated bewteen dipteran and hymenopteran species (Pearson correlation coefficents are shown). The species in columns are hymenopteran insects and those in the row are dipteran insects.
	Aaeg	Agam	Cqui	Dana	Dere	Dgri	Dmel	Dmoj	Dper	Dpse	Dsec	Dsim	Dvir	Dwil	Dyak
Acep	0.88901	0.902559	0.862514	0.915971	0.897411	0.883241	0.886534	0.862609	0.922467	0.933653	0.995131	0.99795	0.994391	0.974296	0.958887
Amel	0.891542	0.828607	0.894965	0.90301	0.924524	0.840017	0.920316	0.886227	0.932026	0.986886	0.998479	0.955913	0.9467	0.965703	0.990213
Cflo	0.877925	0.871758	0.886156	0.931356	0.888544	0.86727	0.926396	0.884129	0.98595	0.991414	0.957059	0.978879	0.995642	0.983071	0.991357
Hsal	0.903692	0.865025	0.915331	0.895819	0.93004	0.893207	0.931169	0.946606	0.990515	0.974466	0.980523	0.954065	0.971642	0.986302	0.998383
Lhum	0.894505	0.891811	0.885539	0.938283	0.921126	0.889011	0.978123	0.960232	0.973328	0.97776	0.954753	0.988773	0.971392	0.98106	0.998067
Nvit	0.915079	0.867524	0.97954	0.924748	0.941183	0.948901	0.98208	0.994813	0.973872	0.97403	0.989084	0.988722	0.955034	0.979122	0.957992
Pbar	0.891565	0.942536	0.953154	0.946504	0.994816	0.961982	0.950664	0.948147	0.973432	0.99841	0.989505	0.998828	0.954004	0.964142	0.983862
