# Supplementary material for: Comparative Analysis of Codon Usage Bias and Codon Context Patterns between Dipteran and Hymenopteran Sequenced Genomes
Source: PLoS One. 2012 Aug 17;7(8):e43111. doi: 10.1371/journal.pone.0043111 (PMC3422295; doi:10.1371/journal.pone.0043111)
Supplement: Table S7 — Codon pair composition relative to the amino acid pair composition in insect genome. (XLSX) [file pone.0043111.s008.xlsx]

## Sheet: Codon pair bias
Table S7. Codon pairs composition relative to the amino acid pair composition in insect genome. The codon pairs filled with red color (n =742) are used more frequently than expected based on amino acid pairs in hymenopternan insects compared to dipteran insects. The codon paired filled with green color (n =428) show opposite trend: they are used more frequently than expected (based on amino acid …
Codon pair	Acep	Amel	Cflo	Hsal	Lhum	Nvit	Pbar	Aaeg	Agam	Cqui	Dana	Dere	Dgri	Dmel	Dmoj	Dper	Dpse	Dsec	Dsim	Dvir	Dwil	Dyak
UUA - UUA	3.01982	5.84672	3.16462	1.66528	2.295	1.73346	2.87696	0.275275	0.145118	0.0802069	0.158378	0.17708	0.26695	0.227582	0.284588	0.154244	0.123968	0.177572	0.152976	0.277301	0.674631	0.183953
AGA - UUA	3.4829	5.6346	3.90059	2.35443	2.83918	2.36584	3.37171	0.546068	0.18741	0.241052	0.315803	0.328427	0.34934	0.364551	0.266582	0.225998	0.207715	0.350006	0.339955	0.26373	0.755534	0.330661
UUA - CAA	2.16576	3.57546	2.24795	1.31038	1.70552	1.51587	2.10594	0.437366	0.219417	0.180945	0.186268	0.161259	0.250277	0.205027	0.260307	0.151391	0.129042	0.169353	0.16182	0.252314	0.63693	0.169128
UUA - GAA	1.89056	3.44941	1.84287	1.12985	1.50387	1.53605	1.74859	0.410344	0.180555	0.148719	0.188322	0.19679	0.17488	0.230833	0.225387	0.140627	0.131271	0.187984	0.171255	0.218827	0.421475	0.185411
GAA - UUA	2.30708	3.84011	2.37872	1.42714	1.87847	1.41708	2.07601	0.340525	0.137699	0.120404	0.223176	0.219314	0.304432	0.230062	0.278059	0.187084	0.163247	0.200122	0.20515	0.287248	0.834646	0.219994
UUA - GCA	1.96492	3.39168	1.83221	1.25881	1.43223	1.34101	1.64263	0.485565	0.268129	0.184043	0.144748	0.18797	0.241933	0.236144	0.276955	0.135281	0.128409	0.196948	0.192205	0.240288	0.420403	0.200794
UUA - GGA	1.77712	2.5133	1.71685	1.23822	1.48543	1.45871	1.69645	0.546864	0.171454	0.203668	0.247376	0.213047	0.127186	0.247751	0.159248	0.138187	0.139449	0.221504	0.207591	0.139485	0.30618	0.213698
UUA - GUA	1.45922	2.4842	1.37296	0.86512	1.09536	1.10067	1.25981	0.294613	0.185956	0.108581	0.167926	0.162472	0.166406	0.205129	0.182507	0.116432	0.109506	0.146588	0.151879	0.203383	0.345136	0.163526
UUA - UCU	1.96511	3.10639	1.84415	1.10111	1.38769	1.22112	1.87354	0.424168	0.139604	0.181011	0.205737	0.217886	0.241931	0.232137	0.280457	0.169606	0.142792	0.195399	0.184632	0.240532	0.550503	0.201977
UUA - CAU	2.11764	3.01753	2.17492	1.29155	1.47203	1.17187	2.0471	0.450635	0.200638	0.163027	0.150929	0.178539	0.324633	0.219039	0.358068	0.16379	0.135792	0.188342	0.18239	0.297546	0.798709	0.200916
GUA - UUA	1.81737	2.84674	1.97625	1.1492	1.41831	1.18533	1.65401	0.349769	0.184526	0.141581	0.182743	0.175905	0.263367	0.222082	0.322742	0.179387	0.181082	0.177239	0.180736	0.298472	0.654772	0.182322
UCU - UUA	1.96029	3.21054	1.8925	1.09555	1.55505	1.19388	1.83218	0.294496	0.181063	0.137386	0.239354	0.256016	0.203694	0.31744	0.2303	0.220561	0.176044	0.252869	0.2753	0.22992	0.639755	0.276709
UUA - CCU	1.97532	3.00346	1.85942	1.36247	1.40484	1.40112	1.6525	0.436118	0.219169	0.195898	0.196148	0.225094	0.202906	0.302286	0.272078	0.156909	0.146339	0.219815	0.209822	0.233936	0.695014	0.239244
UUA - AGA	2.46231	5.1536	2.66073	1.5224	2.11323	2.32536	2.20865	0.449356	0.230383	0.225704	0.43373	0.381496	0.345206	0.465361	0.292514	0.233288	0.215303	0.401201	0.404595	0.339081	0.983975	0.402716
GGU - UUA	2.05564	3.08622	2.1393	1.33177	1.68115	1.32655	1.92102	0.545415	0.306216	0.230936	0.216454	0.177437	0.332389	0.240128	0.24727	0.153612	0.129119	0.220858	0.181734	0.222651	0.890247	0.217341
AGA - GUA	2.01526	2.67447	1.97104	1.46866	1.56168	1.84972	1.82136	0.484863	0.187348	0.170718	0.344036	0.298954	0.182332	0.295896	0.24798	0.264359	0.252825	0.260904	0.289367	0.240252	0.467271	0.285139
CAA - UUA	2.27114	3.72356	2.28542	1.2716	1.77541	1.17912	2.13418	0.341324	0.180202	0.141658	0.271398	0.272734	0.359389	0.313231	0.332485	0.213461	0.182	0.245136	0.245397	0.334769	1.02397	0.251734
GGU - AGA	2.42824	2.90669	2.48225	1.88112	1.81536	1.74888	2.28366	0.756303	0.305025	0.408336	0.249529	0.286949	0.257458	0.29605	0.276679	0.24063	0.23253	0.289438	0.303251	0.211538	0.62412	0.298078
AAA - UUA	2.48417	4.226	2.53874	1.55913	2.03554	1.73353	2.42747	0.401081	0.211307	0.202238	0.269753	0.305031	0.486012	0.342114	0.466494	0.27657	0.254873	0.272952	0.26724	0.461478	1.11914	0.275919
UUA - UGU	1.58182	2.73966	1.61992	0.941994	1.13623	0.895503	1.50688	0.414391	0.201556	0.301008	0.185059	0.160109	0.239439	0.225181	0.239953	0.141712	0.123802	0.176831	0.183934	0.219937	0.540756	0.156869
GCA - UUA	2.17683	3.4566	2.22782	1.23292	1.48393	1.10383	1.97822	0.449243	0.296628	0.145864	0.201259	0.234339	0.408947	0.319034	0.383513	0.188261	0.173514	0.239417	0.231741	0.37409	0.740808	0.250869
AGA - AGA	5.83438	8.27942	5.71983	4.12696	5.0991	5.52304	5.60101	1.51163	0.513559	0.96759	0.952782	1.05049	0.569999	1.08836	0.616172	0.74453	0.698208	1.0701	1.15892	0.54706	1.3124	1.11255
UUA - GGU	1.3926	1.94875	1.39551	0.985071	0.966984	0.968394	1.25245	0.396929	0.158778	0.150804	0.159367	0.171911	0.194058	0.26522	0.241223	0.138187	0.112477	0.167258	0.168437	0.202351	0.446381	0.175451
UUA - CGA	2.15641	3.14026	2.03708	1.26738	1.47803	1.0626	1.94012	0.741851	0.360495	0.384599	0.249844	0.213277	0.22428	0.30679	0.27488	0.194754	0.174518	0.205825	0.225041	0.243365	0.641313	0.226034
UUA - CCA	2.83687	4.55111	2.6781	1.79956	1.84938	1.9038	2.47534	0.678947	0.338337	0.32821	0.320728	0.367403	0.505446	0.431988	0.4168	0.256237	0.229962	0.367323	0.343346	0.404781	1.13308	0.376437
GCG - AGA	2.3575	1.8133	2.52164	2.27158	2.54539	1.42075	2.49414	0.543429	0.313019	0.536848	0.322832	0.383761	0.389452	0.384817	0.288366	0.335348	0.314289	0.411436	0.433702	0.239291	0.339104	0.418111
UUA - UCA	2.03368	3.28752	2.02787	1.14927	1.53621	1.54255	1.86259	0.515563	0.231828	0.242217	0.205737	0.262144	0.41017	0.310448	0.359578	0.219105	0.188433	0.274421	0.266233	0.369287	0.83393	0.284114
AGA - GAA	2.49348	3.27377	2.37268	1.68575	2.13737	2.34262	2.28562	0.689961	0.240354	0.276572	0.425549	0.385999	0.33729	0.426502	0.371055	0.34243	0.319233	0.407902	0.390935	0.339755	0.805786	0.410997
UUA - AAA	2.00808	4.09079	2.10073	1.16142	1.74915	1.92363	1.94131	0.314007	0.274025	0.166343	0.386282	0.359464	0.392227	0.441867	0.373549	0.273631	0.239567	0.332782	0.315384	0.454147	0.858896	0.390127
UGU - AGA	1.46707	2.28229	1.41152	0.994043	1.21513	1.25991	1.31949	0.620935	0.192381	0.378352	0.161917	0.191763	0.175446	0.202165	0.217529	0.195782	0.204367	0.216657	0.22275	0.190215	0.336604	0.208203
CCU - AGA	1.52065	1.91212	1.49111	1.04634	1.2368	1.24055	1.37434	0.456819	0.150819	0.177872	0.298086	0.241499	0.141558	0.273483	0.194162	0.199781	0.165676	0.249202	0.246848	0.167528	0.454613	0.252451
UGU - UUA	1.7923	3.28282	1.79895	1.12937	1.49056	1.35283	1.62039	0.48082	0.424133	0.285789	0.255933	0.219777	0.328623	0.284576	0.28259	0.174336	0.172206	0.261669	0.243305	0.329905	0.688508	0.245534
UUA - GCU	1.78096	2.92513	1.71275	1.20398	1.32501	1.51098	1.50023	0.539729	0.196007	0.198238	0.229019	0.242317	0.342141	0.325164	0.388313	0.179517	0.158326	0.26596	0.258504	0.310662	0.713767	0.249877
UUA - UAU	2.07295	3.00052	2.0724	1.1187	1.44728	0.930643	2.01482	0.273949	0.12643	0.0645973	0.250126	0.25134	0.513101	0.333603	0.463308	0.222376	0.201	0.265438	0.268143	0.427156	1.01612	0.266929
CCU - UUA	1.62601	2.29163	1.60454	0.941125	1.28081	1.01829	1.48929	0.309425	0.148335	0.118824	0.32603	0.266829	0.206542	0.297717	0.213466	0.198656	0.174847	0.261754	0.255436	0.231101	0.765919	0.288579
AGA - AUA	2.3423	2.64132	2.20422	1.87661	2.12149	2.20644	2.18411	0.67797	0.36492	0.288045	0.405203	0.399852	0.330716	0.467974	0.340261	0.362602	0.326726	0.406856	0.41981	0.36358	0.621909	0.398475
AGA - CAA	2.08443	3.11903	2.11783	1.57223	1.70617	1.75232	1.93309	0.63913	0.209743	0.402494	0.323637	0.312454	0.367624	0.339088	0.329324	0.326148	0.314913	0.344713	0.350432	0.334767	0.802841	0.366485
UUA - UGG	1.51447	1.92718	1.59068	1.06183	1.25426	0.88268	1.55373	0.355109	0.192042	0.129512	0.215617	0.227997	0.269248	0.254077	0.293842	0.185176	0.16559	0.251853	0.244098	0.283313	0.66341	0.225898
UUG - UUA	1.81313	2.09447	1.6692	1.43223	1.65493	1.07529	1.73625	0.452595	0.251137	0.225041	0.225064	0.22855	0.372278	0.257473	0.349742	0.171669	0.155694	0.246664	0.243005	0.365343	0.861074	0.243254
ACA - UUA	2.23367	3.69843	2.45959	1.42015	1.82063	1.26196	2.0085	0.40421	0.281892	0.153114	0.310041	0.289677	0.547992	0.346507	0.516262	0.299836	0.265024	0.289611	0.274007	0.560073	1.2014	0.304851
UUA - GAU	1.81642	2.98141	1.81201	1.07721	1.35245	1.33511	1.63499	0.449643	0.219321	0.161522	0.280646	0.266973	0.351859	0.342829	0.426406	0.240302	0.219435	0.260611	0.266926	0.367149	0.802005	0.288324
UUA - UUU	1.88256	2.91717	1.88619	1.15779	1.59622	1.38306	1.86995	0.362479	0.223461	0.180998	0.316194	0.269361	0.48044	0.351378	0.43964	0.231461	0.217973	0.27899	0.273849	0.458175	0.895422	0.275672
UCA - UUA	1.73336	2.54488	1.59979	0.97331	1.18153	1.08103	1.60954	0.39214	0.21406	0.137386	0.219184	0.230142	0.322574	0.309049	0.358165	0.209642	0.195605	0.242812	0.26376	0.341697	0.809403	0.230254
UUA - UUG	2.41867	2.64033	2.6146	1.75454	2.11313	1.32751	2.41351	0.57629	0.195496	0.186957	0.366771	0.322911	0.575668	0.361414	0.497876	0.29429	0.265562	0.311236	0.300096	0.524058	1.32596	0.324338
CAU - AGA	1.87568	2.95504	2.06301	1.18366	1.47033	1.32326	1.5941	0.518041	0.141864	0.196617	0.324359	0.280273	0.329324	0.370745	0.368868	0.295752	0.300758	0.326255	0.331578	0.416047	0.757638	0.295183
AGA - GGU	2.01786	2.37367	1.87713	1.67528	1.6192	1.98259	1.83347	0.622486	0.20335	0.359579	0.4232	0.40233	0.298876	0.424458	0.298224	0.284192	0.289041	0.425276	0.432525	0.248279	0.491992	0.451573
UUA - GCG	1.20474	0.632898	1.15735	1.05625	1.11726	0.600383	1.16353	0.375325	0.3007	0.209006	0.155654	0.1775	0.199463	0.207625	0.223676	0.109562	0.103556	0.213936	0.158144	0.191675	0.190814	0.150224
UUA - ACA	2.04471	3.5008	2.0438	1.32315	1.71659	1.4454	1.91978	0.444041	0.279613	0.183736	0.258588	0.286308	0.614898	0.448057	0.56543	0.289328	0.23821	0.315041	0.298399	0.568539	0.923673	0.306831
GUA - AGA	1.5824	2.07236	1.53246	0.95068	1.33341	1.51475	1.3306	0.448249	0.245256	0.218186	0.304658	0.333449	0.199111	0.370958	0.198158	0.229403	0.199495	0.33206	0.319174	0.236884	0.52568	0.355657
GCA - AGA	2.15764	3.28876	1.97387	1.2877	1.71745	2.11552	1.95129	0.759959	0.424746	0.545272	0.337809	0.359318	0.368269	0.346763	0.317527	0.35942	0.318747	0.42432	0.393913	0.313283	0.700874	0.40598
AUA - UUA	1.95551	2.76466	2.07844	1.53676	1.68398	1.09057	1.91647	0.28052	0.203394	0.112307	0.291939	0.274754	0.553248	0.324397	0.615434	0.302906	0.261184	0.269064	0.273261	0.655538	1.04197	0.281245
ACU - UUA	2.08214	2.93616	2.06854	1.21123	1.64519	1.48979	1.93974	0.406423	0.142086	0.17533	0.449889	0.437883	0.379134	0.443254	0.374738	0.251498	0.221373	0.389209	0.387025	0.332136	1.10341	0.422965
UUU - UUA	1.74139	3.07742	1.72572	1.06727	1.60655	1.74069	1.69512	0.37756	0.350514	0.285624	0.338138	0.29603	0.447533	0.356979	0.435715	0.286356	0.260946	0.292248	0.289957	0.50068	0.756755	0.333104
GCU - AGA	1.78466	2.7234	1.79531	1.20581	1.36282	1.65061	1.47464	0.655899	0.23084	0.379852	0.369427	0.329986	0.247685	0.394223	0.316717	0.231589	0.2229	0.346156	0.352134	0.256608	0.635494	0.359074
GCU - UUA	2.02533	2.94541	2.05949	1.23978	1.69551	1.42373	1.86231	0.488114	0.225089	0.206559	0.401527	0.386411	0.361706	0.464291	0.383033	0.236613	0.208953	0.384872	0.382586	0.347237	1.03621	0.39663
CGA - UUA	2.1619	2.85853	2.07552	1.26094	1.55955	1.04461	1.90488	0.837383	0.402274	0.300637	0.335791	0.318414	0.42789	0.411414	0.384832	0.23433	0.208663	0.33329	0.332773	0.28104	0.664367	0.330661
UCU - AGA	1.49214	1.98544	1.55998	0.95977	1.09087	1.3089	1.23481	0.503819	0.204168	0.252647	0.300184	0.311552	0.167367	0.325852	0.255124	0.217316	0.185254	0.305701	0.279034	0.194848	0.493582	0.349231
GAA - AGA	2.70292	3.71027	2.46255	1.55242	2.22978	2.20781	2.51494	0.762727	0.347984	0.394985	0.529341	0.584084	0.353501	0.678987	0.36537	0.416893	0.39123	0.602285	0.626663	0.362815	0.837207	0.609147
GUA - CCU	1.74914	1.89506	1.69063	1.29221	1.21674	1.42707	1.54743	0.555438	0.331339	0.2435	0.331188	0.297836	0.2503	0.342435	0.317546	0.273297	0.268472	0.283532	0.276202	0.304037	0.522246	0.298799
GCG - UUA	1.15965	0.714039	1.14726	1.04025	1.03588	0.551913	1.15912	0.382335	0.266966	0.293685	0.153671	0.142598	0.240501	0.190034	0.226076	0.130137	0.112301	0.171467	0.160577	0.240288	0.197447	0.183441
AGA - GCA	2.15483	3.30945	2.05712	1.62951	1.85959	2.19873	1.80896	0.743141	0.273315	0.369897	0.359442	0.419612	0.453003	0.463918	0.422019	0.436616	0.426482	0.485305	0.492391	0.324303	0.672978	0.480382
CCA - UUA	2.15723	3.26063	2.08822	1.09962	1.35326	1.23643	2.00748	0.423124	0.228336	0.189476	0.332656	0.320879	0.511264	0.421795	0.448639	0.290066	0.266072	0.343461	0.324271	0.447314	1.11343	0.350756
CUU - UUA	1.65493	2.73332	1.66999	0.952063	1.3344	1.34987	1.59744	0.328185	0.208278	0.200806	0.421549	0.359062	0.304481	0.376359	0.274754	0.247823	0.22326	0.335773	0.359384	0.344381	0.870887	0.368511
AGA - AAA	2.63862	3.8029	2.57451	1.61846	2.36538	2.81989	2.59682	0.807999	0.417656	0.422807	0.567319	0.625462	0.466703	0.602271	0.483676	0.507361	0.447979	0.573396	0.618539	0.499119	0.924124	0.62593
UUA - CUU	1.49146	2.51094	1.41332	0.919832	1.06109	1.1193	1.36012	0.431145	0.196999	0.204268	0.309612	0.253059	0.289953	0.350884	0.283974	0.180059	0.174495	0.264099	0.240809	0.288681	0.870887	0.277745
GGA - UUA	2.11799	3.02767	2.21963	1.33361	1.76271	1.44892	2.01726	0.768507	0.317557	0.354472	0.444802	0.44574	0.474655	0.498042	0.343357	0.242951	0.214051	0.452049	0.459507	0.301889	0.790912	0.438931
GUA - GUA	1.32417	1.41877	1.16821	0.767978	0.923268	0.985371	1.30783	0.44231	0.360567	0.175274	0.267585	0.233048	0.158828	0.247398	0.227064	0.18816	0.182819	0.220707	0.194605	0.191476	0.429147	0.214728
GUU - AGA	1.462	2.14238	1.41134	0.984543	1.20432	1.39212	1.18198	0.569187	0.183942	0.289804	0.333673	0.299999	0.21589	0.381836	0.251377	0.171506	0.158015	0.326669	0.306754	0.221167	0.630142	0.296381
CAA - GAA	1.73679	2.27147	1.69916	1.16992	1.4241	1.45371	1.5701	0.760423	0.30076	0.521967	0.312573	0.297512	0.275046	0.345	0.278689	0.266556	0.246106	0.297807	0.299477	0.282343	0.610911	0.297373
CAA - GUA	1.43813	1.81072	1.42289	0.99871	1.08048	1.11875	1.30184	0.448653	0.2207	0.24252	0.321397	0.286223	0.23513	0.292176	0.261178	0.233428	0.221267	0.267317	0.282274	0.257822	0.537194	0.271708
AGA - GGA	2.68453	3.24071	2.57913	2.06266	2.36639	2.9148	2.57801	1.01438	0.264779	0.574631	0.702672	0.672222	0.305592	0.639998	0.368527	0.580831	0.541025	0.717849	0.736985	0.273886	0.734765	0.673398
AGA - UUU	2.42721	3.15126	2.4642	1.64624	2.1627	2.03114	2.34338	0.674325	0.272655	0.411661	0.503937	0.518624	0.535637	0.542414	0.509126	0.403656	0.383645	0.520245	0.503583	0.542462	0.922919	0.537394
AAU - AGA	1.86704	2.41381	1.78159	1.19053	1.44071	1.5886	1.62198	0.475896	0.236536	0.184833	0.363794	0.401931	0.35055	0.42281	0.419946	0.316472	0.31124	0.413116	0.415815	0.35288	0.651022	0.397339
AAA - AGA	2.35929	3.45983	2.14893	1.41205	2.03623	2.31031	2.24849	0.677122	0.321428	0.409109	0.593254	0.565042	0.418485	0.57223	0.393024	0.430902	0.398561	0.57626	0.619206	0.421373	0.727198	0.57757
UAU - UCU	1.56881	1.77804	1.4182	0.894003	1.19624	0.922974	1.43627	0.535128	0.216708	0.249264	0.330202	0.249601	0.284725	0.308552	0.236195	0.257558	0.241095	0.262168	0.273283	0.257676	0.486507	0.25605
CCU - AUA	0.994219	1.23602	0.994383	0.792411	0.81643	0.823975	0.919576	0.19588	0.118115	0.0559402	0.219943	0.208037	0.159007	0.222089	0.275318	0.193141	0.181044	0.230565	0.222835	0.27243	0.406074	0.22059
UUA - ACU	1.61598	2.71433	1.53225	0.942623	1.22089	1.10588	1.48281	0.409374	0.170959	0.184937	0.310041	0.327402	0.387418	0.392136	0.440517	0.173737	0.146542	0.331287	0.339053	0.366001	0.831306	0.323987
AGA - CAU	2.25016	2.77395	2.27945	1.49597	1.64266	1.63478	2.01893	0.741986	0.286404	0.447437	0.374078	0.413518	0.409335	0.419129	0.400416	0.379588	0.349473	0.394375	0.392622	0.390044	1.01175	0.418644
GUU - UUA	1.94501	3.18456	1.92871	1.1484	1.64973	1.78717	1.78195	0.510528	0.248895	0.392808	0.413642	0.395307	0.446807	0.47773	0.379776	0.29582	0.250211	0.397788	0.384253	0.417993	1.07748	0.419154
UUA - CCG	1.81238	1.08841	1.79184	1.6637	1.63939	0.888956	1.66338	0.757725	0.522506	0.41235	0.251812	0.253829	0.370176	0.262567	0.292339	0.218809	0.183716	0.251631	0.245484	0.304826	0.534248	0.265601
GUA - CAA	1.65235	1.95622	1.64242	1.10805	1.21766	1.10051	1.49209	0.661243	0.406319	0.327541	0.226336	0.251575	0.327991	0.306701	0.328297	0.223503	0.227898	0.245772	0.251372	0.336732	0.623779	0.250694
CUU - AGA	1.26614	2.15077	1.18654	0.743167	0.995097	1.12895	1.11439	0.425768	0.139662	0.232926	0.295816	0.312406	0.173637	0.36891	0.175301	0.183298	0.188745	0.337469	0.336364	0.213835	0.511374	0.326713
AGA - UAU	2.64887	2.97659	2.53961	1.71367	2.05292	1.65654	2.49373	0.635908	0.197214	0.360057	0.478648	0.488715	0.621257	0.587746	0.570495	0.456337	0.446894	0.535522	0.567142	0.501421	0.979479	0.530022
AGA - ACA	2.27043	3.32425	2.05929	1.6874	1.94212	2.15713	1.977	0.874813	0.248488	0.509185	0.460607	0.521815	0.564655	0.465618	0.433932	0.479336	0.4671	0.454887	0.491994	0.458389	0.699528	0.509111
GGG - AGA	0.768862	0.80307	0.748326	0.826206	0.82565	0.754959	0.798414	0.377554	0.109089	0.294281	0.247532	0.159527	0.087312	0.13656	0.0929822	0.234407	0.226045	0.194352	0.18485	0.0656881	0.151465	0.190136
ACU - AGA	1.53866	2.0768	1.53174	0.940602	1.12094	1.3869	1.40668	0.58767	0.179732	0.269624	0.318882	0.383104	0.217593	0.320319	0.270226	0.230624	0.25469	0.440029	0.385617	0.243589	0.531044	0.349812
AGA - GCG	1.58199	1.41341	1.65294	1.7292	1.93139	0.989117	1.66993	0.546582	0.361957	0.356112	0.349458	0.386206	0.299829	0.355742	0.338588	0.339498	0.323205	0.420025	0.428728	0.251098	0.323413	0.411641
CUC - GCG	1.12088	0.981803	1.32568	1.89546	1.64094	1.14196	1.54438	0.324347	1.1679	1.03965	0.1388	0.203426	0.17465	0.143392	0.213116	0.281363	0.285354	0.195886	0.195246	0.228251	0.0612238	0.188399
UUA - AAU	2.22041	3.62429	2.32969	1.34675	1.84363	1.57295	2.1053	0.317785	0.297474	0.181514	0.444515	0.463074	0.722498	0.525241	0.606106	0.343859	0.297777	0.451521	0.445808	0.649579	1.32951	0.4755
CAA - AGA	2.36255	3.39768	2.36865	1.58486	1.95763	1.92433	2.12785	0.775809	0.284599	0.413724	0.586211	0.566544	0.403557	0.602458	0.374437	0.3915	0.379303	0.601215	0.591808	0.38187	0.964349	0.602871
AGU - AGA	1.68958	2.23939	1.64338	1.13873	1.34534	1.64583	1.43545	0.804049	0.299536	0.409533	0.302441	0.373862	0.275384	0.369037	0.28612	0.27605	0.274723	0.398691	0.400353	0.241756	0.526177	0.390963
AAU - UUA	2.33438	3.71236	2.37917	1.51496	2.02824	1.91578	2.25739	0.561076	0.364778	0.298899	0.422447	0.408692	0.727342	0.53295	0.73458	0.409525	0.386391	0.430958	0.390939	0.693013	1.40091	0.436043
GAU - AGA	1.88323	2.53738	1.89731	1.09381	1.34661	1.54052	1.69874	0.597619	0.250719	0.228097	0.395689	0.382266	0.401131	0.419906	0.421177	0.348945	0.336448	0.372142	0.38412	0.397911	0.753283	0.420929
UCU - CAA	1.4898	2.2124	1.46263	0.961179	1.15723	1.20959	1.28026	0.676888	0.198571	0.336319	0.335223	0.278618	0.257688	0.344852	0.302248	0.271074	0.249589	0.283475	0.276846	0.254009	0.641124	0.281273
UUA - AUA	1.60049	2.33277	1.56984	1.11074	1.44624	1.01935	1.5824	0.237408	0.22847	0.108205	0.303167	0.34079	0.48679	0.400563	0.478867	0.245801	0.232352	0.332838	0.313975	0.52443	0.882252	0.340728
GUC - GCG	1.27389	1.04582	1.49957	2.04224	1.88836	1.01091	1.64244	0.360878	1.25033	1.23169	0.159341	0.184778	0.229305	0.164414	0.283993	0.258434	0.239618	0.201586	0.189317	0.349663	0.090783	0.172997
AGU - UUA	1.96511	2.84828	2.07006	1.29559	1.67254	1.70054	1.96965	0.867865	0.338435	0.377649	0.360375	0.357469	0.51306	0.478607	0.430929	0.272971	0.236682	0.383614	0.378331	0.415271	1.18958	0.399241
UAU - UUA	2.10483	3.37922	2.00459	1.24769	1.78036	1.68624	1.94236	0.431718	0.287407	0.227821	0.386668	0.337878	0.762867	0.469902	0.688882	0.348499	0.330988	0.344871	0.331809	0.699537	1.32366	0.360479
UUU - UCU	1.40162	1.80198	1.25365	0.768119	1.14092	1.14489	1.35585	0.481341	0.304615	0.31931	0.354798	0.292804	0.208489	0.321297	0.240397	0.27894	0.252242	0.293174	0.31606	0.256253	0.391083	0.305556
AGA - UGU	2.17102	2.64746	2.0203	1.50607	1.54465	1.43213	1.91635	0.737469	0.276793	0.526518	0.403141	0.443656	0.314479	0.438299	0.409958	0.36524	0.384691	0.463083	0.472153	0.33816	0.805446	0.513356
CCG - UUA	1.16622	0.675089	1.07645	1.07895	1.04258	0.550963	1.0459	0.454797	0.297503	0.251135	0.132532	0.148466	0.394175	0.170124	0.316218	0.141794	0.130502	0.145338	0.128547	0.309788	0.314511	0.137193
AUU - AGA	1.53058	2.35642	1.55748	1.0336	1.2809	1.43813	1.44603	0.541428	0.233328	0.312918	0.36374	0.386363	0.379208	0.352217	0.391696	0.237394	0.237287	0.392115	0.38144	0.354664	0.647899	0.393765
UGG - AGA	2.11867	2.81383	2.09166	1.81888	2.03224	2.06903	1.97928	1.11874	0.447393	0.734069	0.439036	0.505864	0.404681	0.44997	0.384062	0.40555	0.365806	0.587244	0.57178	0.318969	0.553319	0.581353
GAU - UUA	2.13774	3.42792	2.20899	1.25578	1.8059	1.66974	1.92171	0.641425	0.392492	0.322722	0.388695	0.390361	0.670414	0.502128	0.586821	0.33352	0.303488	0.408712	0.396876	0.61968	1.28541	0.411943
AGG - UUA	0.57614	1.05133	0.488504	0.709679	0.532154	0.973773	0.562232	0.388027	0.181441	0.267233	0.153904	0.145189	0.120925	0.182003	0.113064	0.0854001	0.0967439	0.17866	0.175963	0.124228	0.193861	0.191487
AGA - CCU	1.60251	2.46624	1.53916	1.166	1.26876	1.61243	1.34987	0.681879	0.150819	0.39795	0.464926	0.469581	0.259523	0.429115	0.297959	0.284572	0.278173	0.423527	0.443512	0.274794	0.563769	0.433246
UCU - UAU	1.36142	1.74134	1.39888	0.8485	1.07158	0.937278	1.22236	0.377186	0.157982	0.180928	0.290633	0.301219	0.361926	0.31501	0.28581	0.254563	0.241763	0.304881	0.2969	0.30806	0.596518	0.293521
AGA - UUG	3.19758	3.635	3.23727	2.52058	2.95761	1.95879	3.0092	1.07445	0.286486	0.542592	0.687572	0.830079	0.775163	0.851709	0.50412	0.531147	0.521658	0.86718	0.892981	0.52746	1.20089	0.870577
ACG - AGA	2.17165	1.47364	2.25417	2.12152	2.36989	1.85713	2.37605	0.944166	0.493357	0.684863	0.436248	0.511907	0.441714	0.538267	0.389081	0.512121	0.45502	0.558893	0.542524	0.302271	0.458532	0.560775
GGA - AGA	2.90026	4.09352	2.81219	1.90685	2.52688	2.64039	2.93201	1.3537	0.437415	0.900255	0.888322	0.8468	0.378352	0.833119	0.327706	0.527933	0.495631	0.864135	0.888006	0.297267	0.719726	0.854621
UAU - AGA	1.85408	2.55578	1.92337	1.20242	1.39289	1.37266	1.68465	0.370221	0.145868	0.13536	0.415775	0.383694	0.467522	0.426689	0.531504	0.350287	0.32837	0.433773	0.42505	0.508673	1.10034	0.406927
GAG - AGA	2.22639	1.35562	2.01158	2.05439	2.65684	1.63436	2.38993	0.533961	0.152801	0.362277	0.585011	0.552119	0.525022	0.551259	0.440304	0.575951	0.574167	0.556963	0.575316	0.337192	0.8068	0.561743
CAU - UCU	1.64934	1.94736	1.55273	1.07338	1.23796	0.954737	1.43472	0.708563	0.2732	0.263676	0.329713	0.283539	0.293273	0.33176	0.276834	0.334485	0.297754	0.32704	0.332448	0.280019	0.660875	0.295505
UGG - UUA	1.34121	1.90546	1.38759	0.961137	1.04114	0.923573	1.24076	0.452145	0.336357	0.240289	0.224454	0.252095	0.328975	0.304258	0.260232	0.164391	0.156875	0.255683	0.271812	0.317424	0.905828	0.268198
UUA - GUU	1.26821	2.33177	1.2705	0.766939	1.05833	1.27565	1.13302	0.493712	0.202406	0.219291	0.334618	0.268015	0.378672	0.328206	0.327439	0.194957	0.177411	0.292511	0.285532	0.324885	0.817808	0.278809
GUA - UGU	1.15151	1.3136	1.09568	0.738574	0.696282	0.689316	1.06541	0.51879	0.278759	0.189523	0.228631	0.198288	0.22452	0.218585	0.202408	0.198902	0.171556	0.201456	0.18117	0.199263	0.465436	0.178566
UCG - AGA	2.36933	2.20091	2.51975	2.15046	2.31915	1.83997	2.36931	0.984444	0.491615	0.680518	0.444633	0.527413	0.498541	0.564212	0.469714	0.502763	0.482081	0.626514	0.629511	0.368047	0.746193	0.526043
GGU - AUA	1.25186	1.56926	1.31412	1.20587	1.10626	0.997939	1.2141	0.324941	0.318283	0.103361	0.261292	0.27708	0.319283	0.342847	0.326777	0.297956	0.26781	0.289137	0.27302	0.332576	0.71061	0.258413
AGA - UGG	1.94357	2.43558	2.06776	1.67622	1.75452	1.87962	1.88639	0.718581	0.303073	0.391248	0.504298	0.519495	0.4322	0.644024	0.392165	0.44519	0.440374	0.536112	0.554348	0.389851	0.633946	0.516758
AAA - GAA	1.87701	2.69903	1.78288	1.25701	1.61797	1.68835	1.76228	0.868925	0.426729	0.450883	0.393582	0.378038	0.389666	0.434162	0.438417	0.393911	0.373459	0.370793	0.371703	0.417055	0.803132	0.391555
UUU - AGA	1.38341	1.90632	1.45419	0.911292	1.19067	1.48708	1.3234	0.42112	0.179405	0.309436	0.375023	0.330351	0.369889	0.400545	0.363391	0.275801	0.263286	0.34683	0.337411	0.373529	0.577628	0.368766
UUC - UUA	1.03115	0.958218	0.978452	0.84827	0.869103	0.747875	0.959682	0.318314	0.1411	0.149655	0.236398	0.206954	0.238574	0.257343	0.312347	0.181094	0.182248	0.222639	0.203218	0.24344	0.404176	0.214063
CAU - ACU	1.23463	1.43008	1.18077	0.779983	0.83039	0.872351	1.08621	0.485978	0.167822	0.149145	0.306304	0.25039	0.218761	0.278349	0.27203	0.215389	0.189383	0.273902	0.257264	0.260042	0.528305	0.222093
ACG - UUA	1.19171	1.02443	1.18191	1.11258	1.11583	0.716785	1.17671	0.56796	0.338119	0.307428	0.187344	0.216921	0.295024	0.265541	0.333544	0.169534	0.154026	0.206966	0.20083	0.328229	0.333895	0.234907
AGA - GGG	0.643962	0.774642	0.53492	0.587492	0.786418	0.711631	0.694524	0.34171	0.130271	0.258584	0.147721	0.179594	0.113058	0.140127	0.120197	0.210551	0.177871	0.173454	0.160687	0.100202	0.172949	0.179243
UUG - AGA	2.75861	3.0097	2.88639	2.34027	2.67615	2.47379	2.69871	1.39525	0.284099	0.803506	0.669583	0.589767	0.613929	0.724198	0.511381	0.49782	0.46475	0.694789	0.695472	0.375739	1.43876	0.629737
CUA - UUA	1.12057	0.913803	1.03468	0.628097	0.785767	0.713365	0.994062	0.256685	0.140606	0.0796298	0.202439	0.183208	0.249396	0.227242	0.293808	0.149726	0.142769	0.181447	0.170542	0.252746	0.701003	0.184558
UUA - CAC	1.00353	0.770125	1.0315	0.884749	0.991737	0.837051	0.92689	0.437549	0.253749	0.251333	0.193246	0.195408	0.244494	0.225071	0.246621	0.170284	0.158096	0.185387	0.197659	0.228026	0.377321	0.197475
AGA - UCU	2.01062	2.79346	1.91545	1.25131	1.57947	1.6546	1.81118	0.729313	0.175961	0.406477	0.575541	0.525187	0.362036	0.554678	0.35765	0.426408	0.39577	0.574207	0.535152	0.329559	0.698465	0.560087
AAU - UCU	1.78645	2.3342	1.73423	1.08543	1.47968	1.29523	1.63047	0.620047	0.280969	0.327122	0.366674	0.402421	0.355187	0.415577	0.376904	0.387341	0.340651	0.404151	0.407694	0.371836	0.854775	0.391524
GUA - UCU	1.5024	2.00238	1.51669	0.978437	1.11976	0.948613	1.41048	0.50118	0.242245	0.190391	0.38901	0.336923	0.309241	0.375139	0.366306	0.296246	0.289896	0.340252	0.354894	0.390773	0.555034	0.352732
CCU - AAU	1.08542	1.3465	1.05682	0.748797	0.873499	0.850646	0.990871	0.361937	0.170825	0.133583	0.285081	0.259453	0.244427	0.25656	0.289322	0.20981	0.191959	0.283988	0.262001	0.250674	0.426834	0.265312
UGU - AAA	1.17353	1.62495	1.15749	0.780159	0.944582	1.06233	1.03402	0.503234	0.319121	0.285224	0.215002	0.206694	0.345606	0.213548	0.331226	0.199014	0.186615	0.197262	0.207004	0.337747	0.621959	0.196916
UCU - CUU	1.47359	1.64829	1.25874	0.817728	1.08732	0.938605	1.27863	0.477287	0.197138	0.22659	0.412818	0.308445	0.216903	0.34366	0.222529	0.321014	0.286887	0.349132	0.336295	0.218601	0.55936	0.307678
AUA - GAA	1.37752	1.72742	1.36866	1.07705	1.24773	1.17008	1.33918	0.521518	0.27823	0.182969	0.376878	0.353055	0.257502	0.370222	0.321803	0.326962	0.307954	0.353345	0.3478	0.331372	0.53781	0.372211
AGA - GUU	1.71427	2.63946	1.62298	1.10745	1.39324	1.94851	1.48612	0.692344	0.197567	0.497997	0.516053	0.481881	0.341174	0.502044	0.356684	0.320072	0.286403	0.489465	0.489317	0.328943	0.754823	0.461945
ACA - AGA	2.1174	3.09121	2.0506	1.39411	1.67828	2.39404	1.85728	0.728808	0.249694	0.67265	0.48718	0.487688	0.66366	0.509098	0.454115	0.495163	0.471127	0.50289	0.476038	0.527037	1.00877	0.501576
UUA - GGG	0.335678	0.296912	0.333983	0.365962	0.304076	0.335308	0.341343	0.200637	0.0907305	0.107399	0.0689799	0.0706062	0.0445808	0.0714665	0.0705527	0.0816265	0.0746022	0.0678074	0.0746145	0.0582823	0.139573	0.0849936
UCA - AGA	1.85236	2.53951	1.61466	1.11853	1.49803	1.96898	1.53941	0.650712	0.245808	0.538913	0.467204	0.449525	0.363223	0.453165	0.389839	0.360626	0.318932	0.459133	0.459664	0.401725	0.831173	0.473329
UGU - CAA	1.42786	1.96755	1.55142	1.01833	1.22645	1.11649	1.32684	0.649162	0.261033	0.435075	0.250206	0.279874	0.375393	0.319117	0.36116	0.224208	0.224626	0.294397	0.321713	0.354927	0.813446	0.288381
UAU - ACU	1.19026	1.64176	1.12435	0.703682	0.887492	0.791377	1.02753	0.392252	0.126275	0.135638	0.325314	0.248351	0.264215	0.317227	0.341768	0.195273	0.179484	0.258509	0.267082	0.268348	0.583355	0.266594
GUA - GAA	1.3005	1.66789	1.30487	0.912929	1.06414	1.20849	1.16938	0.705481	0.368214	0.309023	0.309519	0.290209	0.201535	0.317279	0.264425	0.256815	0.23628	0.281976	0.267998	0.263198	0.523953	0.289169
UCU - CAU	1.59662	2.045	1.6214	1.08236	1.24456	1.12762	1.46494	0.609382	0.21913	0.275173	0.465102	0.315564	0.311213	0.377159	0.383436	0.338555	0.297754	0.349226	0.334359	0.293158	0.869693	0.33608
GUA - AAA	1.38711	1.96177	1.33152	0.857187	1.11905	1.19101	1.31008	0.46682	0.354745	0.259766	0.317757	0.360604	0.300359	0.345085	0.320975	0.292406	0.26019	0.312709	0.310281	0.364856	0.570084	0.362083
AUA - AGA	1.76222	1.99427	1.66801	1.35614	1.54775	2.04167	1.60796	0.546169	0.322899	0.320139	0.47682	0.447064	0.445157	0.472921	0.440164	0.326542	0.34863	0.427494	0.432224	0.432927	0.882739	0.484199
AGA - AAU	2.72283	3.39622	2.72309	1.7878	2.47989	2.33949	2.64755	1.00719	0.376826	0.522812	0.634985	0.731824	0.585947	0.760055	0.592482	0.552751	0.510357	0.745826	0.753115	0.592055	1.24769	0.740166
UCU - AAU	1.15806	1.55023	1.16363	0.712476	0.923041	0.956732	1.1209	0.369299	0.201766	0.154462	0.348875	0.276979	0.268316	0.311147	0.328128	0.222696	0.202442	0.27833	0.264808	0.2942	0.537933	0.282668
UUA - UAC	0.96223	0.761053	0.919626	0.798614	0.911987	0.78128	0.90629	0.322798	0.121284	0.166684	0.246501	0.223979	0.241133	0.261096	0.23895	0.199806	0.178132	0.227708	0.205976	0.246788	0.354288	0.223272
UCU - AAA	0.999025	1.22426	0.972621	0.568739	0.783302	0.855536	0.893337	0.378689	0.179515	0.200544	0.284981	0.205812	0.199804	0.257414	0.250203	0.178136	0.150287	0.228045	0.204458	0.248633	0.42122	0.222654
UGU - UCU	1.25826	1.72461	1.10146	0.808208	0.925157	0.927245	1.19784	0.677372	0.246282	0.349199	0.369034	0.239804	0.223776	0.290767	0.180056	0.265631	0.232429	0.28088	0.285788	0.193147	0.4779	0.260177
AGG - AGA	2.66133	2.46397	2.67671	3.03099	2.66961	2.92439	2.63947	1.05056	0.278573	0.707683	0.889039	1.06849	0.342352	0.854949	0.420117	0.697472	0.659929	0.992333	1.05125	0.25968	0.637402	1.07391
AUU - UUA	2.10328	3.52899	2.06669	1.37347	1.88843	2.20562	2.04792	0.626572	0.440222	0.384101	0.56479	0.50234	0.703773	0.641085	0.655291	0.404702	0.365771	0.49865	0.491318	0.703902	1.26362	0.523797
CAU - UUA	2.24178	3.46798	2.28585	1.33664	1.86969	1.60435	2.06829	0.598666	0.338893	0.302958	0.442914	0.433694	0.742989	0.536099	0.697441	0.401177	0.389007	0.437249	0.422465	0.753599	1.63804	0.449996
AGA - UCA	2.12366	2.36252	1.93322	1.27873	1.60152	1.72975	1.80753	0.766681	0.264612	0.453339	0.44689	0.462877	0.504476	0.552434	0.416066	0.359452	0.319984	0.57537	0.555371	0.413752	0.859112	0.506275
UCU - UGU	1.34157	1.96525	1.2417	0.753561	0.88228	0.889603	1.07627	0.588668	0.189234	0.344429	0.302341	0.266326	0.256062	0.306183	0.243874	0.243782	0.232429	0.310446	0.338226	0.245105	0.598492	0.276438
UUA - UUC	1.19125	1.13482	1.24023	0.993542	1.09197	0.794135	1.13356	0.467506	0.167915	0.183647	0.257344	0.253893	0.349909	0.313057	0.340385	0.217313	0.217455	0.261311	0.268892	0.273801	0.591215	0.247478
AGA - CUU	1.38959	2.02021	1.30061	0.937652	1.16428	1.45616	1.29733	0.570836	0.156374	0.411684	0.407746	0.387504	0.293528	0.438115	0.272806	0.29161	0.271262	0.425232	0.417762	0.28715	0.526044	0.415547
AUA - AAA	1.49126	1.88434	1.47777	1.07843	1.4373	1.3703	1.46554	0.435978	0.325603	0.236792	0.406726	0.396954	0.407635	0.380374	0.450568	0.382927	0.335852	0.383614	0.366188	0.481242	0.57852	0.388728
UUA - UGC	1.30206	1.03856	1.37298	0.913759	1.16015	0.769344	1.22886	0.39752	0.16075	0.164032	0.236245	0.287401	0.363521	0.308333	0.386702	0.195746	0.18803	0.257581	0.253782	0.418836	0.677452	0.254303
AGU - AUA	1.20327	1.46059	1.21299	1.1302	1.11714	1.06047	1.1483	0.484835	0.221032	0.220472	0.341073	0.307938	0.296167	0.313567	0.317961	0.266039	0.240917	0.289206	0.291405	0.306286	0.681358	0.29557
UGU - AUA	1.07234	1.36317	1.08524	0.926596	0.91025	0.84232	1.0249	0.381477	0.255449	0.16156	0.181921	0.221049	0.312914	0.286005	0.323366	0.220623	0.195258	0.237476	0.210723	0.318178	0.689117	0.246422
AUA - GUA	1.04203	1.1667	1.07737	0.842117	0.904426	0.920921	0.976721	0.378002	0.237861	0.147586	0.303875	0.286826	0.170903	0.291795	0.278968	0.228523	0.219568	0.268244	0.282078	0.244131	0.434413	0.295988
CAA - GAU	1.54432	1.87892	1.5604	1.03284	1.24431	1.16342	1.37428	0.6544	0.318612	0.415607	0.308663	0.331019	0.33477	0.345042	0.351267	0.306942	0.276309	0.346247	0.335711	0.323131	0.76014	0.345886
AGA - GAC	1.25969	0.879249	1.19203	1.43926	1.36998	1.3604	1.22279	0.451033	0.169387	0.252213	0.481657	0.345059	0.2633	0.311869	0.37396	0.427242	0.399844	0.338086	0.340324	0.264645	0.360897	0.36214
CUU - GUA	1.10475	1.3142	1.09017	0.652663	0.915372	0.950385	0.905958	0.359186	0.256047	0.199065	0.271646	0.251384	0.231265	0.271245	0.241554	0.238957	0.210447	0.237207	0.233134	0.320263	0.509486	0.270038
AGA - GAU	2.3564	3.21588	2.43989	1.5078	1.90136	1.98809	2.1888	0.89267	0.258113	0.389373	0.604133	0.601303	0.569866	0.63751	0.612564	0.520336	0.52497	0.652023	0.631824	0.505403	1.182	0.666668
GUA - UCA	1.48021	1.89626	1.39377	0.876535	0.965465	1.18203	1.31277	0.568788	0.366185	0.252854	0.237031	0.31631	0.334071	0.370253	0.397153	0.289374	0.256629	0.308376	0.290756	0.382194	0.775586	0.289993
CCG - AGA	1.85857	1.35799	2.04972	1.92084	2.23113	1.5486	1.9412	0.893543	0.620476	0.749673	0.462701	0.495296	0.387422	0.480428	0.323604	0.423954	0.435667	0.567433	0.557442	0.301309	0.531382	0.504903
UUU - CCU	1.61059	1.71608	1.43291	0.956526	1.19886	1.16737	1.31259	0.529797	0.312056	0.271738	0.382994	0.357943	0.328801	0.353235	0.410622	0.350291	0.299231	0.340252	0.345389	0.37896	0.604771	0.370285
GUA - CCA	2.28321	2.79814	2.08376	1.42738	1.43293	1.72137	1.86112	0.784643	0.702313	0.39754	0.46861	0.423542	0.531297	0.494004	0.521344	0.492992	0.45383	0.470813	0.453453	0.524445	0.997083	0.466042
UGU - ACA	1.37089	1.80993	1.335	0.890886	1.12604	1.09477	1.18976	0.560204	0.337378	0.319383	0.316269	0.305047	0.378578	0.266038	0.3462	0.295483	0.259836	0.285129	0.294846	0.392	0.706773	0.253934
AGA - GCU	1.81985	2.63377	1.83633	1.40045	1.58703	1.89191	1.56236	0.749448	0.190212	0.341561	0.607391	0.603752	0.325087	0.576798	0.4528	0.395943	0.369271	0.649364	0.618722	0.339258	0.838608	0.620292
GUA - UAU	1.37708	1.66216	1.35931	0.873805	0.973061	0.69136	1.22379	0.328511	0.164309	0.100551	0.270631	0.323495	0.391129	0.353525	0.362395	0.278508	0.266315	0.293712	0.32638	0.453488	0.704146	0.30544
CUU - GCA	1.14072	1.77698	1.0185	0.648826	0.852063	1.00107	0.953787	0.61301	0.394923	0.323054	0.199277	0.242815	0.34405	0.256933	0.275035	0.224782	0.216317	0.290379	0.257896	0.288438	0.289793	0.243432
CAA - GGU	1.45002	1.59733	1.4544	1.29176	1.12784	1.02064	1.29029	0.776444	0.331785	0.512567	0.295035	0.325698	0.277374	0.380475	0.299173	0.223141	0.235386	0.399838	0.352677	0.285254	0.563076	0.331151
UCG - UUA	1.20514	1.05056	1.18226	1.06036	1.06515	0.700452	1.26768	0.652266	0.42812	0.332722	0.185566	0.201544	0.290595	0.270243	0.317898	0.181981	0.17148	0.244967	0.222548	0.304909	0.530745	0.224195
UCA - GAA	1.21108	1.74415	1.03919	0.753271	0.873325	1.16097	1.00688	0.573132	0.215424	0.24366	0.321206	0.297722	0.257123	0.299675	0.300924	0.245711	0.23066	0.310935	0.316199	0.311526	0.506109	0.300384
CGU - AGA	1.95693	2.8143	1.91304	1.46933	1.47605	1.28485	1.62545	0.836554	0.384695	0.52829	0.3791	0.417252	0.428823	0.483422	0.521646	0.368063	0.382789	0.459821	0.45417	0.453575	1.07427	0.444378
UUA - GGC	1.03094	0.681644	1.03986	0.841071	0.999605	0.746488	0.96115	0.257859	0.198139	0.136892	0.203372	0.241903	0.325178	0.256009	0.374265	0.199246	0.192244	0.208589	0.206852	0.354278	0.445124	0.233732
UUA - GAC	0.719304	0.519739	0.694167	0.676976	0.708453	0.627147	0.705817	0.277229	0.136758	0.164733	0.205573	0.183245	0.158554	0.211764	0.204436	0.162748	0.145027	0.178333	0.172975	0.199289	0.246662	0.185609
GUA - GGU	0.921926	0.91182	0.84558	0.643059	0.615335	0.717572	0.86808	0.395895	0.224007	0.212505	0.23184	0.189719	0.175259	0.230179	0.211981	0.173259	0.169103	0.191918	0.196981	0.212269	0.353805	0.199265
UCU - GUA	1.53166	1.96086	1.48506	0.989258	1.14926	1.1058	1.3491	0.437247	0.222125	0.184986	0.419684	0.383837	0.339337	0.421551	0.403322	0.401611	0.379513	0.352112	0.359169	0.420413	0.767553	0.368765
GUC - AGA	1.58957	1.23922	1.64466	1.34073	1.55696	1.78159	1.5898	0.568078	0.162368	0.37558	0.484966	0.486062	0.371376	0.41556	0.382727	0.447882	0.457257	0.489465	0.512913	0.408653	0.545899	0.486473
AGA - CCA	2.46996	3.44181	2.26595	1.7306	1.69356	2.33955	2.10433	0.967223	0.334713	0.578836	0.553907	0.763627	0.604727	0.75222	0.533641	0.495968	0.483734	0.713678	0.706636	0.508609	1.18032	0.696722
GUA - CAU	1.55215	1.61375	1.41091	1.02546	1.00654	0.85496	1.35519	0.569347	0.449054	0.263789	0.25303	0.286178	0.366048	0.337933	0.387737	0.313326	0.277323	0.267515	0.274604	0.472156	0.667201	0.262888
AGA - ACG	1.7696	1.89174	1.6447	1.5892	1.98115	1.52618	1.82569	0.893064	0.568145	0.695197	0.38753	0.530622	0.378612	0.495889	0.338624	0.464639	0.405693	0.555465	0.563799	0.364276	0.38602	0.536019
CCU - GUA	1.39464	1.74065	1.46727	1.00655	1.17274	1.2538	1.32057	0.488969	0.221157	0.181885	0.42601	0.373545	0.30461	0.423833	0.413126	0.369933	0.337734	0.377545	0.363967	0.422057	0.735208	0.385569
GUA - AUA	1.18106	1.38672	1.12629	0.859783	1.05611	0.883836	1.11465	0.34934	0.326644	0.175968	0.294561	0.318832	0.30492	0.339504	0.362786	0.236336	0.242526	0.272005	0.276351	0.417592	0.504292	0.315721
UUA - CUA	0.950946	0.715678	0.88402	0.604957	0.71744	0.875461	0.823907	0.399685	0.203015	0.157529	0.167905	0.20404	0.187047	0.264946	0.224351	0.131011	0.115743	0.217607	0.220315	0.187463	0.57037	0.22026
CAA - GCU	1.5393	1.86011	1.56369	1.24266	1.19935	1.45179	1.36301	0.986854	0.279146	0.574226	0.4089	0.375459	0.308576	0.435492	0.366625	0.251881	0.234471	0.401473	0.402678	0.301619	0.631365	0.410467
GAA - GUA	1.49389	1.66789	1.42297	1.08095	1.15263	1.25017	1.30001	0.664878	0.326782	0.299992	0.436008	0.368486	0.305949	0.402144	0.397474	0.302252	0.293525	0.34974	0.348694	0.379843	0.617743	0.372218
CCU - UAU	1.46152	1.97281	1.45336	0.992074	1.20299	1.00251	1.35996	0.504616	0.180042	0.182968	0.433034	0.382246	0.519392	0.407979	0.431621	0.285766	0.273183	0.372104	0.364928	0.426975	0.75336	0.408181
GUG - UUA	1.03679	0.918701	0.978698	0.96652	1.04805	0.603251	0.979725	0.445283	0.373342	0.216097	0.186448	0.211086	0.314468	0.264803	0.306639	0.180064	0.165788	0.216551	0.219465	0.304415	0.466755	0.234325
UUA - CGU	1.71196	2.46685	1.72464	1.16305	1.1166	0.757879	1.53901	0.474124	0.307973	0.209453	0.203873	0.228297	0.542614	0.281723	0.614072	0.236413	0.212457	0.220452	0.204691	0.575318	2.04654	0.247749
CCU - CUU	1.31911	1.60276	1.18555	0.815117	1.02293	1.06226	1.14791	0.506774	0.167502	0.232509	0.508924	0.400927	0.200724	0.371179	0.217084	0.328934	0.285077	0.381061	0.383154	0.187149	0.556713	0.414284
CAU - AAA	1.21443	1.75664	1.21788	0.748038	0.955987	0.905082	1.18982	0.474926	0.247295	0.227081	0.285213	0.255666	0.354785	0.284983	0.417536	0.268558	0.239624	0.270098	0.262918	0.385741	0.804495	0.259731
CCU - AAA	0.881979	1.13345	0.853235	0.555931	0.732863	0.809019	0.788662	0.399054	0.168414	0.18808	0.247201	0.208333	0.199384	0.243156	0.277087	0.166719	0.170057	0.225176	0.230221	0.240467	0.457356	0.210336
AGA - CCG	1.87773	1.41262	2.04822	2.15097	2.27624	1.3127	2.07374	0.963204	0.645613	0.822028	0.418211	0.552316	0.519047	0.572905	0.343142	0.446023	0.430554	0.594342	0.575074	0.360365	0.4882	0.575457
UAU - AAA	1.23875	1.91923	1.26925	0.826701	1.07422	0.963777	1.23828	0.335221	0.194227	0.162182	0.256738	0.286901	0.492661	0.292703	0.493962	0.286737	0.272992	0.280172	0.265537	0.501478	0.987704	0.281602
AAU - AAA	1.60977	2.06018	1.64192	1.04724	1.38937	1.32465	1.6247	0.461836	0.235559	0.214327	0.386476	0.373591	0.640184	0.394614	0.586281	0.393157	0.367344	0.35888	0.358828	0.587166	1.0192	0.388923
GCA - AAA	1.44102	2.03702	1.47813	0.910159	1.24095	1.20373	1.31337	0.670261	0.426215	0.441629	0.285691	0.34209	0.456508	0.332302	0.372014	0.339576	0.312521	0.342566	0.339388	0.445513	0.640304	0.345868
AGA - CUA	1.03842	0.645917	0.946011	0.895149	0.810535	1.35609	0.976773	0.490636	0.140856	0.197717	0.291818	0.316411	0.216012	0.298071	0.238575	0.216625	0.207715	0.3312	0.332773	0.246419	0.390865	0.31783
GCG - AGG	1.18086	1.92362	1.33683	2.07813	1.60901	1.32714	1.39023	0.556042	0.257618	0.937378	0.505882	0.549976	0.355233	0.412182	0.303757	0.473969	0.472548	0.550585	0.573959	0.192063	0.181321	0.566107
AGA - AUU	1.96889	2.81515	1.74383	1.30274	1.78428	1.82049	1.83014	0.973811	0.371555	0.575287	0.512629	0.575209	0.442248	0.574331	0.413457	0.413687	0.398825	0.660404	0.607144	0.449769	0.91894	0.550141
GGU - ACA	1.61785	1.90212	1.68087	1.28812	1.20743	1.09694	1.46713	0.581343	0.590561	0.261154	0.288567	0.339536	0.509997	0.38818	0.442339	0.383027	0.363014	0.329909	0.331542	0.44789	0.981422	0.319093
AGA - ACU	1.77655	2.47434	1.57767	1.19901	1.39414	1.7869	1.5663	0.953899	0.186969	0.474425	0.569115	0.520714	0.349237	0.487633	0.408143	0.380982	0.336232	0.564608	0.56114	0.365383	0.806164	0.56508
GGC - GCG	1.30088	1.18747	1.45988	2.15178	2.38768	1.19004	1.78935	0.389902	1.14976	1.0871	0.281209	0.3727	0.341614	0.309543	0.683176	0.373955	0.374472	0.352526	0.360978	0.797805	0.132845	0.326305
AAA - GUA	1.49104	2.00252	1.43071	1.11627	1.24762	1.29749	1.38661	0.568028	0.351542	0.265689	0.465287	0.379188	0.418088	0.378156	0.482619	0.38294	0.366553	0.385772	0.389015	0.466077	0.710457	0.384757
ACU - AUA	1.14763	1.51347	1.20299	0.956501	1.00872	0.868897	1.07087	0.275752	0.154151	0.0955198	0.373205	0.338378	0.291188	0.316433	0.464419	0.312633	0.306616	0.34284	0.331914	0.409944	0.649572	0.323692
AUA - GGU	0.815409	0.96683	0.770118	0.728591	0.673497	0.73741	0.758214	0.288254	0.161305	0.122648	0.246713	0.243405	0.1944	0.2252	0.267829	0.199667	0.192713	0.259981	0.251429	0.253573	0.364772	0.231761
CGC - GCG	1.24279	0.579153	1.42008	1.72327	1.94165	0.768619	1.56401	0.273291	0.978762	0.785743	0.217995	0.311246	0.234649	0.30315	0.563773	0.329537	0.355897	0.304067	0.309361	0.580124	0.0845581	0.309742
GUA - GGA	1.19666	1.34643	1.19736	0.901175	0.986205	1.09901	1.08345	0.8061	0.34902	0.332617	0.404487	0.323676	0.163196	0.302783	0.215649	0.32899	0.331035	0.282545	0.29049	0.158841	0.436023	0.316812
UUA - ACG	1.38512	1.20592	1.31997	1.13911	1.29229	0.869906	1.3597	0.535505	0.452851	0.294819	0.282335	0.251951	0.604703	0.289899	0.459785	0.230482	0.229479	0.27619	0.288642	0.535976	0.546714	0.275818
AAU - UAU	2.20617	2.48917	2.29835	1.55671	1.92545	1.38103	2.14301	0.547428	0.296835	0.317879	0.50224	0.418424	1.06597	0.449869	0.769	0.468228	0.467327	0.431685	0.439656	0.885359	1.60458	0.412482
GGU - ACU	1.60836	1.74778	1.43597	1.13998	1.00757	1.0693	1.30694	0.619452	0.353932	0.24494	0.48358	0.402313	0.334707	0.45587	0.337746	0.342562	0.323423	0.398434	0.389808	0.294796	0.692881	0.383309
CAA - GCA	1.51506	2.18384	1.5333	1.07039	1.19454	1.26399	1.30413	0.876504	0.434789	0.483862	0.301677	0.34082	0.496428	0.383672	0.453781	0.325786	0.327419	0.35125	0.349849	0.431904	0.635368	0.358247
CCU - ACU	1.25518	1.35593	1.21784	0.940136	0.995962	1.06712	1.02138	0.570555	0.240002	0.255312	0.46253	0.347522	0.250335	0.324129	0.271424	0.258613	0.303918	0.363857	0.379563	0.25129	0.490078	0.344165
AGA - CGA	2.77053	3.08289	2.94091	2.10965	2.42242	2.16253	2.65457	1.45327	0.54388	0.793848	0.667618	0.682329	0.718234	0.703716	0.724702	0.678985	0.646148	0.781019	0.765432	0.56091	1.38581	0.727749
UGC - AGA	1.8772	2.15043	1.9166	1.91808	2.15794	2.22251	1.96321	0.845306	0.298387	0.616476	0.591494	0.72155	0.523028	0.657863	0.522069	0.635057	0.620614	0.729356	0.744403	0.502362	0.534102	0.739042
UUA - AUU	1.58961	2.72204	1.59686	0.944094	1.44228	1.19295	1.54389	0.371919	0.275836	0.235384	0.461488	0.396802	0.679348	0.518049	0.557994	0.348838	0.316587	0.391145	0.391951	0.667192	1.19408	0.430241
AUA - GGA	1.16336	1.39	1.11793	1.04777	1.04654	1.06291	1.12101	0.59922	0.279965	0.193369	0.439598	0.37515	0.193784	0.354957	0.242199	0.32701	0.321373	0.408194	0.399779	0.244017	0.466129	0.378929
GCG - AUA	1.21684	0.766912	1.28532	1.38572	1.30547	0.804936	1.35323	0.522042	0.647109	0.385853	0.277646	0.287383	0.468816	0.298093	0.353351	0.32404	0.308233	0.306089	0.290732	0.357651	0.235004	0.279644
GUG - AGA	1.97656	1.96735	1.97231	2.04935	2.12528	1.76683	1.9717	0.766683	0.266829	0.482175	0.710869	0.703483	0.561538	0.629323	0.499357	0.559306	0.559967	0.677057	0.688024	0.352519	0.951391	0.700072
CUU - GCU	1.16957	1.65121	1.13718	0.707464	0.854935	1.18526	0.955994	0.653792	0.326291	0.387665	0.278591	0.299655	0.342619	0.336625	0.294714	0.237127	0.216317	0.307897	0.319328	0.254641	0.486219	0.307388
GCU - UAU	1.5063	1.6259	1.53327	1.06311	1.19666	1.1215	1.35552	0.636554	0.202987	0.316055	0.451701	0.379011	0.551298	0.414664	0.424473	0.249191	0.229586	0.403792	0.410177	0.398975	0.73631	0.400617
UGU - ACU	0.995684	1.33958	0.844267	0.607656	0.77396	0.79305	0.914322	0.553677	0.229917	0.263073	0.318451	0.229606	0.232657	0.245172	0.213294	0.215802	0.210438	0.229221	0.244412	0.24435	0.47766	0.231622
GUA - UGG	1.26856	1.34961	1.3275	0.969349	0.975773	0.857108	1.21701	0.530235	0.446408	0.223901	0.340856	0.288326	0.254465	0.36803	0.277787	0.307203	0.301283	0.317198	0.277583	0.37609	0.667476	0.28981
UGU - UAU	1.46247	1.80612	1.44449	0.914969	1.05309	0.895643	1.40335	0.452675	0.209128	0.269599	0.369571	0.291228	0.609355	0.327559	0.496296	0.239088	0.226921	0.285008	0.293054	0.576929	0.997964	0.299258
AGA - AGU	2.25931	2.86272	2.05627	1.5847	1.93743	2.18567	2.05741	1.17901	0.433857	0.738586	0.668079	0.72102	0.42376	0.745366	0.407721	0.445203	0.394717	0.769484	0.780486	0.380075	1.02907	0.774238
UUA - AGU	1.39248	2.46338	1.40201	0.928858	1.21589	1.19933	1.31756	0.412451	0.206445	0.242217	0.375167	0.435091	0.441454	0.476509	0.435874	0.252589	0.211905	0.437493	0.441799	0.460548	1.26452	0.471953
AUA - CCU	1.47102	1.54906	1.48944	1.29907	1.25128	1.30325	1.34376	0.37413	0.261707	0.164396	0.378651	0.400933	0.509777	0.44003	0.6707	0.413972	0.38586	0.386996	0.405012	0.593139	0.684666	0.391515
AGA - CUC	1.20166	0.618431	1.18406	1.24162	1.21042	1.49889	1.19663	0.344389	0.118176	0.348487	0.473705	0.398518	0.319367	0.352018	0.309111	0.413462	0.397409	0.424187	0.427338	0.259657	0.414967	0.442198
AUA - CAA	1.51869	1.85469	1.60391	1.34449	1.41838	0.970876	1.50326	0.407268	0.333873	0.182632	0.283349	0.319715	0.659889	0.349052	0.668834	0.404419	0.381212	0.319317	0.312662	0.80543	1.10463	0.306514
GCU - AUA	1.1348	1.29434	1.16987	0.977061	0.977026	0.940807	0.95527	0.276134	0.165953	0.0843917	0.33841	0.33536	0.285678	0.365357	0.479679	0.309198	0.281219	0.354524	0.352089	0.409452	0.625472	0.343049
GAU - UCU	1.72808	2.2436	1.74908	1.06173	1.39267	1.31983	1.56141	0.836033	0.353514	0.496055	0.561723	0.470918	0.37666	0.513664	0.400035	0.402035	0.35668	0.482803	0.476098	0.417517	0.808664	0.499238
GGU - AGG	0.668293	0.618293	0.654259	0.781894	0.615225	0.748394	0.783023	0.359632	0.237242	0.224628	0.263502	0.230763	0.129849	0.234904	0.139473	0.194993	0.18343	0.262271	0.246467	0.124696	0.192285	0.260447
GAA - AAA	1.6307	2.55078	1.66494	0.914469	1.37816	1.63273	1.59194	0.827888	0.463699	0.457574	0.477769	0.490141	0.409952	0.550145	0.461483	0.423745	0.39411	0.476076	0.489439	0.527379	0.723319	0.502226
UCU - AUA	0.98047	1.37149	1.05497	0.822237	0.902978	0.740653	0.972692	0.222949	0.123841	0.0885358	0.376575	0.288283	0.285077	0.318328	0.400146	0.312246	0.281697	0.289206	0.289851	0.44945	0.618594	0.280149
CCU - CAU	1.60544	2.13999	1.52271	1.2007	1.28082	1.18899	1.33206	0.767321	0.2831	0.299418	0.508642	0.433245	0.401447	0.468539	0.413918	0.397529	0.349423	0.443315	0.418124	0.357942	0.955252	0.444183
UUA - CAG	1.06851	0.740481	0.918143	0.740852	0.794036	0.701321	0.965019	0.443957	0.275439	0.201344	0.212461	0.217177	0.314708	0.243272	0.299404	0.186968	0.176972	0.213431	0.215167	0.312671	0.498063	0.215772
AAU - ACU	1.4917	1.80195	1.44951	0.940735	1.13419	1.23921	1.35674	0.570378	0.240379	0.235321	0.497725	0.418532	0.425571	0.407608	0.467093	0.345806	0.349946	0.405361	0.391827	0.415438	0.826287	0.397778
UUU - CAA	1.54098	1.94648	1.61333	1.06289	1.42909	1.28798	1.54233	0.567074	0.407904	0.396803	0.387619	0.374652	0.56323	0.42758	0.524962	0.358433	0.321952	0.386049	0.400013	0.567857	1.00038	0.405528
AAG - AGA	2.14898	1.37552	2.08471	2.09058	2.08485	1.70531	2.10321	0.63553	0.225868	0.409566	0.754265	0.735673	0.471465	0.754211	0.543912	0.612864	0.623088	0.777893	0.786018	0.385764	0.774575	0.784748
UUA - GUC	0.790679	0.580883	0.806566	0.682439	0.700414	0.62089	0.765338	0.299322	0.146619	0.146371	0.259298	0.20341	0.269263	0.20818	0.284496	0.176003	0.167623	0.195229	0.191367	0.217911	0.418108	0.204878
GAA - GAA	2.26711	3.04412	2.14977	1.54034	1.90666	2.02034	2.03026	1.62526	0.7096	0.941728	0.602946	0.508606	0.481147	0.591929	0.554438	0.525817	0.500829	0.534189	0.530084	0.555791	1.07052	0.519483
GCA - UGU	1.12134	1.50322	1.1174	0.784045	0.732168	0.727248	1.03825	0.670029	0.288864	0.335667	0.245861	0.298601	0.310255	0.29786	0.25939	0.20558	0.197611	0.301677	0.279579	0.274244	0.544333	0.304956
AAA - GCU	1.3974	1.9109	1.39595	1.12975	1.17856	1.54353	1.19609	0.898276	0.370537	0.455492	0.4213	0.384154	0.376805	0.400967	0.469985	0.311473	0.304181	0.418238	0.404824	0.388036	0.678656	0.411012
CAA - UGU	1.43831	1.65914	1.372	1.01294	1.0978	0.791539	1.36478	0.780383	0.315543	0.360349	0.282685	0.310907	0.433984	0.314578	0.354691	0.26905	0.241088	0.33112	0.319592	0.35282	1.03483	0.310741
CCU - GAU	1.39312	1.74948	1.31039	0.924923	1.01714	1.10308	1.13272	0.540494	0.171748	0.234477	0.453684	0.408402	0.378807	0.369961	0.440062	0.337027	0.322038	0.402396	0.401435	0.399118	0.698165	0.386426
AGA - GAG	1.45586	0.888375	1.19675	1.10479	1.84614	1.28756	1.5217	0.391048	0.203548	0.305969	0.447251	0.430072	0.380171	0.438631	0.515239	0.519217	0.522093	0.430564	0.409023	0.361278	0.626385	0.426166
CUC - AGA	1.36079	1.29871	1.34276	1.26094	1.34115	1.76876	1.34097	0.652215	0.180247	0.386405	0.493693	0.503655	0.387582	0.429941	0.380683	0.516567	0.472338	0.506726	0.497963	0.345191	0.425446	0.521162
ACU - UAU	1.43359	1.81248	1.62397	0.978445	1.21452	1.07401	1.35325	0.501211	0.12776	0.305486	0.441784	0.455427	0.570626	0.446089	0.439698	0.309842	0.287429	0.419987	0.451792	0.410142	0.957654	0.435255
UAU - CCU	1.97071	2.2251	1.9369	1.40465	1.67668	1.19351	1.76598	0.828529	0.41874	0.311367	0.840517	0.535003	0.445299	0.571026	0.469557	0.459743	0.428268	0.552967	0.56776	0.437073	1.00894	0.548885
GAC - AGA	1.52737	1.41322	1.50383	1.62479	1.79577	1.63883	1.53414	0.55878	0.235932	0.360736	0.551139	0.515488	0.537726	0.552427	0.552126	0.616511	0.59782	0.518275	0.524845	0.52489	0.459599	0.53498
UCU - UUU	1.13217	1.43206	0.950734	0.583247	0.950131	0.927536	1.01715	0.325994	0.188229	0.264016	0.369441	0.315327	0.292262	0.325545	0.291957	0.330005	0.293037	0.331895	0.339084	0.335802	0.494376	0.349705
AGA - UAC	1.53852	1.54708	1.61999	1.81914	1.81774	1.61739	1.62466	0.656597	0.2824	0.403372	0.687549	0.683162	0.378019	0.63528	0.424793	0.523824	0.545987	0.661905	0.687185	0.422685	0.384645	0.657187
AGA - GUC	1.2126	0.693122	1.18058	1.23664	1.2059	1.47955	1.17162	0.404977	0.0840228	0.550462	0.507763	0.388849	0.275176	0.354096	0.37933	0.395447	0.400964	0.384887	0.388721	0.270564	0.48412	0.422087
GUA - GCA	1.44161	1.87255	1.35201	0.956606	1.01718	1.27783	1.17528	0.778106	0.534433	0.381066	0.370082	0.320108	0.506123	0.351442	0.475766	0.335587	0.328276	0.333603	0.314266	0.399177	0.572042	0.330081
AUA - UCU	1.50198	1.922	1.51024	1.16408	1.3077	0.999727	1.44402	0.536961	0.275899	0.261557	0.478009	0.444217	0.425985	0.48495	0.527465	0.464169	0.409057	0.477054	0.42584	0.546498	0.680755	0.419581
UAU - CAA	1.90206	2.16731	1.90548	1.1699	1.56669	1.21893	1.78822	0.867573	0.429458	0.426667	0.363251	0.373513	0.68215	0.432499	0.61448	0.399799	0.373185	0.412615	0.405335	0.624488	1.37236	0.392299
UCU - UCU	1.89178	2.56101	1.6255	1.00867	1.39988	1.39056	1.59849	0.93963	0.512212	0.528268	0.546637	0.500135	0.316973	0.560243	0.340196	0.490156	0.450794	0.514695	0.492875	0.333418	0.933225	0.543083
CAA - GUU	1.38141	1.84305	1.36567	0.981802	1.18226	1.37749	1.19716	0.753808	0.183399	0.533473	0.454181	0.402218	0.413843	0.450089	0.357479	0.269156	0.241858	0.42691	0.452008	0.362551	0.781842	0.4236
ACU - AAU	1.18919	1.32443	1.15831	0.750318	0.938788	0.884842	1.02315	0.438001	0.236226	0.178734	0.367618	0.342436	0.35144	0.359419	0.367836	0.264412	0.231744	0.341159	0.328155	0.324744	0.584612	0.355191
CCU - ACA	1.37628	1.78654	1.39762	0.976675	1.03585	1.23235	1.05911	0.570555	0.284634	0.200507	0.378834	0.409956	0.349857	0.474656	0.441944	0.360182	0.365777	0.375722	0.384169	0.453248	0.771551	0.371433
CAA - UCU	1.33471	1.74149	1.38499	0.786714	1.04675	0.82035	1.22327	0.627511	0.268964	0.381077	0.375482	0.380845	0.368498	0.400343	0.31377	0.266805	0.236942	0.37983	0.394993	0.325304	0.728567	0.380312
UUA - UCG	1.65707	1.13659	1.69209	1.14556	1.45086	0.842099	1.55358	0.740536	0.354511	0.312538	0.313312	0.331595	0.656271	0.413231	0.509343	0.295537	0.282975	0.356316	0.349483	0.487431	0.908194	0.337302
CAA - CCU	1.16053	1.67906	1.15187	0.910063	0.872661	0.952199	1.03228	0.860417	0.305788	0.639129	0.341733	0.312187	0.22367	0.320657	0.22069	0.219495	0.204193	0.356769	0.333962	0.224471	0.596879	0.295471
CUU - UCU	1.21673	1.58036	1.07942	0.65196	0.956528	0.870117	1.05721	0.503846	0.344358	0.311886	0.454503	0.403089	0.176582	0.445744	0.187207	0.285346	0.251678	0.392953	0.398113	0.231335	0.387669	0.438963
GAA - CAA	1.49195	1.9828	1.51697	1.02214	1.22272	1.02483	1.399	0.939505	0.400867	0.545354	0.398445	0.314961	0.453932	0.384661	0.386736	0.332091	0.295552	0.349429	0.3374	0.447665	0.90232	0.344399
CUC - UUA	0.749683	0.497335	0.750899	0.589254	0.63404	0.538692	0.720919	0.153725	0.0969959	0.083092	0.24769	0.220584	0.249396	0.200068	0.277212	0.194257	0.177433	0.213733	0.210067	0.227591	0.415205	0.209973
AGG - CCU	0.715906	1.42043	0.69375	0.783984	0.671031	1.24055	0.713678	0.48763	0.129652	0.223093	0.411537	0.367838	0.192469	0.303369	0.263767	0.342648	0.296581	0.31472	0.31602	0.220558	0.297478	0.273397
AGA - CAC	1.35791	1.28408	1.40309	1.59434	1.55649	1.82282	1.32809	0.702863	0.361351	0.555842	0.584793	0.482437	0.416293	0.463885	0.381002	0.535615	0.521032	0.492371	0.523033	0.410137	0.427054	0.510678
AGC - GCG	1.16616	1.23585	1.41051	2.19821	2.0012	1.18349	1.48165	0.357839	1.19704	0.994739	0.264209	0.430502	0.341424	0.357162	0.676888	0.41308	0.426492	0.416368	0.432206	0.780936	0.125258	0.392756
GCA - GUA	1.43501	1.6452	1.30096	0.837216	1.00738	1.30393	1.12414	0.646823	0.419911	0.267288	0.38139	0.382047	0.467906	0.40066	0.380928	0.386303	0.370928	0.365374	0.37043	0.352725	0.646418	0.379362
CCA - AGA	2.10243	3.45742	1.91757	1.25652	1.62213	2.41587	1.85556	0.951147	0.403508	0.869259	0.669582	0.705489	0.541398	0.766317	0.505554	0.59702	0.498052	0.760477	0.750038	0.478479	1.34225	0.676878
ACU - GUA	1.67454	1.82455	1.60924	1.09146	1.32171	1.32963	1.40114	0.547489	0.328124	0.228191	0.548569	0.472593	0.495158	0.509909	0.579523	0.470279	0.445426	0.426405	0.424317	0.467434	0.953967	0.487135
AAA - CAA	1.47749	2.06274	1.53247	1.02943	1.19892	1.16179	1.37744	0.730293	0.402737	0.447244	0.409503	0.352736	0.529792	0.426627	0.468019	0.348081	0.315669	0.392174	0.385835	0.533255	0.982783	0.364955
UCU - ACU	1.36226	1.6893	1.26458	0.889976	0.916937	1.18241	1.14865	0.629375	0.316347	0.292699	0.502062	0.437933	0.264913	0.441027	0.351274	0.363473	0.327332	0.391356	0.388222	0.296931	0.693316	0.411866
UUU - UAU	1.97755	2.10585	1.88799	1.22869	1.66302	1.38833	1.90112	0.396316	0.303962	0.434196	0.604246	0.514579	0.831429	0.568131	0.673964	0.479639	0.446535	0.52216	0.512279	0.891308	1.09962	0.509597
AGU - AAA	1.26384	1.68495	1.32028	0.975743	1.10137	1.27837	1.18413	0.683182	0.364714	0.342802	0.287161	0.323364	0.527739	0.349148	0.493501	0.285847	0.268818	0.350536	0.347349	0.455622	0.947467	0.343727
UCU - GAA	1.15382	1.80898	1.13321	0.743603	0.976248	1.1444	1.01077	0.550595	0.18815	0.294124	0.432295	0.365895	0.318678	0.422595	0.412847	0.340951	0.319687	0.373607	0.3616	0.389852	0.635602	0.361819
GUA - ACA	1.5665	2.16974	1.5559	1.02607	1.23297	1.22804	1.43426	0.717495	0.446654	0.356133	0.463753	0.371323	0.613086	0.45546	0.602008	0.385775	0.364263	0.392146	0.361892	0.667045	0.844923	0.368255
UCU - CUC	1.15686	0.661127	1.1181	1.05758	1.2037	0.851438	1.15089	0.542904	0.241981	0.358116	0.455848	0.253973	0.321879	0.281081	0.31154	0.494987	0.464888	0.276576	0.256342	0.246191	0.442174	0.277382
AAA - GGU	1.234	1.44575	1.15392	0.99543	1.00185	1.03921	1.10386	0.703977	0.364884	0.383874	0.318923	0.312163	0.439526	0.318058	0.385946	0.291897	0.265521	0.343084	0.323263	0.401905	0.640746	0.31671
UAU - CUU	1.56289	1.79521	1.52763	0.879829	1.25398	0.938753	1.47624	0.72283	0.457206	0.445837	0.500252	0.419961	0.365708	0.503716	0.29124	0.344516	0.349644	0.442176	0.446406	0.361346	0.783002	0.443426
CAA - UUU	1.50766	1.82669	1.61914	0.99541	1.27853	1.00089	1.42591	0.548987	0.281846	0.35432	0.322406	0.350471	0.735426	0.387591	0.522828	0.346485	0.322247	0.358923	0.377059	0.602208	1.16967	0.365897
UCU - CCU	1.44936	1.8464	1.37864	0.908974	1.0525	1.05361	1.25639	0.810976	0.303823	0.366729	0.556725	0.472135	0.217162	0.494901	0.246171	0.426212	0.396515	0.510017	0.469767	0.198452	0.602075	0.463196
AGG - AUA	1.3339	1.48242	1.37661	1.83786	1.3743	1.49454	1.43599	0.703571	0.339486	0.353838	0.708634	0.629165	0.264767	0.554544	0.271022	0.506842	0.499216	0.666301	0.657928	0.269465	0.491958	0.643401
UAU - UAU	2.3158	2.8957	2.45928	1.67	1.94807	1.3415	2.35818	0.546676	0.270907	0.267494	0.593443	0.461226	1.49221	0.567024	1.01403	0.530512	0.522103	0.484499	0.482872	1.27465	2.03013	0.462809
CCU - CAA	1.21081	1.97042	1.25984	0.903858	1.00827	1.26117	1.10286	0.882877	0.234386	0.477665	0.445387	0.378652	0.338423	0.408495	0.359555	0.339373	0.297436	0.40353	0.39189	0.287323	0.789281	0.367847
CAU - GUA	1.41917	1.60882	1.44893	0.953254	1.03351	0.898104	1.26385	0.424702	0.275045	0.187973	0.412453	0.401383	0.41603	0.438033	0.488204	0.411713	0.366803	0.370405	0.370539	0.501282	0.87238	0.398963
AAA - CCU	1.1945	1.78021	1.2178	0.867668	0.979539	1.09755	1.10707	0.889375	0.379747	0.518112	0.347514	0.330657	0.298238	0.384018	0.33783	0.254789	0.241811	0.343314	0.344407	0.311946	0.713185	0.361597
UUC - AGA	1.30163	1.51172	1.29027	1.31631	1.30921	1.66843	1.27069	0.878666	0.213867	0.466917	0.534073	0.48986	0.402664	0.495124	0.436259	0.474889	0.476422	0.495216	0.490411	0.410131	0.384779	0.470965
CCU - UCU	1.34513	1.89783	1.15508	0.805281	0.988833	1.01999	1.15736	0.726684	0.295383	0.337014	0.547746	0.424998	0.212985	0.417121	0.261141	0.38075	0.430964	0.438421	0.426806	0.217711	0.593496	0.460189
UGC - GCG	1.14817	1.18581	1.35169	1.68635	1.58541	1.00023	1.39676	0.389049	0.831202	1.07227	0.319619	0.45559	0.246064	0.331496	0.509489	0.417661	0.421472	0.408398	0.434363	0.523356	0.12375	0.415921
UCU - ACA	1.48957	2.10033	1.52859	0.961508	1.22971	1.23679	1.33306	0.691426	0.301812	0.287957	0.481205	0.476861	0.34468	0.447383	0.521566	0.480417	0.487192	0.425148	0.385475	0.548476	0.949843	0.458118
AGA - GGC	1.50366	0.994954	1.66513	1.76819	1.73333	1.90381	1.53142	0.597395	0.213941	0.286445	0.690695	0.613027	0.451112	0.527897	0.633867	0.650323	0.621623	0.586191	0.604086	0.570039	0.556445	0.589223
ACA - GUA	1.46778	1.81633	1.39834	0.995394	1.06489	1.36698	1.21273	0.548877	0.359202	0.197175	0.471961	0.433211	0.503434	0.430118	0.528751	0.426925	0.43309	0.425676	0.411663	0.540673	0.763976	0.407198
GCA - UGG	1.24311	1.4598	1.19432	0.938364	0.945331	0.804459	1.12173	0.765444	0.374453	0.369658	0.303114	0.303177	0.425993	0.342771	0.353191	0.359183	0.329757	0.329868	0.31977	0.303975	0.515707	0.293484
CCU - AGU	1.12932	1.35265	1.12633	0.908974	0.858795	0.995979	1.0125	0.647716	0.225054	0.264538	0.392102	0.384703	0.268111	0.369367	0.291081	0.265469	0.260828	0.39659	0.355827	0.308981	0.616113	0.405297
GGU - GUA	1.66251	2.06225	1.70044	1.24325	1.26883	1.22259	1.53533	0.656872	0.687252	0.305926	0.366258	0.369824	0.574735	0.480648	0.478975	0.418653	0.403935	0.407825	0.420789	0.562442	1.34379	0.421788
CAU - ACA	1.34254	1.83591	1.42628	0.928743	0.973854	0.997896	1.19903	0.436199	0.266641	0.163988	0.325057	0.298304	0.532605	0.363644	0.558827	0.389266	0.344649	0.311877	0.302497	0.603238	1.23318	0.315882
GCU - GUA	1.58954	2.18257	1.63677	1.14867	1.29647	1.46186	1.43671	0.65102	0.354075	0.289863	0.444099	0.446589	0.564482	0.502288	0.598376	0.492051	0.426999	0.468359	0.447419	0.517092	1.28846	0.488191
GCU - UGU	1.46606	1.98233	1.44541	0.954335	1.08116	1.32634	1.23129	1.01491	0.307994	0.618258	0.463857	0.398944	0.411126	0.396742	0.382504	0.276274	0.261779	0.419323	0.430493	0.367384	0.887155	0.409535
GUU - UCU	1.58918	2.27459	1.47602	0.906294	1.34212	1.34629	1.48062	0.844364	0.34526	0.448651	0.658109	0.513204	0.364919	0.588706	0.406407	0.41001	0.380871	0.600444	0.558423	0.398573	0.66531	0.552799
AAA - AAU	1.80519	2.57709	1.86641	1.1815	1.63097	1.77987	1.80631	0.807049	0.663535	0.530506	0.613164	0.528967	0.692549	0.529355	0.662367	0.553248	0.476983	0.520235	0.512572	0.725837	1.06816	0.522076
CAC - AGA	1.78124	1.76973	1.70278	1.91759	1.95066	2.02208	1.65763	0.702863	0.262314	0.383669	0.693702	0.774197	0.62386	0.699153	0.626105	0.711436	0.685178	0.705094	0.774145	0.659528	0.531758	0.710459
GCA - GAA	1.4585	2.18335	1.3672	0.924506	1.12607	1.25348	1.18202	0.865198	0.445352	0.428071	0.442287	0.437469	0.37712	0.46274	0.398404	0.452834	0.428912	0.429093	0.443247	0.380257	0.635608	0.455027
UCU - UAC	0.836022	0.76668	0.853609	1.00642	1.02019	1.00654	0.800409	0.50628	0.309346	0.411318	0.407977	0.312532	0.203982	0.332232	0.227111	0.284512	0.267142	0.310772	0.326421	0.218089	0.299967	0.295603
UUU - ACU	1.2214	1.33421	1.13138	0.683241	0.88482	1.00653	1.12493	0.453397	0.285814	0.233363	0.421043	0.360654	0.34062	0.365615	0.385524	0.294867	0.272565	0.366233	0.370276	0.398562	0.609285	0.379749
AGA - UGC	1.74253	1.67368	1.91276	1.81808	1.89706	1.6551	1.81523	0.647024	0.259126	0.422008	0.720367	0.742676	0.635578	0.661178	0.517049	0.682768	0.610095	0.749202	0.742499	0.573896	0.740186	0.678647
GCU - AAA	1.04195	1.33954	1.04897	0.746104	0.830718	1.00612	0.900192	0.522246	0.303788	0.280474	0.287835	0.28916	0.37598	0.315631	0.41755	0.229507	0.208	0.30764	0.294972	0.353766	0.68477	0.315781
CUU - CAU	1.7181	2.31037	1.62997	1.16029	1.31753	1.22331	1.67767	0.891456	0.454387	0.455116	0.558579	0.505391	0.378965	0.611123	0.362382	0.450241	0.404751	0.572411	0.564983	0.355248	1.2022	0.517426
GCU - CUU	1.67545	2.28411	1.57468	1.06005	1.33266	1.41856	1.47373	0.768493	0.245446	0.316201	0.753483	0.611277	0.34739	0.661522	0.363353	0.453165	0.423889	0.624289	0.624059	0.333811	0.970397	0.62618
UUG - AAA	2.16876	2.65482	2.19644	1.68522	2.04971	1.80933	2.09437	1.51288	0.641076	0.716733	0.633502	0.520367	0.785499	0.614004	0.694087	0.51237	0.489117	0.562543	0.584665	0.644394	1.55777	0.549142
GUA - CUU	1.06158	1.34303	0.976239	0.722677	0.837206	0.91299	0.887516	0.513891	0.324708	0.279969	0.325975	0.286565	0.27647	0.413648	0.318716	0.241665	0.248988	0.317164	0.306036	0.338752	0.573254	0.30951
GAU - ACU	1.43904	1.60242	1.39344	0.85824	1.04627	1.02628	1.23818	0.613129	0.258852	0.256626	0.510707	0.41626	0.406965	0.44646	0.415766	0.353741	0.327233	0.446683	0.448673	0.394802	0.770691	0.426023
AAA - GAU	1.79269	2.38793	1.79355	1.18905	1.47374	1.43556	1.75267	0.850874	0.542316	0.488022	0.49236	0.462262	0.646959	0.505451	0.666645	0.556386	0.529278	0.46411	0.481855	0.621064	1.16618	0.472749
GCA - UAU	1.49511	1.80493	1.38276	0.860616	1.00871	0.746415	1.30113	0.47418	0.188204	0.166345	0.289732	0.36296	0.724855	0.419861	0.546022	0.391511	0.370543	0.373317	0.370341	0.59493	0.848368	0.39142
UCA - GUA	1.01506	1.1396	0.819809	0.618625	0.592213	0.938396	0.850545	0.471051	0.213272	0.191592	0.296986	0.291431	0.29946	0.327679	0.301528	0.270286	0.241693	0.280949	0.270232	0.257396	0.548461	0.284416
AGU - ACA	1.51601	2.05065	1.57611	1.20955	1.26571	1.5054	1.40297	0.816334	0.49504	0.466828	0.455878	0.449162	0.530559	0.499642	0.503239	0.463034	0.444978	0.430649	0.431256	0.506168	1.07811	0.444903
CCU - GAA	1.18077	1.63739	1.17849	0.821723	0.986593	1.14499	1.02743	0.604514	0.216851	0.289841	0.464236	0.379241	0.36649	0.384326	0.419277	0.360937	0.342971	0.378838	0.371108	0.422047	0.693635	0.382677
CUA - CCU	0.947484	0.670496	0.883368	0.82693	0.744172	0.979489	0.801086	0.440991	0.26917	0.317291	0.323379	0.290775	0.233451	0.265379	0.287998	0.244721	0.22236	0.2914	0.290268	0.26371	0.431751	0.292634
GAU - AAA	1.56457	2.00069	1.58644	0.945228	1.27601	1.18148	1.48514	0.679985	0.413611	0.307592	0.395254	0.420201	0.677607	0.447301	0.611091	0.386144	0.348039	0.40746	0.413334	0.618047	1.12564	0.416765
AUC - UUA	0.774657	0.593847	0.751151	0.737805	0.683893	0.541946	0.744316	0.256952	0.177621	0.153845	0.277342	0.235841	0.275488	0.275367	0.320026	0.202972	0.193344	0.220475	0.224958	0.251144	0.393319	0.229847
GUC - UUA	0.6915	0.449051	0.663941	0.517463	0.564651	0.548217	0.59014	0.182956	0.0793889	0.0766454	0.192621	0.189977	0.239782	0.210893	0.263696	0.168556	0.158447	0.211221	0.199721	0.229137	0.481218	0.196733
AUU - UCU	1.5568	2.10974	1.42799	0.981112	1.27798	1.29289	1.45312	0.832132	0.357414	0.504018	0.630161	0.526116	0.374449	0.565563	0.435176	0.438265	0.397137	0.498677	0.484898	0.452891	0.727225	0.508895
CUC - GCU	1.09563	0.567985	1.14649	0.999893	1.06364	0.845319	1.13483	0.515515	0.439126	0.471855	0.247856	0.289185	0.504384	0.265195	0.429592	0.326628	0.308827	0.286132	0.29804	0.332885	0.234181	0.300447
UCA - CAA	1.27998	1.64375	1.13704	0.737423	0.916405	0.919836	1.13558	0.636769	0.319395	0.312022	0.313861	0.312693	0.485257	0.369045	0.400181	0.278758	0.260004	0.329502	0.332415	0.425037	0.859923	0.319304
ACA - GAA	1.64266	2.21743	1.61679	1.12475	1.40025	1.39874	1.482	0.665919	0.320893	0.301248	0.565523	0.523629	0.578054	0.575069	0.598499	0.58164	0.566837	0.476991	0.482731	0.615836	0.964947	0.533982
GGU - UCU	1.56093	2.01384	1.60055	1.10075	1.18744	1.08052	1.38205	0.860188	0.366342	0.568271	0.574797	0.459846	0.377222	0.528292	0.260252	0.453812	0.417776	0.502917	0.531601	0.345761	0.893989	0.485662
GAA - AAU	1.98937	2.8093	2.06926	1.27788	1.81744	1.89475	1.96188	1.08445	0.832878	0.664391	0.643302	0.655009	0.622136	0.666666	0.682749	0.537567	0.501953	0.660321	0.661952	0.693276	1.07324	0.64217
AUA - UGU	1.29404	1.50998	1.26627	1.09459	1.10362	0.856672	1.28205	0.607821	0.321888	0.220924	0.376836	0.406692	0.463914	0.403689	0.522869	0.345153	0.326028	0.398036	0.398399	0.479128	0.795066	0.397995
AGA - GUG	1.83036	1.7083	1.77342	1.75462	2.14259	1.33989	1.69867	0.670154	0.334956	0.415553	0.779261	0.797559	0.476524	0.698946	0.408771	0.684931	0.689343	0.777322	0.825877	0.369359	0.681812	0.807382
CAA - AAA	1.26157	1.86095	1.26511	0.727019	1.0356	1.15005	1.21751	0.585961	0.300812	0.379421	0.451987	0.406351	0.432636	0.443735	0.400006	0.351743	0.297826	0.42376	0.42821	0.463666	0.760913	0.426607
AGA - UCG	2.15079	1.97005	2.32288	1.92676	2.27504	1.44167	2.32553	0.916151	0.480869	0.720249	0.686135	0.862331	0.695583	0.88053	0.565087	0.651947	0.627337	0.91478	0.959768	0.537637	0.705449	0.898336
ACU - CAU	1.36158	1.75378	1.35711	0.992066	1.12948	1.04498	1.23707	0.79562	0.201898	0.322322	0.475084	0.404951	0.440382	0.448938	0.408822	0.353238	0.323065	0.466199	0.433485	0.365118	0.963422	0.441935
GCU - ACU	1.39465	1.54183	1.29769	0.986996	0.957223	1.27127	1.21836	0.790165	0.371455	0.329543	0.50637	0.461016	0.366183	0.454404	0.416641	0.340596	0.319965	0.430894	0.439184	0.35945	0.648981	0.466572
GUU - GUA	1.48538	1.95186	1.48513	1.0211	1.19383	1.34447	1.29834	0.744144	0.412271	0.401609	0.398177	0.372609	0.615459	0.47889	0.602085	0.38697	0.39494	0.392597	0.382907	0.605734	0.987249	0.396371
GUU - ACA	1.44543	1.97249	1.48943	0.957452	1.10769	1.15484	1.2801	0.723047	0.400399	0.351148	0.339265	0.394531	0.574466	0.538675	0.577347	0.324786	0.30063	0.472325	0.419255	0.61822	0.865662	0.390801
UCU - UUC	1.06501	0.897326	0.955983	0.924361	0.971013	0.740575	1.02851	0.647869	0.303896	0.339236	0.389715	0.320662	0.276515	0.298542	0.23653	0.342133	0.338429	0.355251	0.34327	0.251688	0.337346	0.321241
CUU - GGU	1.59421	2.01984	1.45328	0.998829	1.07067	1.3086	1.38205	0.811966	0.456321	0.52197	0.393661	0.44267	0.537592	0.533617	0.425332	0.341289	0.340301	0.502421	0.506788	0.455126	0.858183	0.502676
CUU - CUU	1.42466	1.94891	1.19092	0.750411	1.18267	1.16821	1.24482	0.675675	0.27219	0.457006	0.637086	0.539206	0.219735	0.573031	0.194848	0.404003	0.345465	0.558546	0.567255	0.238371	0.628633	0.611765
GGA - GAA	1.57171	2.07842	1.50359	1.10112	1.312	1.46329	1.42154	1.12974	0.34502	0.666065	0.646785	0.561565	0.299198	0.576999	0.326396	0.476736	0.449311	0.558717	0.560322	0.284743	0.670137	0.570889
CCU - UGU	1.0624	1.62702	1.08564	0.759774	0.845956	0.943855	1.03932	0.664714	0.152122	0.332229	0.372485	0.366438	0.379677	0.339907	0.33268	0.301314	0.303113	0.394887	0.382523	0.371241	0.671918	0.358023
GCG - CAA	1.3781	0.809321	1.51562	1.37226	1.54398	0.712803	1.4386	0.660001	0.616794	0.63575	0.295014	0.386615	0.542114	0.424074	0.517451	0.294113	0.291972	0.418003	0.417085	0.599158	0.315969	0.403757
UGU - AAU	1.20503	1.5267	1.13025	0.758091	0.835757	0.841807	1.07943	0.579775	0.311774	0.311588	0.33878	0.280167	0.447534	0.298414	0.410141	0.283166	0.261819	0.293626	0.293749	0.446762	0.893021	0.285253
CUU - CAA	1.46321	2.20558	1.43598	1.00189	1.26959	1.19717	1.39992	0.984898	0.332394	1.00747	0.543523	0.474759	0.302729	0.509677	0.321792	0.355769	0.318751	0.516951	0.484125	0.288265	0.847292	0.472846
AAA - AAA	1.44245	2.17616	1.40002	0.802091	1.23441	1.3928	1.34175	0.533679	0.432878	0.357171	0.532541	0.477807	0.512859	0.529932	0.5218	0.455267	0.420211	0.481557	0.456221	0.612196	0.805406	0.491618
UUG - UCA	1.53733	1.18188	1.33521	1.22057	1.27574	1.07714	1.39177	0.575712	0.277517	0.390021	0.354997	0.372449	0.6667	0.444695	0.498747	0.331933	0.328616	0.411631	0.409653	0.575861	1.01516	0.383083
GCA - CAA	1.48164	1.86542	1.44821	0.989862	1.11971	1.013	1.30333	0.759441	0.46729	0.411764	0.310158	0.355204	0.711589	0.444129	0.532064	0.366811	0.338446	0.404016	0.393072	0.641737	0.672827	0.390046
CCU - AUU	1.17454	1.51034	1.17363	0.818024	1.02465	1.06773	0.994851	0.496229	0.185279	0.160971	0.556105	0.485201	0.32825	0.48598	0.390552	0.337823	0.323074	0.450248	0.440196	0.428301	0.541639	0.461175
GUA - GCU	1.34927	1.50052	1.27783	0.954381	0.995625	1.35483	1.16846	0.772112	0.351309	0.373842	0.459519	0.420044	0.333628	0.475683	0.506157	0.29782	0.284187	0.434944	0.444264	0.442055	0.70056	0.42967
UCC - UUA	0.99656	0.674711	0.888675	0.745494	0.829064	0.503547	0.911222	0.306994	0.167525	0.113946	0.299865	0.342489	0.262091	0.417776	0.276218	0.191444	0.179305	0.346259	0.33547	0.251144	0.515756	0.335282
UGC - UUA	1.01184	0.758032	0.902563	0.766172	0.89553	0.853826	0.878465	0.449187	0.301715	0.225756	0.238214	0.314251	0.342194	0.30007	0.387693	0.240604	0.1992	0.299489	0.292199	0.349986	0.481453	0.329327
UUU - AAA	1.12311	1.6636	1.16409	0.723624	1.00447	0.997776	1.14214	0.296305	0.367428	0.267919	0.385036	0.359405	0.445712	0.412374	0.437842	0.314665	0.294096	0.368315	0.370571	0.552102	0.858677	0.394168
UUA - GAG	0.862999	0.546262	0.772944	0.672946	0.678756	0.656183	0.750493	0.277371	0.172475	0.150307	0.251284	0.240357	0.261861	0.268174	0.322463	0.211882	0.195223	0.254587	0.229054	0.274287	0.518762	0.250508
AAA - GCA	1.42837	1.81917	1.40873	1.09577	1.22	1.28628	1.29491	0.893781	0.640136	0.431975	0.359123	0.402819	0.618389	0.446037	0.562989	0.402222	0.362567	0.420567	0.398721	0.493546	0.67143	0.412392
GUA - CGA	1.5566	1.46326	1.51844	1.05729	1.06106	0.826641	1.28394	0.86765	0.706246	0.564619	0.399993	0.330313	0.31992	0.427526	0.395183	0.398724	0.321957	0.363325	0.347738	0.31098	0.828957	0.315799
UAC - UUA	0.757536	0.560776	0.629338	0.66883	0.731572	0.832645	0.661873	0.273289	0.164653	0.131502	0.253751	0.302881	0.241749	0.31443	0.290024	0.222376	0.201602	0.273381	0.301099	0.221804	0.317998	0.303101
CUU - CCU	1.28117	1.3364	1.07645	0.803303	0.959073	0.997596	1.0867	0.877921	0.335004	0.447676	0.543383	0.453609	0.137452	0.418983	0.205506	0.313099	0.297747	0.442523	0.460282	0.166591	0.381205	0.459564
CGU - UUA	1.67766	2.64551	1.67257	1.08319	1.25041	1.04461	1.49537	0.535453	0.297229	0.198619	0.407746	0.35346	0.782398	0.47408	0.703278	0.36972	0.320583	0.38344	0.368684	0.848212	2.15343	0.370143
UUG - UCU	1.30267	1.13207	1.12601	1.16501	1.13387	0.924596	1.19834	0.610864	0.21406	0.316444	0.377856	0.405812	0.420598	0.441549	0.459186	0.371969	0.341005	0.395108	0.367616	0.422346	0.767843	0.392509
AUC - AGA	1.56653	1.27961	1.56022	1.74676	1.61689	1.77393	1.64185	0.853389	0.337275	0.491843	0.642671	0.576173	0.558629	0.591151	0.582599	0.636056	0.617859	0.618146	0.650028	0.530014	0.521661	0.631154
GGU - UUU	1.62976	1.91104	1.63387	1.07186	1.37085	1.27146	1.47371	0.581636	0.343853	0.361021	0.451277	0.462843	0.860697	0.475769	0.462212	0.376486	0.365123	0.442009	0.451493	0.750239	1.31626	0.496059
CAG - AGA	1.6159	1.19548	1.68066	1.66604	1.58265	1.64393	1.69478	0.697374	0.195662	0.370579	0.766959	0.719234	0.375363	0.674885	0.371054	0.65535	0.608724	0.7645	0.780837	0.312337	0.741175	0.736455
GCU - AAU	1.14305	1.25523	1.15558	0.856545	0.93615	1.02487	1.05443	0.486612	0.294885	0.214099	0.371398	0.3862	0.405352	0.396766	0.469092	0.311901	0.291117	0.402197	0.389601	0.396959	0.689329	0.387945
AUA - AUA	1.31249	1.52947	1.2704	1.18666	1.30684	1.09403	1.36636	0.321656	0.26779	0.164527	0.484907	0.457278	0.636406	0.435021	0.712622	0.433413	0.399825	0.425045	0.445636	0.79992	0.781014	0.433763
UUG - CAA	2.41357	2.20293	2.62383	1.97194	2.34968	1.65399	2.36898	1.09083	0.558814	0.574566	0.718876	0.655499	1.15782	0.786715	0.849424	0.515865	0.490026	0.69597	0.689956	0.831482	2.08678	0.676156
GAA - UUU	1.54803	1.88728	1.66363	1.10565	1.39402	1.19978	1.51851	0.637101	0.407741	0.435679	0.398833	0.396276	0.793898	0.452336	0.659061	0.405451	0.381401	0.416992	0.411633	0.768697	1.21387	0.415993
CAA - AAU	1.81652	2.35718	1.86336	1.26886	1.57112	1.48981	1.76687	0.821956	0.463495	0.49496	0.593777	0.591618	0.719874	0.655564	0.641601	0.469401	0.446782	0.623331	0.62783	0.693634	1.19711	0.601048
AGU - UAU	1.47203	1.80251	1.55263	1.03943	1.18202	1.01106	1.45155	0.635374	0.17866	0.385936	0.429809	0.449707	0.834342	0.435561	0.44933	0.315958	0.300534	0.461003	0.42848	0.518951	1.26888	0.468384
CAG - UUA	0.885848	0.777505	0.788683	0.766897	0.758729	0.725235	0.814134	0.429363	0.181136	0.153369	0.330334	0.300151	0.313089	0.304463	0.271669	0.198322	0.178983	0.332906	0.312525	0.302777	0.479846	0.298021
ACA - UGU	1.34968	1.51819	1.35849	0.941095	1.01677	0.864604	1.19302	0.651577	0.261156	0.299147	0.375161	0.388143	0.486743	0.412619	0.415869	0.384017	0.371477	0.38129	0.403473	0.450228	0.87963	0.396308
UAU - ACA	1.42593	1.77252	1.45692	0.935314	1.07163	0.982423	1.3179	0.318705	0.168614	0.14224	0.358782	0.353988	0.723183	0.378137	0.715084	0.377575	0.337889	0.365678	0.377742	0.765951	1.39767	0.355685
GUU - ACU	1.37651	1.60676	1.29084	0.862998	1.00225	1.04951	1.14079	0.746639	0.299215	0.292992	0.578665	0.462045	0.393092	0.518128	0.407625	0.256449	0.249984	0.46941	0.465652	0.374091	0.687713	0.434527
ACG - AGG	1.11295	1.8986	1.29714	2.044	1.48625	1.76428	1.39171	0.760443	0.37997	1.11513	0.653264	0.693551	0.372085	0.594956	0.358807	0.640999	0.636223	0.681187	0.706078	0.245803	0.252726	0.669486
AAA - GGA	1.58183	1.83378	1.55174	1.17454	1.39624	1.40572	1.50652	1.02208	0.472072	0.545698	0.726577	0.559491	0.356832	0.575164	0.409126	0.444064	0.408843	0.585615	0.587226	0.351524	0.726704	0.56886
CCU - UAC	0.973637	1.08774	0.943995	1.18935	1.15938	1.2644	0.943433	0.786541	0.490431	0.442334	0.469345	0.434823	0.272662	0.414832	0.307789	0.296871	0.277077	0.38767	0.405664	0.292103	0.344997	0.411664
UCA - AAA	1.23349	1.89397	1.21267	0.680265	1.02266	1.39514	1.16319	0.591357	0.301718	0.395161	0.436922	0.441297	0.470081	0.473685	0.428513	0.378643	0.344515	0.418674	0.428213	0.492731	0.81572	0.45318
ACU - CAA	1.17821	1.61967	1.19092	0.848273	0.982999	1.13571	1.08317	0.770774	0.200969	0.390335	0.377268	0.395444	0.408985	0.41661	0.408892	0.321685	0.294558	0.425505	0.451862	0.317393	0.837032	0.407684
UUA - CUC	0.921943	0.731851	0.946197	0.781816	0.82596	0.757382	0.942568	0.46475	0.191736	0.218116	0.309612	0.253672	0.363198	0.286346	0.301184	0.244596	0.228548	0.275076	0.273746	0.279098	0.7654	0.271089
UAC - AGA	1.89598	1.83793	1.78946	2.00776	2.31238	2.52017	1.89543	0.907041	0.338414	0.51527	0.868056	0.881767	0.716025	0.877425	0.746978	0.754135	0.749033	0.885753	0.866024	0.763527	0.691521	0.877945
CAA - GGA	1.60635	2.01034	1.66594	1.27763	1.46452	1.45146	1.44938	1.02969	0.399302	0.60182	0.739041	0.643443	0.363637	0.649652	0.357254	0.456458	0.4161	0.680188	0.676637	0.295351	0.760751	0.698025
GUA - UUG	1.70717	1.49546	1.78199	1.37293	1.39877	1.01882	1.65401	0.795724	0.34831	0.260275	0.481553	0.40682	0.612558	0.505871	0.69715	0.439329	0.411105	0.431103	0.424501	0.665618	1.4739	0.41978
UGU - UCA	1.04712	1.49065	0.987095	0.710418	0.84435	1.00755	1.00297	0.822523	0.275502	0.466553	0.304564	0.270747	0.348467	0.320004	0.344158	0.293229	0.251023	0.308171	0.319873	0.354668	0.712384	0.305708
CGA - GUA	1.1438	1.26022	1.12449	0.792651	0.82807	0.979933	1.0472	0.775559	0.322466	0.343935	0.404138	0.347038	0.298667	0.373678	0.285347	0.350659	0.340721	0.363325	0.355189	0.261583	0.552638	0.392449
UUA - GUG	1.27923	0.93518	1.19264	0.981006	1.21055	0.714729	1.05695	0.576446	0.346879	0.28742	0.411173	0.365243	0.374086	0.373978	0.452913	0.301912	0.285693	0.359808	0.371344	0.330168	0.734975	0.37279
GGA - AUA	1.43945	1.79554	1.48038	1.11787	1.42693	1.44233	1.41469	0.885727	0.337442	0.477734	0.74126	0.58488	0.338969	0.662049	0.367784	0.477842	0.463285	0.629907	0.621956	0.348504	0.651578	0.592729
UGU - UAC	1.1555	1.15033	1.10933	1.31187	1.17993	0.869493	1.17608	0.776849	0.621339	0.791895	0.487435	0.356289	0.389118	0.34187	0.351135	0.257964	0.242176	0.334256	0.331174	0.384295	0.411282	0.365536
UCU - GAU	1.47535	1.91818	1.32919	0.841718	1.03468	1.27123	1.30027	0.56427	0.215348	0.247122	0.550631	0.483569	0.517596	0.512486	0.556104	0.508899	0.450342	0.490892	0.473626	0.523206	0.866144	0.471971
AUA - AAU	1.54361	1.77884	1.55732	1.12344	1.43197	1.31726	1.58751	0.411967	0.304608	0.242974	0.535074	0.566901	0.684256	0.586713	0.710045	0.521894	0.485102	0.542768	0.575019	0.741553	0.923068	0.561785
AGU - CAA	1.51436	1.90438	1.50082	1.18299	1.31063	1.37323	1.446	0.981385	0.338307	0.557975	0.387807	0.456613	0.614287	0.502109	0.560714	0.392737	0.373082	0.482638	0.462577	0.522434	1.20053	0.474994
CAA - UAU	1.81976	2.01012	1.93262	1.29704	1.43092	0.872419	1.6978	0.596782	0.211762	0.275257	0.443727	0.421841	0.980343	0.54048	0.807848	0.444568	0.417816	0.462161	0.46493	0.831867	1.6509	0.431199
UCA - UGU	0.96668	1.08289	0.762446	0.61119	0.583789	0.665006	0.763401	0.537981	0.150274	0.282413	0.211194	0.225438	0.300595	0.248242	0.297435	0.242632	0.203504	0.272919	0.275301	0.262048	0.652088	0.253673
GCA - AUA	1.13414	1.26583	1.05614	0.726913	1.00119	1.00977	0.948665	0.495914	0.445594	0.238385	0.268297	0.306094	0.561952	0.325676	0.526823	0.334429	0.300705	0.341542	0.303921	0.502694	0.551808	0.300464
GUA - AAU	1.38775	1.75549	1.41415	0.886634	1.08403	1.17502	1.30814	0.463015	0.405133	0.275709	0.383279	0.551804	0.481512	0.594785	0.509182	0.392786	0.370743	0.543279	0.502682	0.55515	0.800188	0.505679
CUC - GCA	0.901752	0.405704	0.851721	0.692995	0.771643	0.624942	0.890863	0.39954	0.437382	0.456681	0.14574	0.241818	0.360274	0.208691	0.309114	0.266446	0.247154	0.23517	0.243298	0.262974	0.140815	0.24244
CGA - AGA	2.86474	3.19966	2.91777	2.05947	2.58957	2.17158	2.74515	2.00773	0.894464	1.23739	1.11717	1.0734	0.649411	1.08136	0.635427	0.712598	0.643086	1.11236	1.16675	0.550522	1.17812	1.09645
AUU - ACU	1.33901	1.4993	1.27237	0.811577	1.01113	1.02383	1.13888	0.622665	0.32449	0.264681	0.547367	0.442743	0.407783	0.471535	0.423869	0.387423	0.358218	0.441838	0.430032	0.381431	0.64128	0.471683
CGA - GAA	1.48533	1.48472	1.46032	1.01067	1.19645	1.14689	1.40818	1.09567	0.421038	0.532857	0.452912	0.436368	0.408409	0.474524	0.426351	0.382448	0.341421	0.458764	0.460953	0.337705	0.834673	0.450816
ACU - UGU	1.39475	1.97663	1.3486	0.899898	1.13818	1.18302	1.23865	0.770144	0.206176	0.408247	0.551836	0.474518	0.528581	0.518513	0.438377	0.325363	0.334922	0.494224	0.523739	0.44087	1.01771	0.497244
CAU - CCU	2.31411	2.72863	2.25342	1.76405	1.83121	1.3859	1.9627	1.06087	0.60731	0.471809	1.0063	0.850007	0.633177	0.811068	0.560355	0.668718	0.601942	0.899864	0.867007	0.580113	1.24293	0.821509
ACU - CUU	1.32095	1.61327	1.2689	0.76272	1.10767	1.22053	1.17005	0.666062	0.190714	0.315234	0.690006	0.542302	0.268261	0.535885	0.287698	0.411224	0.422791	0.518475	0.512239	0.262453	0.77576	0.548336
AAA - CAU	1.5439	2.0555	1.57848	1.15427	1.23737	1.10113	1.54605	0.897552	0.526681	0.522184	0.391978	0.38998	0.650112	0.507414	0.620929	0.394624	0.374482	0.420333	0.423222	0.623994	1.23881	0.410666
ACC - GCG	1.0828	1.15334	1.33341	1.88461	1.69579	0.745793	1.56506	0.498947	1.32478	1.23668	0.358084	0.493907	0.217499	0.418331	0.318577	0.428257	0.420595	0.486644	0.485129	0.478763	0.156275	0.451434
UUU - UCA	1.15456	1.67379	1.05945	0.664231	0.996641	1.24266	1.1328	0.594909	0.344847	0.455802	0.413368	0.397716	0.449731	0.409585	0.43568	0.35426	0.308551	0.376148	0.399087	0.507289	0.673498	0.395016
GUU - CAA	1.40476	2.04244	1.41471	0.939532	1.22577	1.28927	1.24535	1.19449	0.329496	0.803172	0.486623	0.418036	0.405783	0.494223	0.369516	0.347362	0.322129	0.486358	0.471841	0.358551	0.90564	0.470052
GAA - CAU	1.49143	1.80059	1.45796	1.01375	1.13184	0.917735	1.4051	0.997547	0.518293	0.612753	0.364242	0.344406	0.513023	0.400057	0.456732	0.372003	0.343562	0.362761	0.373401	0.509057	1.0446	0.369778
GGA - AAA	1.83717	2.6256	1.86498	1.13537	1.6586	1.79363	1.73562	1.12459	0.382438	0.570746	0.986345	0.792756	0.420269	0.763237	0.457031	0.671582	0.61229	0.844787	0.806715	0.443508	0.754444	0.786873
ACU - UCU	1.40927	1.93773	1.40451	0.917845	1.23421	1.25327	1.3198	0.822781	0.259062	0.471571	0.66296	0.60562	0.332239	0.617932	0.358147	0.428267	0.391691	0.561886	0.550287	0.332317	0.811873	0.600546
CAU - UAU	2.12589	2.48635	2.2202	1.48953	1.70154	1.21368	2.07493	0.660689	0.299983	0.282449	0.529585	0.491985	1.38244	0.592733	0.986487	0.529896	0.509325	0.511077	0.49308	1.19111	2.0157	0.501381
CAA - ACU	1.44313	1.87028	1.39955	0.947557	1.17536	1.27057	1.311	0.959218	0.352875	0.617538	0.519953	0.505708	0.441022	0.52081	0.451876	0.297035	0.273569	0.521096	0.520505	0.437895	0.835632	0.524942
AGA - AGG	1.82204	2.75592	1.77226	1.70619	1.80564	2.54979	1.76384	1.06028	0.452917	0.803736	0.892394	1.02104	0.345882	0.948486	0.360601	0.631926	0.612463	1.07686	1.08061	0.367015	0.931036	1.12705
ACA - AAA	1.64077	2.2663	1.66726	1.01431	1.45503	1.43279	1.51912	0.619086	0.344115	0.387487	0.562065	0.488932	0.843737	0.516309	0.697568	0.60442	0.566105	0.469379	0.493111	0.835059	1.11607	0.542245
AUA - GAU	1.2938	1.51572	1.34082	0.96794	1.12771	1.09375	1.24959	0.480573	0.2373	0.192063	0.498822	0.498593	0.424941	0.472294	0.563493	0.472158	0.460411	0.512945	0.502472	0.574837	0.714493	0.501844
UUA - AGG	0.978066	1.29183	0.931132	0.789534	0.88436	0.979395	0.840831	0.351465	0.199347	0.232024	0.441725	0.40753	0.315233	0.438115	0.251023	0.274947	0.257035	0.452396	0.462052	0.301405	0.741911	0.416534
UUU - CAU	1.75251	2.02146	1.83528	1.1612	1.40831	1.18495	1.64542	0.505799	0.445959	0.407954	0.509234	0.452183	0.88792	0.481275	0.798311	0.516292	0.465942	0.45814	0.475369	0.99125	1.28103	0.437545
AGU - ACU	1.20948	1.49056	1.08154	0.810082	0.830306	1.21454	1.07392	0.728496	0.294972	0.348936	0.561654	0.47162	0.244423	0.437849	0.277965	0.361103	0.315567	0.461297	0.441328	0.303854	0.660037	0.478675
AAA - GUU	1.44974	2.0782	1.41334	1.07728	1.29064	1.60304	1.4297	0.913716	0.342333	0.552374	0.556743	0.483188	0.582607	0.540633	0.611858	0.443425	0.414711	0.51765	0.50627	0.566913	1.0288	0.507195
GGG - AUA	0.471243	0.505455	0.506097	0.616729	0.483301	0.415808	0.513474	0.293495	0.173665	0.232438	0.215313	0.173101	0.125499	0.145616	0.11277	0.315264	0.314194	0.184659	0.196407	0.0987535	0.155376	0.173821
GCU - ACA	1.28308	1.65514	1.3536	0.928174	1.0544	1.18095	1.11446	0.632395	0.392613	0.29338	0.39543	0.414969	0.48523	0.443905	0.619513	0.416532	0.38005	0.46748	0.431752	0.517023	0.805255	0.408724
GAA - GGU	1.51737	1.61634	1.41144	1.19567	1.14442	1.07771	1.289	1.14517	0.710922	0.81459	0.403118	0.403578	0.388758	0.4242	0.39268	0.330433	0.325477	0.396861	0.404037	0.388885	0.732772	0.408486
GAA - UGU	1.36852	1.75695	1.36803	0.985834	1.09293	0.924305	1.29083	1.06333	0.723837	0.578148	0.347589	0.301112	0.48262	0.353325	0.420888	0.291574	0.26886	0.377875	0.326287	0.464398	0.983375	0.308842
GUA - GAU	1.23965	1.44183	1.21562	0.811043	0.892989	0.976974	1.13371	0.776333	0.337093	0.356036	0.400854	0.384126	0.337717	0.41552	0.425567	0.36105	0.35116	0.373175	0.379422	0.430071	0.68189	0.392946
AAU - ACA	1.67653	2.30649	1.7634	1.21114	1.44116	1.26498	1.52979	0.531731	0.304238	0.214247	0.46105	0.506406	0.915861	0.563538	0.877051	0.555312	0.520258	0.499086	0.492504	0.853864	1.502	0.501833
CAC - UUA	0.757343	0.561852	0.680209	0.656297	0.705475	0.652202	0.652795	0.229816	0.124767	0.118874	0.30609	0.337396	0.260114	0.326108	0.269629	0.202031	0.195488	0.334584	0.338481	0.208561	0.296762	0.330272
GUA - UUU	1.58764	1.96929	1.66406	1.0151	1.32558	1.1505	1.5223	0.656159	0.426935	0.314773	0.476794	0.484435	0.771059	0.514926	0.706419	0.41611	0.407567	0.494824	0.475032	0.814335	1.05948	0.489239
AGU - AAU	1.56081	1.99532	1.51344	1.07448	1.19098	1.28167	1.41611	0.800698	0.411625	0.391023	0.478813	0.508176	0.610236	0.583481	0.541855	0.418369	0.39248	0.526159	0.51472	0.465363	1.20655	0.508444
GAA - UCU	1.45726	1.83936	1.48517	0.904731	1.19521	1.13696	1.35436	0.85155	0.345074	0.57511	0.538306	0.48281	0.449878	0.537097	0.456138	0.382021	0.369492	0.494795	0.493785	0.515887	0.818802	0.497946
CAU - AAU	1.40518	1.66358	1.51064	0.909327	1.11763	0.877937	1.33625	0.519633	0.323728	0.214562	0.394905	0.362971	0.664287	0.388488	0.613326	0.395851	0.37705	0.375344	0.388372	0.643355	1.33106	0.374957
GGA - CAA	1.61391	2.04316	1.69873	1.19477	1.39434	1.18533	1.44661	0.965785	0.352081	0.604006	0.539929	0.554518	0.561411	0.554053	0.483644	0.493774	0.46357	0.565341	0.57927	0.465566	1.11311	0.565493
CAA - AGU	1.51225	2.04951	1.58973	1.1123	1.34798	1.26341	1.41969	0.913491	0.453877	0.650899	0.504478	0.569663	0.521698	0.593122	0.462781	0.363709	0.323238	0.590178	0.583729	0.474125	1.04894	0.587107
AAU - CAA	1.84749	2.24198	1.97107	1.2739	1.61249	1.44362	1.85638	1.04396	0.553451	0.508218	0.496499	0.540679	0.796007	0.642748	0.747521	0.555788	0.52375	0.572541	0.557608	0.71586	1.46684	0.559351
ACU - ACU	1.70667	1.75806	1.4709	1.07034	1.07363	1.40653	1.77231	0.892577	0.558968	0.335525	0.707463	0.65252	0.420559	0.607434	0.538671	0.403038	0.391158	0.625901	0.634954	0.318664	0.911998	0.620968
CCU - GGU	2.29485	2.67885	2.16569	1.5383	1.56478	1.53333	2.02838	0.808741	0.326811	0.485616	0.771687	0.813751	0.832554	0.881528	0.799734	0.600693	0.597114	0.816438	0.789347	0.783628	1.47388	0.824509
UCU - UGG	1.17508	1.45912	1.15485	1.03342	0.957827	0.955451	1.1965	0.484958	0.230162	0.357541	0.468993	0.416086	0.393061	0.481144	0.414972	0.416658	0.389778	0.450653	0.440532	0.468956	0.807905	0.457618
CAC - GCG	1.08424	1.62807	1.29354	1.75608	1.73348	1.2525	1.46116	0.559055	1.54548	1.59841	0.321778	0.482171	0.286426	0.457631	0.439637	0.458916	0.484083	0.468769	0.472322	0.460559	0.106539	0.471302
UGU - CUU	1.17133	1.51606	1.07048	0.737938	0.89553	0.887618	1.12029	0.712795	0.429079	0.486179	0.460679	0.349058	0.262704	0.355332	0.279615	0.367024	0.335103	0.396592	0.387658	0.291655	0.70459	0.424813
CAU - CUU	1.60648	1.81149	1.42562	1.03705	1.32471	1.20326	1.47111	0.835024	0.672729	0.504704	0.588201	0.51734	0.471329	0.576439	0.34153	0.44014	0.402783	0.581275	0.589585	0.43172	0.858613	0.527059
CUA - GUA	0.663031	0.457291	0.597547	0.40882	0.443287	0.661106	0.526746	0.36793	0.223862	0.168194	0.221021	0.194455	0.155269	0.20818	0.195927	0.172618	0.156611	0.209222	0.199721	0.169706	0.338562	0.191721
UUC - GCG	1.00647	0.938485	1.10169	1.67092	1.33721	0.854141	1.18813	0.492494	1.03564	0.915596	0.37453	0.458768	0.230007	0.398994	0.351637	0.421732	0.442092	0.430112	0.432998	0.320897	0.102389	0.433769
AAA - UCU	1.60152	2.09019	1.63897	0.922424	1.29382	1.25011	1.50485	0.89181	0.377503	0.836425	0.484176	0.465264	0.578992	0.540587	0.598294	0.433327	0.389933	0.472633	0.485645	0.608595	1.08589	0.461426
UCU - CAC	0.867654	0.840781	0.935713	1.01724	1.06488	0.897434	0.936813	0.610275	0.335809	0.474463	0.51448	0.351494	0.241014	0.377159	0.27105	0.353204	0.316682	0.359908	0.363018	0.25949	0.383981	0.33608
UGU - AGU	0.861825	1.43718	0.822353	0.592494	0.593684	0.681318	0.743735	0.665852	0.311679	0.373052	0.248987	0.266326	0.331768	0.247179	0.272363	0.206985	0.206603	0.274057	0.258258	0.247364	0.680003	0.264514
GAA - GCU	1.62776	2.02909	1.63392	1.2478	1.34309	1.635	1.47614	1.31717	0.474155	0.832571	0.692683	0.550575	0.43096	0.591561	0.566279	0.43382	0.415069	0.553701	0.540791	0.475089	0.882596	0.568605
CUU - ACU	0.935003	1.13736	0.821991	0.545511	0.663993	0.746373	0.771903	0.416012	0.278093	0.194544	0.407671	0.382643	0.182876	0.389391	0.217933	0.238188	0.214513	0.384265	0.384585	0.2351	0.458716	0.386013
ACU - AAA	0.863927	1.1227	0.8744	0.601429	0.755544	0.883036	0.808378	0.439083	0.221187	0.22988	0.305284	0.305253	0.368837	0.326444	0.412199	0.236425	0.239085	0.299365	0.291425	0.370842	0.675831	0.294635
CCU - UUU	1.02198	1.13662	0.957741	0.620003	0.925436	0.88779	0.942019	0.353606	0.161335	0.217194	0.482905	0.402611	0.334073	0.395331	0.352527	0.320627	0.288624	0.403353	0.403655	0.41751	0.567857	0.418101
GAA - CCU	0.954102	1.33744	0.901572	0.664572	0.72052	0.843477	0.887582	0.762401	0.286928	0.565838	0.394163	0.321991	0.207898	0.328122	0.204772	0.234556	0.250423	0.348866	0.346044	0.236889	0.530327	0.34957
GCG - UGU	0.936239	0.658781	0.883104	0.870372	0.961505	0.407384	0.850063	0.533768	0.477295	0.66703	0.22947	0.278371	0.288858	0.242341	0.266359	0.208018	0.213653	0.28235	0.282481	0.262417	0.245828	0.261048
GGG - CCU	0.497504	0.474973	0.472276	0.565938	0.491218	0.544671	0.519179	0.335673	0.163406	0.171576	0.221049	0.183728	0.128388	0.160069	0.177191	0.304648	0.287729	0.177895	0.166575	0.193	0.184235	0.180361
AUA - GCA	1.26607	1.57944	1.28475	1.00864	1.11293	1.2074	1.13443	0.623478	0.373933	0.217504	0.415066	0.41932	0.546728	0.461173	0.594564	0.482844	0.44375	0.433918	0.461042	0.54954	0.866804	0.431059
UAU - AAU	1.50002	1.91772	1.60929	0.952065	1.19157	0.929711	1.50588	0.402719	0.215469	0.153316	0.468651	0.426553	0.901212	0.480231	0.731981	0.407532	0.381467	0.430806	0.443667	0.809494	1.49216	0.438625
AGU - CCU	1.87608	2.38129	1.85025	1.54548	1.59297	1.55592	1.81068	1.03723	0.346958	0.534874	0.981752	0.773207	0.536222	0.799511	0.533093	0.641348	0.613755	0.811682	0.82466	0.457192	1.06689	0.788035
GGU - AAA	1.14402	1.37288	1.13905	0.92986	0.913447	1.04813	1.04516	0.720325	0.430616	0.357138	0.258482	0.314221	0.596985	0.332201	0.454713	0.271779	0.253496	0.327152	0.304732	0.500759	1.03424	0.3184
CAA - CUU	1.13429	1.61584	1.01694	0.776158	0.881942	0.885314	1.01182	0.658168	0.223152	0.517903	0.451117	0.450588	0.343524	0.48673	0.254627	0.250174	0.229595	0.488339	0.469454	0.273093	0.692958	0.455399
AUA - UAU	1.43245	1.59675	1.50777	1.18212	1.22194	0.678158	1.48508	0.286055	0.156618	0.117894	0.463722	0.536972	0.680543	0.577219	0.667919	0.510751	0.491626	0.578421	0.594569	0.689481	0.898983	0.517242
AAU - UUU	1.65059	2.04194	1.67916	1.05328	1.46495	1.35344	1.60546	0.536181	0.37038	0.431527	0.501731	0.445069	1.00132	0.521273	0.732118	0.531075	0.503016	0.468405	0.454909	0.973519	1.31814	0.468638
UCU - CUA	1.06802	0.815088	1.00558	0.626956	0.733744	0.722244	0.939203	0.467132	0.183601	0.196638	0.393993	0.29755	0.261396	0.3524	0.336266	0.278066	0.271891	0.287352	0.325579	0.292883	0.788963	0.311045
GCC - GCG	1.40078	1.73414	1.66142	2.34655	2.33698	1.43646	1.9987	0.689441	1.28628	1.90456	0.574493	0.6033	0.407013	0.535379	0.694928	0.725642	0.765075	0.586124	0.581269	0.882576	0.236406	0.564641
UUU - CUU	1.55801	1.83141	1.34631	0.80885	1.23568	1.01951	1.39296	0.531061	0.561206	0.406143	0.534638	0.457647	0.457953	0.529131	0.43908	0.470845	0.436464	0.478426	0.462817	0.592315	1.02656	0.478249
AGA - UUC	1.65146	1.7896	1.76619	1.81007	1.68591	1.55962	1.67669	0.849347	0.23718	0.582956	0.808644	0.824569	0.546874	0.809601	0.511965	0.610963	0.610154	0.877801	0.896723	0.456119	0.758538	0.836325
AAU - GUA	1.70156	1.96486	1.81737	1.21223	1.40973	1.2377	1.56457	0.676902	0.490167	0.25772	0.54509	0.569437	0.63153	0.675476	0.682279	0.625944	0.565259	0.556099	0.563675	0.724238	1.20068	0.591974
GAU - ACA	1.50759	1.9606	1.58755	0.974989	1.16909	1.08653	1.38052	0.568858	0.401756	0.207172	0.409654	0.455827	0.752199	0.507156	0.715391	0.473176	0.444964	0.446683	0.466717	0.74337	1.24493	0.476721
GGA - UAU	2.34903	2.63252	2.41921	1.53315	1.93552	1.38419	2.16335	1.34949	0.516532	0.744771	0.961829	0.853727	0.806183	0.886307	0.665331	0.727197	0.681263	0.914897	0.928341	0.600967	0.919948	0.846591
CCU - AGG	0.562622	0.70241	0.525568	0.524702	0.394724	0.603621	0.483262	0.349647	0.119068	0.170837	0.26027	0.286221	0.110515	0.256003	0.192941	0.184681	0.195334	0.264412	0.269905	0.145833	0.17153	0.300957
AGA - CAG	1.22713	0.9438	1.17726	1.06439	1.16465	1.4515	1.19155	0.615056	0.426157	0.492923	0.486067	0.454532	0.438384	0.450422	0.412783	0.494719	0.481568	0.481097	0.499474	0.401496	0.50273	0.461155
ACU - UUU	1.2952	1.71588	1.30769	0.774047	1.16345	1.34874	1.25296	0.472289	0.16194	0.359232	0.652009	0.580565	0.566353	0.59993	0.460689	0.391313	0.367084	0.568689	0.580191	0.512609	0.792508	0.585281
GGG - AGG	0.382809	0.653827	0.387501	0.566051	0.490397	0.497616	0.469429	0.352463	0.110148	0.660825	0.203615	0.180597	0.0929089	0.120764	0.0884465	0.277969	0.253837	0.160915	0.173977	0.0545545	0.0612304	0.187165
CUU - GAA	0.913474	1.23723	0.845869	0.516573	0.711687	0.970616	0.837974	0.607106	0.278209	0.381589	0.300191	0.284812	0.31362	0.372172	0.318176	0.25834	0.240102	0.300649	0.279004	0.371342	0.60359	0.305724
UAU - AGU	1.0047	1.57414	0.988035	0.637044	0.60796	0.676797	0.899138	0.339684	0.157154	0.15099	0.334296	0.312532	0.52412	0.388919	0.378751	0.231353	0.22707	0.360113	0.36269	0.405948	1.02699	0.320583
UUA - AAC	0.853767	0.844539	0.918373	0.717099	0.946714	0.803719	0.854076	0.309604	0.350392	0.271897	0.362548	0.353897	0.323056	0.367523	0.301317	0.248909	0.231915	0.397972	0.359096	0.371682	0.49052	0.394572
AAA - UUU	1.4807	1.94241	1.5137	1.01679	1.30121	1.22063	1.51647	0.618949	0.425688	0.436932	0.371015	0.372816	0.911641	0.448471	0.774123	0.468938	0.431615	0.364983	0.358139	0.8925	1.38829	0.378762
CUC - GUA	0.848533	0.510847	0.822139	0.623691	0.727155	0.704851	0.795307	0.381383	0.56359	0.425276	0.235838	0.264817	0.224714	0.257004	0.258999	0.300558	0.278352	0.257196	0.261231	0.228476	0.186045	0.230566
CCA - GUA	1.65468	1.61431	1.48513	0.921229	1.0571	1.60295	1.24495	0.790755	0.451034	0.353105	0.564806	0.542819	0.521852	0.544878	0.46842	0.548105	0.505942	0.520058	0.513684	0.452539	0.971498	0.540917
CCU - CUC	0.905076	0.716421	0.890126	0.841697	0.952933	0.907062	0.918053	0.527077	0.176669	0.283892	0.560612	0.341404	0.242905	0.373991	0.313324	0.411707	0.393406	0.342015	0.370714	0.1992	0.418412	0.351432
GUA - GCG	1.02137	0.541509	0.973923	0.931393	0.942708	0.706132	1.00024	0.710367	0.962643	0.578372	0.238497	0.246197	0.225173	0.256465	0.336914	0.223905	0.219011	0.271155	0.25053	0.298617	0.234067	0.242812
GCG - AGU	1.22065	0.72697	1.30102	1.36194	1.32216	0.966805	1.34009	0.550682	0.496094	0.811366	0.368326	0.448232	0.594067	0.459483	0.470015	0.423523	0.423938	0.438811	0.471248	0.364765	0.35197	0.463915
UUU - UUU	1.12974	1.33844	0.986578	0.563578	0.946189	0.917255	0.987172	0.292526	0.327988	0.288769	0.398532	0.379346	0.450697	0.391404	0.392394	0.370698	0.326683	0.363004	0.348231	0.582561	0.657061	0.381113
CUU - ACA	0.980461	1.38338	1.03507	0.62427	0.782308	0.855111	0.779666	0.424863	0.329761	0.216761	0.406352	0.402853	0.319874	0.435706	0.294342	0.360784	0.318028	0.34047	0.340679	0.395307	0.603508	0.391952
GGU - AGU	1.63173	2.05131	1.53088	1.22203	1.1052	1.22138	1.54383	0.887885	0.938375	0.593388	0.549281	0.521932	0.546633	0.681614	0.427833	0.355221	0.343264	0.52016	0.519122	0.371287	1.16009	0.51876
UCU - CGA	1.39718	1.50062	1.36857	0.825546	1.03827	1.17738	1.30048	0.992175	0.302222	0.469639	0.61391	0.490694	0.372719	0.539535	0.361227	0.407614	0.415769	0.518414	0.52302	0.307909	0.6519	0.501882
AGU - UCU	1.60637	2.2263	1.5276	1.10414	1.31675	1.35762	1.43851	1.09325	0.315134	0.632599	0.675704	0.612874	0.428751	0.639764	0.338572	0.498366	0.456583	0.681731	0.633034	0.42116	1.11866	0.63447
UUU - ACA	1.3262	1.67021	1.46086	0.890483	1.22634	1.17104	1.2972	0.387277	0.335492	0.274247	0.457512	0.442754	0.759179	0.519245	0.658301	0.452743	0.427532	0.449029	0.450801	0.822335	0.936899	0.477106
GAA - UAU	1.75836	2.29687	1.84024	1.21287	1.48363	1.04164	1.7506	0.735134	0.377743	0.358666	0.477449	0.449346	1.06183	0.568164	0.89877	0.515295	0.493305	0.501866	0.485946	0.932868	1.60335	0.440301
GCG - ACU	1.16145	0.574647	1.10975	1.13138	1.13506	0.730741	1.13524	0.448987	0.302688	0.479289	0.340509	0.367826	0.492764	0.372299	0.484611	0.423791	0.411314	0.389083	0.393914	0.426909	0.349411	0.38872
GUA - ACU	1.16417	1.38074	1.12836	0.76693	0.930209	1.15185	0.97178	0.685576	0.2638	0.323455	0.452809	0.443056	0.399988	0.499293	0.475078	0.246161	0.248686	0.424218	0.445406	0.47246	0.685706	0.455707
GAG - UUA	0.692697	0.468483	0.610886	0.605005	0.570356	0.620976	0.622597	0.29673	0.134538	0.149513	0.216992	0.248951	0.276255	0.26015	0.245905	0.148788	0.134637	0.257388	0.24618	0.249872	0.524694	0.256611
UCU - AUC	0.865204	0.480499	0.79592	0.700256	0.713292	0.525585	0.783431	0.51498	0.253168	0.259242	0.366432	0.275179	0.176787	0.311345	0.235103	0.26884	0.256602	0.27907	0.271201	0.207862	0.263129	0.294285
CAU - UGU	1.68201	2.42383	1.63691	1.27277	1.39717	1.04725	1.50221	0.834624	0.388185	0.412078	0.541023	0.466595	0.838543	0.533104	0.695925	0.463912	0.428202	0.531971	0.542395	0.727028	1.62043	0.51629
GUA - GUU	1.06701	1.33902	1.06791	0.681776	0.831678	1.08084	1.03013	0.799828	0.294576	0.394736	0.431465	0.370606	0.339637	0.500888	0.390403	0.271944	0.24206	0.39466	0.376604	0.349462	0.631388	0.40221
GCG - UCU	0.822356	0.490705	0.774114	0.890037	0.873346	0.457127	0.8518	0.353662	0.313495	0.346308	0.288839	0.278691	0.274564	0.262797	0.327687	0.329536	0.296246	0.300022	0.284941	0.342343	0.255617	0.244921
AUA - CAU	1.44564	1.33084	1.47836	1.11529	1.177	0.866576	1.35776	0.368871	0.378765	0.148508	0.3498	0.314513	0.809352	0.353544	0.874869	0.425401	0.413449	0.33486	0.323109	1.05176	1.19054	0.313892
UGU - CAU	1.63081	1.88759	1.66555	1.10162	1.2546	1.16674	1.51777	0.662151	0.329958	0.369278	0.466399	0.482566	0.809178	0.492978	0.624013	0.533442	0.509269	0.514433	0.511362	0.781416	1.37217	0.470866
GCU - UUU	1.31558	1.42742	1.22542	0.719086	1.08961	1.30343	1.16657	0.535216	0.229649	0.307446	0.61785	0.517796	0.48509	0.506549	0.410316	0.368057	0.330555	0.507778	0.505078	0.524871	0.821795	0.547131
GAU - UAU	2.09108	2.59566	2.19464	1.40801	1.80725	1.29402	2.00446	0.823949	0.478483	0.455454	0.593047	0.568977	1.41434	0.692694	0.934741	0.519089	0.504221	0.597086	0.61593	1.13116	1.81802	0.581331
UGU - GUA	1.10644	1.48996	1.11727	0.768567	0.84319	0.753015	0.995968	0.534661	0.406965	0.264396	0.318451	0.346745	0.443795	0.388194	0.384251	0.297284	0.287864	0.41135	0.388912	0.467054	0.893163	0.366211
UUA - CGG	0.776417	0.652789	0.69308	0.691647	0.692107	0.363197	0.723349	0.574374	0.390337	0.401753	0.287821	0.198258	0.247019	0.173829	0.218867	0.172883	0.165982	0.184929	0.173569	0.206707	0.42335	0.205306
GUU - CUU	1.4785	1.97747	1.28936	0.898115	1.26506	1.19592	1.32666	0.892584	0.239597	0.578034	0.705044	0.575689	0.362949	0.605893	0.328781	0.467084	0.409881	0.58169	0.604477	0.351299	0.959807	0.611501
AAC - AGA	1.37504	1.27406	1.31048	1.44467	1.4686	1.61603	1.3412	0.797658	0.393954	0.567993	0.611173	0.614679	0.42435	0.574554	0.490914	0.658719	0.645034	0.641161	0.660978	0.490765	0.426009	0.631801
CAU - AGU	1.14044	1.52968	1.1632	0.742157	0.782145	0.759516	0.981423	0.569173	0.234307	0.236082	0.344048	0.315564	0.528048	0.39462	0.404096	0.314953	0.31741	0.354156	0.339135	0.424545	1.10605	0.354453
UAU - UCA	1.22592	1.59861	1.07205	0.72805	0.864922	0.959863	1.08367	0.574073	0.267163	0.269439	0.326109	0.326674	0.669315	0.366675	0.573717	0.391578	0.346616	0.340229	0.342447	0.519671	0.981214	0.32544
UCA - CCU	1.42361	1.60981	1.3829	1.02039	0.976642	1.36959	1.26822	0.853565	0.425727	0.416013	0.466931	0.504827	0.502813	0.545911	0.587983	0.309308	0.29598	0.507603	0.509926	0.480638	1.0162	0.533879
UAU - GUA	1.40952	1.54714	1.39926	0.890087	1.06337	0.909074	1.3073	0.406136	0.210456	0.127151	0.453558	0.466975	0.588029	0.519152	0.637179	0.429598	0.436756	0.46789	0.437505	0.679225	1.19336	0.453963
CUA - GGU	0.659924	0.405641	0.707683	0.530141	0.500968	0.56782	0.603125	0.455599	0.1888	0.205894	0.211697	0.230238	0.169145	0.260456	0.263397	0.149756	0.160682	0.208589	0.224582	0.215448	0.325041	0.234339
GGG - UUA	0.243185	0.221639	0.237399	0.260484	0.216698	0.292884	0.261782	0.220194	0.170787	0.164715	0.101091	0.0730621	0.0688381	0.0803601	0.0718966	0.0642728	0.0642727	0.0852436	0.0783083	0.0582823	0.135172	0.0922787
UCU - AUU	1.15829	1.5656	1.13851	0.711551	0.955426	1.01894	1.04457	0.476042	0.252385	0.196168	0.659323	0.50646	0.312476	0.49828	0.404188	0.380156	0.371414	0.524354	0.490338	0.454956	0.649372	0.520461
GCU - CAA	1.31191	1.88665	1.33826	1.00853	1.05518	1.30643	1.18319	1.04392	0.325731	0.55532	0.4404	0.472627	0.504085	0.567823	0.503882	0.336043	0.317966	0.516861	0.518678	0.406663	1.02883	0.491277
AAG - UUA	0.841233	0.672275	0.761172	0.757359	0.745794	0.675442	0.785665	0.380909	0.185209	0.226751	0.311601	0.304004	0.322846	0.349856	0.286611	0.211559	0.193317	0.336322	0.337008	0.297412	0.56458	0.323758
GGU - CAA	1.54971	1.78058	1.54764	1.15751	1.0986	1.10897	1.39111	1.09694	0.327643	0.699816	0.393865	0.476076	0.637504	0.533468	0.488758	0.324911	0.312321	0.530926	0.531708	0.524709	1.13848	0.509051
UAU - UGU	1.54857	2.27378	1.59555	1.07942	1.21238	1.00242	1.46533	0.711625	0.291328	0.354958	0.40553	0.449234	1.06761	0.512009	0.700307	0.41421	0.37566	0.449517	0.43005	0.821127	1.58465	0.448886
CUU - GUU	1.0524	1.56138	0.960665	0.66071	0.963712	1.11478	0.895584	0.578464	0.269636	0.384292	0.443276	0.386351	0.50446	0.459081	0.400576	0.335082	0.304658	0.385794	0.390328	0.494591	0.675809	0.383441
AGA - AAC	1.50004	1.30476	1.49604	1.53767	1.61732	1.58273	1.47263	0.907753	0.398848	0.729355	0.7977	0.717013	0.391904	0.714265	0.395205	0.518383	0.530977	0.739588	0.754717	0.43718	0.498063	0.797304
UCU - UUG	1.7546	2.1147	1.73604	1.47525	1.58608	1.2507	1.75796	0.946762	0.313052	0.436901	0.797398	0.597824	0.578409	0.711093	0.587052	0.707541	0.659841	0.68246	0.665995	0.585766	1.44439	0.647
CAU - AUA	1.16091	1.3887	1.21954	1.08433	1.05136	0.77839	1.13592	0.301804	0.224916	0.0977979	0.329849	0.373357	0.560174	0.429524	0.694547	0.415685	0.405874	0.374459	0.39269	0.739274	1.21067	0.388754
CUU - UGU	1.30206	1.88016	1.19025	0.786706	0.925431	0.979985	1.10055	0.809803	0.356123	0.484488	0.561083	0.428615	0.404235	0.437451	0.38571	0.376199	0.310901	0.451788	0.447029	0.413099	0.917676	0.467684
UUA - AUC	0.980635	0.95186	0.971974	0.741164	0.941443	0.599257	0.930186	0.385141	0.270263	0.274871	0.363801	0.353761	0.474294	0.351841	0.335265	0.261318	0.2544	0.347415	0.358138	0.366519	0.670925	0.366138
GAC - GCG	0.843605	1.21603	1.00517	1.74493	1.53963	0.965416	1.13097	0.457593	1.34706	1.54529	0.346978	0.418645	0.215448	0.351036	0.355413	0.38092	0.39156	0.398934	0.412256	0.362701	0.121761	0.398646
UGU - CCU	1.64672	1.7016	1.56267	1.23368	1.27898	1.18851	1.50302	0.894668	0.315207	0.603282	0.823849	0.694011	0.430921	0.610336	0.438903	0.447991	0.421548	0.687905	0.703051	0.380296	0.882468	0.669252
GCG - AAA	1.17061	1.01278	1.16987	1.19442	1.2214	0.645965	1.2189	0.736179	0.947831	0.682248	0.304987	0.34599	0.464204	0.366352	0.41479	0.334599	0.310436	0.374581	0.382786	0.342163	0.44271	0.352217
CUU - UAU	1.48571	1.6532	1.47125	0.966618	1.22028	0.875223	1.44055	0.427757	0.226398	0.258966	0.602961	0.531314	0.688862	0.576572	0.510733	0.427492	0.385752	0.526243	0.532542	0.690396	1.16497	0.577514
GCU - CAU	1.52093	1.90509	1.61835	1.16611	1.20168	1.32186	1.43243	0.960671	0.337137	0.40911	0.645904	0.533077	0.600692	0.60199	0.605273	0.480769	0.442458	0.571996	0.598509	0.499253	1.22004	0.562631
CCG - AUA	1.1055	0.748713	1.23195	1.39752	1.32972	0.965424	1.26543	0.743037	0.969627	0.508028	0.387399	0.34234	0.540486	0.410993	0.467834	0.436816	0.426092	0.369312	0.35028	0.435888	0.449604	0.339915
GAA - GCA	1.56924	1.96375	1.47759	1.07456	1.21323	1.29391	1.28343	1.26683	0.783375	0.627178	0.433863	0.455074	0.589824	0.465403	0.605737	0.475351	0.450885	0.453656	0.448584	0.545455	0.768108	0.45717
UCA - GAU	1.20766	1.70122	1.12937	0.709313	0.912439	1.166	1.0623	0.569249	0.18438	0.217047	0.427036	0.465613	0.5309	0.492065	0.584831	0.389538	0.381529	0.466625	0.488458	0.530194	0.863388	0.463951
CCU - AUC	0.803336	0.506672	0.742586	0.731579	0.642103	0.644761	0.665269	0.544546	0.258619	0.200928	0.327414	0.26663	0.17675	0.275059	0.244267	0.285211	0.251754	0.314902	0.297113	0.233807	0.248121	0.31863
ACA - UCU	1.85878	2.45716	1.84715	1.15753	1.37034	1.24503	1.6597	0.911426	0.347126	0.359099	0.600389	0.670749	0.703996	0.672663	0.742258	0.696131	0.618678	0.660904	0.637271	0.799252	1.34919	0.622571
AGG - UAU	0.739799	0.835424	0.657715	0.751979	0.647892	0.924532	0.779899	0.44862	0.19488	0.300499	0.385352	0.381614	0.224284	0.366293	0.2637	0.268875	0.261336	0.404855	0.376053	0.256926	0.2785	0.376407
GAU - CAA	1.5007	1.92373	1.52143	0.996755	1.29621	1.112	1.39598	0.974224	0.49632	0.574534	0.455278	0.470475	0.606614	0.548316	0.570708	0.436441	0.418394	0.517423	0.511433	0.549547	1.12621	0.488398
CCU - ACG	1.00505	0.673386	1.06706	0.997413	0.98599	0.87999	1.10761	0.744821	0.484214	0.441115	0.372961	0.362567	0.254163	0.370991	0.391101	0.353932	0.34964	0.407362	0.395224	0.386956	0.335053	0.383224
CAU - CAA	2.06802	2.65156	2.13009	1.29398	1.72036	1.5068	1.91168	1.24774	0.774131	0.674156	0.571421	0.554146	1.00332	0.626771	0.900208	0.614831	0.577823	0.615632	0.617264	0.83383	1.77012	0.584637
ACA - CCU	1.66942	2.54696	1.78713	1.42699	1.3749	1.69425	1.52668	0.869657	0.426951	0.392994	0.795845	0.679248	0.780096	0.68305	0.905008	0.587543	0.584302	0.719805	0.709377	0.746163	1.21519	0.752446
GAA - GGA	1.60568	1.85019	1.55665	1.19288	1.35973	1.28928	1.48487	1.45959	0.647653	0.850318	0.695631	0.573443	0.36388	0.608453	0.340456	0.47361	0.454791	0.617235	0.625861	0.278151	0.740069	0.614041
CUG - UUA	1.05026	0.63481	0.913514	0.948758	0.957591	0.75319	1.00526	0.60918	0.410541	0.276973	0.345336	0.304529	0.482448	0.338316	0.476977	0.263312	0.239711	0.282179	0.280334	0.505491	0.515786	0.332205
UCA - UGG	1.12578	1.1673	1.00232	0.794937	0.840283	0.848796	0.994492	0.552626	0.292817	0.300555	0.34925	0.314124	0.444235	0.405031	0.460222	0.392149	0.353025	0.336658	0.327698	0.416352	0.871633	0.313423
AGG - AAA	1.5492	1.56647	1.43262	1.76059	1.42955	1.4884	1.58897	1.1363	0.471784	0.580332	0.700234	0.753575	0.461345	0.684596	0.41032	0.589156	0.602676	0.729776	0.772673	0.348968	0.787703	0.763865
UUG - ACA	1.77374	1.54068	1.93926	1.33973	1.55034	1.38697	1.69907	0.781129	0.307726	0.462343	0.530368	0.516029	1.00805	0.592492	0.877712	0.557639	0.525059	0.543198	0.556145	0.827735	1.51907	0.563513
GCU - AUU	1.37895	1.90445	1.45048	1.07551	1.20958	1.39423	1.26241	0.75924	0.343221	0.322341	0.839481	0.60787	0.561952	0.657159	0.609668	0.451677	0.403892	0.608184	0.594079	0.603593	0.819803	0.610391
GAU - CCU	1.9209	2.14929	1.88182	1.444	1.63973	1.28193	1.72728	0.946404	0.486619	0.550807	0.995606	0.78072	0.526677	0.804082	0.576649	0.601621	0.59356	0.812505	0.836696	0.565417	1.09694	0.811897
UCA - GGU	0.864392	0.899205	0.844072	0.677304	0.659262	0.811527	0.797714	0.464518	0.191429	0.210982	0.314258	0.347955	0.359151	0.350451	0.369913	0.250104	0.240094	0.349168	0.322787	0.361232	0.585283	0.351919
UCU - UGC	1.17208	1.05616	1.20085	1.08288	1.14779	0.883329	1.13884	0.675068	0.33255	0.513304	0.500197	0.43651	0.3763	0.466185	0.378346	0.480665	0.442131	0.448043	0.42606	0.407755	0.66772	0.467235
AAU - AAU	2.2258	2.73786	2.28178	1.44922	1.84744	1.59799	2.19938	0.726117	0.512893	0.347336	0.762114	0.730754	1.39843	0.832957	1.05002	0.711031	0.658183	0.733248	0.712518	1.04564	2.15184	0.731626
GGC - AGA	2.48177	1.71985	2.53981	2.69732	2.73017	2.31346	2.34714	0.812458	0.559213	0.562442	0.924254	1.24211	1.17088	1.01809	1.06816	1.0652	0.992188	1.1682	1.24683	1.0922	1.18379	1.27748
AGG - GUA	0.677966	0.560098	0.675711	0.608284	0.495898	0.764189	0.611729	0.426058	0.202109	0.19237	0.271498	0.322996	0.153248	0.306775	0.153997	0.265452	0.241961	0.339607	0.331593	0.16391	0.310017	0.337261
GGU - CUU	1.61188	1.85675	1.50653	1.09514	1.25941	1.11117	1.46547	0.747501	0.313554	0.466879	0.651742	0.613967	0.505468	0.7261	0.44549	0.470477	0.432693	0.716176	0.685567	0.552044	1.11595	0.631988
UCG - AGG	1.24194	2.45486	1.41505	2.11727	1.53705	1.86001	1.47922	0.898112	0.400277	1.08903	0.86444	0.861218	0.568574	0.787429	0.605621	0.837546	0.841011	0.839226	0.874845	0.356019	0.494746	0.835738
GGU - UGU	1.45309	1.84578	1.34362	0.957131	1.06953	0.953572	1.32194	0.889793	0.493709	0.844761	0.418805	0.429478	0.680331	0.503235	0.354444	0.312722	0.302762	0.470235	0.478216	0.424494	1.19008	0.45358
AUC - GCG	1.16958	1.11188	1.50478	2.06	1.68677	0.853829	1.56625	0.608622	2.0437	2.12545	0.332801	0.476892	0.245378	0.389795	0.370744	0.377964	0.38972	0.466873	0.479392	0.320264	0.0831553	0.467966
GUA - GGG	0.218265	0.234346	0.257108	0.257223	0.220614	0.280109	0.260292	0.27188	0.176414	0.144237	0.109754	0.0788359	0.0468303	0.062776	0.0682154	0.11191	0.129665	0.0786329	0.0751136	0.0786985	0.0916524	0.0691456
AGA - AGC	1.80413	1.72379	1.96877	1.90078	2.17834	1.84373	1.86408	1.11716	0.682351	0.783411	0.877982	0.871232	0.680152	0.811546	0.658076	0.751795	0.725227	0.901994	0.947636	0.78661	0.743865	0.914809
ACU - AGU	1.14778	1.46346	1.1713	0.80265	0.887685	1.13544	0.979909	0.864686	0.350546	0.389588	0.493123	0.480604	0.36883	0.512354	0.377238	0.319225	0.320412	0.491159	0.434919	0.312316	0.845152	0.441967
AAU - CCU	1.91138	2.23647	1.82521	1.45838	1.62603	1.46848	1.68803	0.964512	0.481157	0.429969	0.951732	0.767319	0.634347	0.750062	0.674025	0.635862	0.620639	0.828938	0.823749	0.626913	1.30591	0.785592
CUU - GGA	1.43313	2.24566	1.39822	0.843823	1.19184	1.66838	1.30634	1.23714	0.420296	0.78852	0.707639	0.613353	0.451709	0.651139	0.407862	0.48526	0.459091	0.646431	0.661927	0.404047	0.759477	0.63563
UAU - GAA	1.29497	1.76094	1.26275	0.773022	0.949829	1.02226	1.16147	0.684152	0.293953	0.28196	0.457484	0.424724	0.608452	0.46001	0.573734	0.384534	0.35195	0.426889	0.438849	0.570086	1.20861	0.445393
CAA - CGA	1.68768	1.78423	1.75573	1.29621	1.37089	1.04385	1.55808	1.37223	0.531399	0.779574	0.62407	0.502874	0.59262	0.580311	0.519362	0.504492	0.459383	0.574314	0.585991	0.433459	1.09003	0.574411
CUU - GAU	1.10468	1.32061	0.895065	0.53705	0.819272	1.02362	0.905956	0.493696	0.330252	0.321116	0.344493	0.369062	0.426792	0.405022	0.421929	0.328553	0.292465	0.376949	0.369218	0.456996	0.819371	0.370136
AGA - AUC	1.4587	1.13958	1.51637	1.49647	1.43373	1.57424	1.50378	1.06199	0.346121	0.813586	0.782136	0.725515	0.37048	0.655955	0.39862	0.55392	0.583179	0.678094	0.716611	0.366552	0.592205	0.743255
ACG - UCU	0.919598	0.668493	0.847456	0.961508	0.951814	0.747347	0.972678	0.651939	0.400136	0.406527	0.347123	0.303185	0.316872	0.35381	0.377238	0.399031	0.379234	0.315914	0.347935	0.35924	0.345271	0.325969
GCU - UCU	1.37423	1.70838	1.22062	0.942091	1.06871	1.28283	1.17093	0.894597	0.403812	0.446279	0.727695	0.542976	0.390199	0.546991	0.376785	0.454272	0.447433	0.580553	0.562347	0.366953	0.848468	0.547762
UAU - UUU	1.75875	2.11763	1.69496	1.0606	1.46098	1.35161	1.70284	0.594723	0.315821	0.378156	0.605258	0.508486	1.27285	0.598081	0.780467	0.536683	0.528736	0.492144	0.502769	1.16258	1.5481	0.531659
AGC - AGA	2.03925	1.90079	2.12873	2.30922	2.30049	2.2007	2.00999	1.16613	0.733393	0.897509	0.756103	0.999191	0.936544	0.859218	0.927506	0.972634	0.955742	0.955462	0.997512	0.924929	0.733388	1.02793
AUU - CAA	1.50242	2.10929	1.57839	1.05225	1.31951	1.47342	1.39343	1.1461	0.515514	0.709376	0.594141	0.575904	0.583935	0.67524	0.600963	0.459021	0.432814	0.586991	0.620713	0.511496	1.09336	0.597057
GCU - AGU	1.22065	1.6266	1.18127	0.924171	0.889187	1.1439	1.04375	0.83194	0.53798	0.51532	0.506028	0.479813	0.376498	0.531629	0.399954	0.301108	0.289606	0.486058	0.508236	0.387187	0.839399	0.481567
AGA - AAG	1.59962	1.31402	1.54471	1.38239	1.66818	1.60546	1.61455	0.774171	0.508538	0.617316	0.74562	0.788261	0.45063	0.790896	0.498586	0.637758	0.642425	0.787631	0.78802	0.493778	0.667264	0.805631
GAU - GUA	1.72823	1.86066	1.7053	1.00137	1.29405	1.15513	1.51161	0.69845	0.507048	0.284355	0.579093	0.575423	0.660938	0.684027	0.732627	0.559807	0.547723	0.61643	0.594412	0.739069	1.19511	0.596323
GGU - UAU	1.734	1.90566	1.75833	1.20266	1.32636	1.07247	1.57819	0.855969	0.303267	0.511718	0.543065	0.504968	1.02793	0.618361	0.503817	0.356988	0.329757	0.599118	0.581347	0.745545	1.84431	0.549377
GGG - AAA	0.628307	0.815452	0.654952	0.752073	0.659019	0.476066	0.676577	0.638245	0.357415	0.393162	0.318923	0.260707	0.200506	0.207436	0.192007	0.298481	0.30517	0.257402	0.266434	0.149617	0.252052	0.256883
CAA - AUA	1.28951	1.57035	1.27593	0.967542	1.21154	1.12284	1.24195	0.546178	0.382311	0.262533	0.549546	0.482176	0.682067	0.520953	0.691457	0.443732	0.417333	0.477521	0.489948	0.77302	0.901546	0.486277
CCA - AUA	1.20541	1.38125	1.09823	0.778804	0.98204	1.2188	1.06199	0.584374	0.331958	0.26543	0.408643	0.4062	0.65377	0.451198	0.617569	0.438201	0.418168	0.427124	0.419085	0.594518	0.797222	0.404415
AUA - GCU	1.17549	1.33426	1.14416	0.980776	1.00119	1.30159	1.06838	0.564051	0.233843	0.25796	0.616991	0.479771	0.40568	0.507871	0.570306	0.423973	0.404778	0.515808	0.514945	0.569359	0.930526	0.489732
UCU - AGU	1.20212	1.72931	1.20289	0.848861	0.919399	1.12961	1.104	0.82015	0.43319	0.466551	0.546637	0.425985	0.38404	0.588669	0.42626	0.36618	0.343703	0.465144	0.467814	0.448736	0.958201	0.470422
AUU - CCU	1.51976	1.88146	1.45743	1.04454	1.28614	1.40762	1.33155	1.26016	0.491762	0.605067	0.807289	0.678097	0.357594	0.655737	0.431953	0.46243	0.460838	0.646126	0.655212	0.381402	0.749339	0.658545
UUU - UGU	1.41797	1.97451	1.23434	0.901226	1.08827	1.24491	1.34886	0.625901	0.485087	0.617121	0.56892	0.469203	0.71142	0.545471	0.584372	0.379949	0.361749	0.490602	0.489748	0.713019	1.12131	0.466583
CGA - AUA	1.10625	1.23133	1.03132	0.845103	0.963101	0.906216	1.018	0.828735	0.600459	0.470981	0.437242	0.421049	0.350113	0.448681	0.397631	0.336559	0.308473	0.41177	0.404011	0.357636	0.494742	0.390939
ACA - GGU	1.19415	1.54339	1.16125	0.915484	0.912964	0.982931	1.03614	0.519323	0.255505	0.286632	0.494121	0.480616	0.505166	0.53511	0.615933	0.430469	0.420268	0.495923	0.482541	0.553989	0.721671	0.467385
AAA - AGU	1.26805	1.77453	1.29793	0.923313	1.19517	1.42169	1.30021	0.977759	0.581174	0.708985	0.463093	0.507872	0.573787	0.502967	0.509748	0.381543	0.339715	0.509262	0.524239	0.549632	0.965281	0.5214
AAA - UGU	1.48841	2.05227	1.43479	1.03816	1.25072	1.14264	1.42319	1.05258	0.676314	0.605085	0.424682	0.398385	0.747045	0.426274	0.663592	0.440385	0.402224	0.411897	0.425689	0.691656	1.44266	0.419328
AGG - UCU	0.476278	0.346297	0.397856	0.596068	0.466545	0.777824	0.377557	0.27317	0.0752198	0.195598	0.327268	0.251467	0.103269	0.219852	0.138291	0.272526	0.249461	0.252233	0.246682	0.163576	0.218852	0.240508
UCA - UAU	1.25449	1.54152	1.06449	0.730727	0.782913	0.609042	1.1248	0.396658	0.167907	0.151641	0.328838	0.369806	0.694105	0.427309	0.56044	0.348153	0.321238	0.412399	0.394741	0.598125	1.1616	0.340012
UGU - AGG	0.481543	0.415884	0.439781	0.494021	0.375293	0.56016	0.451341	0.434828	0.170787	0.242092	0.185048	0.195013	0.129102	0.171508	0.158963	0.192491	0.187837	0.200118	0.194192	0.133313	0.250736	0.19231
AGG - CAA	1.15735	1.24941	1.24791	1.25832	1.16686	1.04542	1.07179	0.608843	0.227531	0.316203	0.495837	0.565365	0.485927	0.500702	0.506392	0.434864	0.449644	0.610599	0.565634	0.494019	0.928524	0.549437
CCA - CCU	3.15729	3.83902	2.91496	2.21512	2.17612	2.68244	2.62409	1.59588	0.598493	0.919404	1.27737	1.37816	1.17345	1.41599	1.20625	0.874984	0.884587	1.41212	1.42927	0.959891	1.97687	1.41981
UCU - GUU	1.40655	2.1085	1.29615	0.899982	1.13451	1.10658	1.20504	0.609206	0.267194	0.353755	0.59676	0.543769	0.622244	0.616972	0.609996	0.575694	0.582508	0.535952	0.543885	0.62087	1.03631	0.539554
UUU - GUA	1.44317	1.836	1.51584	1.02363	1.24015	1.18404	1.38631	0.652613	0.497382	0.431642	0.578152	0.543458	0.667183	0.604376	0.658671	0.490309	0.47819	0.531308	0.514243	0.78147	1.124	0.550867
CAU - UUU	1.65146	1.94703	1.70496	1.07889	1.40831	1.36184	1.66115	0.693702	0.432358	0.424584	0.545861	0.494403	1.10513	0.568631	0.775352	0.52515	0.492534	0.504902	0.540714	1.06366	1.55437	0.515318
AGG - CCG	1.0068	2.23991	1.15024	1.973	1.53191	1.5708	1.3254	0.630972	0.361173	0.7959	0.794156	0.750211	0.548848	0.618016	0.688726	0.882754	0.876448	0.719528	0.743256	0.69301	0.434222	0.707746
CAA - UCA	1.24629	1.57563	1.21719	0.663486	0.913225	0.94593	1.12242	0.785931	0.438118	0.369994	0.379591	0.389664	0.589002	0.505373	0.51386	0.366697	0.343696	0.422416	0.422527	0.438673	0.943548	0.394178
AAA - ACU	1.48213	1.93195	1.45308	1.01829	1.28983	1.61529	1.30802	1.07932	0.432165	0.573638	0.649798	0.608248	0.624637	0.625972	0.663186	0.458099	0.435438	0.610735	0.579224	0.632747	1.04604	0.579718
GUU - AAA	1.06998	1.44368	1.1262	0.724362	0.940465	1.05213	1.03004	0.580995	0.300693	0.35129	0.421896	0.372041	0.576192	0.468022	0.522355	0.307431	0.291718	0.390886	0.408064	0.598087	1.01591	0.417198
AGG - AGG	1.31889	2.21875	1.37307	2.4007	1.76091	2.42855	1.50719	0.797645	0.18761	1.18371	1.21782	1.2403	0.255882	0.89079	0.378105	0.944528	0.805389	1.19012	1.30182	0.28738	0.449404	1.24297
CAC - GUA	0.875265	0.503372	0.803516	0.738601	0.899876	0.849677	0.908007	0.576271	0.48594	0.465547	0.348098	0.366895	0.235947	0.366909	0.299829	0.280782	0.271175	0.362784	0.37934	0.311194	0.181561	0.376165
UGG - CCU	0.788224	0.894046	0.721945	0.598338	0.76203	0.752033	0.743124	0.612065	0.224176	0.322772	0.401264	0.312534	0.249446	0.303914	0.325577	0.326642	0.280039	0.30669	0.30315	0.273651	0.44801	0.319647
CAU - GAA	1.15924	1.42574	1.12035	0.692975	0.855969	0.951065	0.98333	0.735818	0.283564	0.337996	0.398202	0.381465	0.464229	0.437391	0.48145	0.356913	0.312557	0.383765	0.384153	0.497511	1.01696	0.379692
AGG - CAU	1.46212	1.72034	1.45304	1.38197	1.38233	1.40746	1.52859	0.832373	0.255623	0.378355	0.601366	0.666223	0.703872	0.672542	0.715895	0.681162	0.649172	0.666852	0.714489	0.657164	1.01881	0.643117
CAA - GAC	0.597129	0.409468	0.585188	0.697169	0.618708	0.683474	0.566624	0.463607	0.274711	0.402994	0.276511	0.235454	0.166514	0.242043	0.217413	0.275128	0.259212	0.244275	0.234918	0.192616	0.253248	0.226915
CGA - CAA	1.586	1.63143	1.71864	1.03733	1.24957	1.03364	1.40929	0.939668	0.414299	0.524838	0.51782	0.45689	0.867923	0.562653	0.632145	0.477007	0.448562	0.522388	0.546731	0.606169	1.21102	0.502392
GUU - GCA	1.48872	2.27765	1.40625	0.91582	1.17104	1.15448	1.25712	0.985521	0.574266	0.516516	0.37625	0.509049	1.15582	0.515324	0.719937	0.462376	0.455274	0.525329	0.478341	0.729442	0.731733	0.504618
GCA - UCU	1.54365	1.90375	1.57132	0.979638	1.19544	1.08055	1.33649	0.829852	0.338365	0.334157	0.585515	0.636611	0.674079	0.672628	0.586968	0.541298	0.479101	0.693357	0.624678	0.559999	0.991296	0.63547
CUU - UCA	0.969521	1.40829	0.822749	0.551944	0.752587	0.882569	0.83336	0.630393	0.355357	0.390672	0.365754	0.402408	0.290595	0.503778	0.308714	0.306455	0.279063	0.42528	0.396465	0.313399	0.548459	0.429538
AGU - CUU	1.24763	1.30867	1.19017	0.834398	1.02746	1.20711	1.13872	0.571025	0.292746	0.438855	0.524427	0.543353	0.39557	0.582089	0.377946	0.444033	0.418595	0.550997	0.574503	0.407489	0.918413	0.563516
AAA - CUU	1.12859	1.69497	1.09484	0.786701	0.971096	1.11708	1.08958	0.784008	0.300965	0.479475	0.471908	0.486132	0.429183	0.568989	0.3944	0.374636	0.35436	0.488552	0.493681	0.446817	0.947091	0.526907
GCG - CGA	1.40043	0.63431	1.60106	1.47166	1.79511	0.896549	1.59546	0.659052	0.498615	0.80106	0.460952	0.633899	0.599659	0.653761	0.726586	0.505512	0.510441	0.661389	0.615737	0.68875	0.373974	0.610587
AGU - GUA	1.28749	1.42104	1.21661	0.881946	1.04488	1.12859	1.06725	0.661382	0.541631	0.350752	0.475456	0.519601	0.44317	0.60755	0.444194	0.367253	0.352356	0.498146	0.480603	0.444593	1.02389	0.504002
ACA - UGG	1.38044	1.4458	1.3694	1.18913	1.12699	0.956682	1.30165	0.686885	0.324969	0.28225	0.538471	0.516625	0.615747	0.675963	0.559492	0.594821	0.563335	0.525877	0.515078	0.634674	0.901068	0.482855
GAA - ACU	1.50615	1.88725	1.50746	1.01584	1.2944	1.43184	1.39431	1.08695	0.407861	0.612685	0.771054	0.622034	0.601266	0.648472	0.603795	0.414678	0.37809	0.635307	0.633734	0.567657	0.994828	0.660743
GAC - UUA	0.569996	0.377992	0.511215	0.553485	0.506603	0.566443	0.514462	0.17925	0.0973819	0.105326	0.258896	0.255222	0.232039	0.279681	0.307773	0.189873	0.182231	0.260611	0.257706	0.249573	0.344122	0.25805
GCA - CUU	1.11457	1.59847	0.992899	0.724218	0.822384	0.973927	0.973657	0.706682	0.38678	0.534018	0.374759	0.438763	0.53731	0.503204	0.441592	0.294737	0.266484	0.469809	0.480513	0.500022	0.511729	0.470998
GUA - AGU	0.683094	0.798184	0.578476	0.422937	0.544563	0.562723	0.6163	0.437247	0.339626	0.25886	0.203568	0.256602	0.250553	0.275334	0.225953	0.205387	0.178554	0.257227	0.265101	0.228536	0.401669	0.264898
AAA - AUA	1.46311	1.883	1.43519	1.10389	1.4134	1.48615	1.51577	0.610315	0.581405	0.328344	0.651976	0.571218	0.846677	0.598595	0.848227	0.624906	0.594865	0.544118	0.567745	0.997465	0.982153	0.584217
UGU - AUU	1.09803	1.56031	1.02156	0.668861	0.864266	0.955347	0.953543	0.707853	0.398638	0.471905	0.540194	0.38564	0.488474	0.418224	0.433991	0.330445	0.315279	0.39419	0.387423	0.45866	0.775479	0.364518
UGU - UUU	1.20041	1.56899	1.089	0.68017	1.01273	1.06802	1.16035	0.461483	0.382189	0.49098	0.446891	0.464009	0.663992	0.439694	0.441445	0.348659	0.327297	0.455621	0.4592	0.660137	0.997113	0.467424
UUA - UCC	1.19259	1.13659	1.23764	0.902002	1.10283	0.667764	1.15576	0.48666	0.214906	0.230496	0.496189	0.509989	0.591618	0.583138	0.486737	0.286802	0.287539	0.517951	0.525872	0.445691	0.979732	0.50225
GUC - GCU	1.25976	0.748192	1.26985	1.19613	1.1583	0.967832	1.16164	0.752929	0.698746	0.582887	0.36083	0.367473	0.703924	0.358891	0.647105	0.434321	0.399682	0.403172	0.397566	0.577837	0.448446	0.368582
AAA - UAU	2.0892	2.57269	2.07786	1.4387	1.73379	1.26296	2.04146	0.791494	0.426723	0.417707	0.57619	0.566337	1.53517	0.651744	1.26584	0.699653	0.657431	0.586112	0.58034	1.31159	2.14226	0.567371
CCU - CCU	1.8153	2.38374	1.6089	1.28991	1.29967	1.57371	1.57974	1.29515	0.398995	0.650589	1.03399	0.880068	0.394062	0.799838	0.457456	0.692762	0.648925	0.854237	0.853241	0.323879	1.05192	0.851432
CCG - UCU	0.8988	0.668612	0.970904	1.12519	1.14054	0.632931	0.901645	0.660138	0.419163	0.539948	0.422034	0.338326	0.339106	0.348746	0.397533	0.414847	0.394406	0.397395	0.393184	0.353361	0.397744	0.324839
UGU - UGU	1.4234	1.97365	1.35019	0.942652	0.927588	0.864413	1.22809	0.835034	0.441277	0.608332	0.530527	0.445469	0.6784	0.479811	0.431868	0.421962	0.364268	0.420684	0.462885	0.600014	1.25522	0.464387
GCA - CCU	1.56986	1.94917	1.46746	1.16202	1.07759	1.24814	1.34391	0.781699	0.395151	0.417344	0.651013	0.667517	0.666752	0.674063	0.67865	0.563343	0.564751	0.66044	0.671262	0.634579	0.80594	0.683859
UCA - GGA	1.33027	1.54551	1.1815	0.942471	0.98311	1.17776	1.00969	0.79609	0.210196	0.340335	0.749385	0.643375	0.315481	0.641731	0.320488	0.457437	0.426692	0.658822	0.653062	0.282333	0.764081	0.659933
UUU - CCA	1.88873	2.20639	1.70302	1.12261	1.52171	1.50478	1.69471	0.769001	0.456408	0.459448	0.598358	0.650371	1.09381	0.706165	0.959877	0.651984	0.611861	0.684834	0.702009	1.01927	1.23784	0.68459
GUC - GCA	1.04022	0.549776	0.93085	0.838699	0.819235	0.697648	0.93318	0.53832	0.555456	0.534576	0.205601	0.262853	0.500442	0.273225	0.480482	0.330192	0.322046	0.271703	0.283345	0.482892	0.298052	0.29928
ACG - AUA	1.32279	1.11951	1.36586	1.54024	1.47366	1.23943	1.44745	0.853348	1.2135	0.601401	0.470238	0.516642	0.670271	0.563413	0.625349	0.571365	0.58563	0.522897	0.50822	0.578483	0.474326	0.489316
AGG - UGU	0.614171	0.811481	0.518519	0.742032	0.624726	0.968044	0.646182	0.48179	0.257162	0.437883	0.426272	0.386777	0.211859	0.324789	0.184063	0.25501	0.252453	0.383697	0.380769	0.191841	0.242149	0.371905
AAU - GAA	1.60463	2.05975	1.54668	0.986995	1.27843	1.41185	1.41132	0.888165	0.495647	0.396605	0.581167	0.58606	0.741096	0.605811	0.756752	0.548141	0.5313	0.5959	0.591028	0.706236	1.40511	0.596922
AUU - ACA	1.3935	1.98678	1.48639	0.96459	1.2605	1.11631	1.33962	0.658246	0.403325	0.338855	0.538659	0.539978	0.816164	0.619474	0.77741	0.569343	0.545428	0.514259	0.525084	0.79391	1.10013	0.561107
GAA - GUU	1.42271	1.82086	1.35197	1.03335	1.21068	1.43529	1.29422	1.22257	0.366544	0.823573	0.605631	0.532463	0.539969	0.635791	0.5342	0.417818	0.394579	0.583542	0.571532	0.486517	1.04505	0.564797
CCU - GAC	0.593756	0.509818	0.526911	0.656653	0.538974	0.693406	0.545016	0.305834	0.178318	0.21732	0.359199	0.275958	0.219195	0.259012	0.276686	0.276524	0.275979	0.281977	0.268121	0.260389	0.25598	0.250774
GGA - GUA	1.41709	1.41886	1.31246	0.919038	1.01125	1.29591	1.1799	0.855842	0.316022	0.406019	0.717717	0.686449	0.343422	0.657562	0.322739	0.459102	0.455323	0.701698	0.668357	0.270752	0.798589	0.690827
AAU - UCA	1.46943	1.99532	1.35689	0.877913	1.10993	1.41182	1.29846	0.651567	0.322016	0.3322	0.404054	0.513212	0.886255	0.613931	0.788394	0.46491	0.457598	0.552848	0.566578	0.741857	1.50325	0.505756
AUA - CUU	1.09514	1.25873	0.975498	0.823815	0.922424	0.847973	0.970374	0.389739	0.36987	0.203589	0.366047	0.394443	0.570857	0.449592	0.554477	0.349459	0.352768	0.405722	0.403682	0.697492	0.82521	0.407719
CCU - AAC	0.46937	0.348808	0.41612	0.498789	0.46458	0.544734	0.438953	0.380033	0.264779	0.205383	0.235082	0.222191	0.139225	0.208913	0.198029	0.174677	0.163983	0.184209	0.174852	0.179248	0.160063	0.220793
AGG - UCG	0.62097	1.0312	0.650788	1.46924	0.807546	1.18615	0.727756	0.393004	0.231032	0.768129	0.541685	0.496257	0.185172	0.420075	0.30281	0.485142	0.506291	0.490517	0.513584	0.29107	0.187421	0.544712
AAA - GGG	0.369947	0.425453	0.335764	0.381978	0.387025	0.38435	0.42223	0.357267	0.275998	0.256667	0.160104	0.143389	0.122342	0.108264	0.137534	0.185819	0.188497	0.14127	0.142483	0.119465	0.158902	0.15244
CCA - GAA	1.74146	2.28659	1.63759	1.0491	1.24316	1.63339	1.42398	1.11963	0.460175	0.64036	0.781443	0.678067	0.607873	0.688019	0.626573	0.646605	0.61638	0.696686	0.701791	0.653227	1.16624	0.708877
GCA - AAU	1.5123	1.86698	1.48767	0.948978	1.23238	1.09542	1.3891	0.744501	0.45425	0.426926	0.380584	0.541753	0.892656	0.581499	0.703186	0.485886	0.472479	0.562089	0.563435	0.778765	1.20202	0.567732
AUU - CUU	1.52756	1.90088	1.40011	0.868164	1.31786	1.2714	1.42082	0.974923	0.656851	0.685638	0.735462	0.63618	0.416356	0.742845	0.423184	0.513326	0.505408	0.647455	0.616218	0.422458	0.90344	0.652581
CCU - CAC	0.781525	1.06175	0.79082	0.922603	0.887059	1.05019	0.871952	0.778468	0.433526	0.617738	0.54161	0.422257	0.222754	0.388954	0.308957	0.36856	0.316886	0.424293	0.435426	0.211474	0.356249	0.426508
AAU - AUA	1.53726	2.03115	1.63908	1.35599	1.46741	1.08786	1.55225	0.372848	0.254157	0.12932	0.600472	0.618437	0.974112	0.696414	1.06544	0.663569	0.640657	0.653981	0.631366	1.12523	1.47455	0.617118
AUA - GUU	0.975189	1.23328	0.989201	0.772104	0.884958	1.07319	0.874998	0.621891	0.211358	0.271047	0.500637	0.491789	0.400823	0.508794	0.486914	0.305348	0.298448	0.466294	0.462494	0.44843	0.74188	0.495706
AAC - UUA	0.597585	0.494529	0.550284	0.54837	0.556855	0.622365	0.537284	0.313049	0.194206	0.174764	0.286097	0.292511	0.250024	0.328562	0.261193	0.190342	0.189204	0.271598	0.273854	0.243688	0.298529	0.290695
CCG - AGG	0.933638	1.62335	1.25386	2.0313	1.39093	1.55138	1.23772	1.07305	0.662812	1.25616	0.749665	0.697663	0.396114	0.63888	0.455487	0.608636	0.571686	0.771007	0.756819	0.248279	0.281884	0.731999
GGU - AUU	1.56577	2.00419	1.49767	1.182	1.245	1.19025	1.3859	0.968418	0.614935	0.506418	0.691918	0.61442	0.71608	0.669258	0.677902	0.509986	0.48482	0.608646	0.5934	0.672798	1.01691	0.604317
GUU - UAU	1.63041	2.01833	1.64919	1.05213	1.43778	1.28717	1.56899	0.750172	0.308342	0.499561	0.742983	0.627726	1.09263	0.631542	0.798464	0.475552	0.443649	0.630456	0.683067	0.980207	1.19533	0.659312
GAA - CUU	1.09075	1.51759	1.0502	0.739091	0.886865	1.0128	1.0334	0.800695	0.236759	0.605726	0.491887	0.503237	0.351598	0.592822	0.286022	0.313586	0.288347	0.546522	0.548017	0.362903	0.792528	0.535889
AUA - UCA	1.49074	1.62924	1.38525	1.16634	1.26399	1.08216	1.43766	0.550149	0.362117	0.270815	0.464062	0.553633	0.815437	0.597301	0.865636	0.574785	0.527633	0.564897	0.544733	0.867926	1.24865	0.552588
AUU - CAU	1.64153	2.10007	1.65616	1.15603	1.41032	1.37763	1.52612	1.03231	0.555262	0.712959	0.738171	0.61685	0.773664	0.651644	0.77888	0.561418	0.539693	0.641236	0.627024	0.682458	1.24116	0.608741
GAU - AGU	1.34788	1.70122	1.29202	0.802893	0.936762	1.05527	1.21504	0.843916	0.568385	0.451849	0.46665	0.483977	0.636498	0.554898	0.521375	0.369717	0.341771	0.507071	0.484008	0.466431	1.10197	0.47999
CUA - GGA	0.812694	0.526915	0.756426	0.632867	0.623297	0.936577	0.633923	0.790236	0.25151	0.334439	0.431719	0.336454	0.14161	0.318264	0.185453	0.273802	0.28521	0.337746	0.341306	0.169608	0.348303	0.33451
GAA - AUA	1.42411	1.82656	1.42265	1.00545	1.35378	1.41323	1.34684	0.729461	0.630654	0.303615	0.619119	0.575497	0.734284	0.60499	0.814144	0.569692	0.536288	0.585494	0.568119	0.91494	0.948984	0.57468
UCU - GCA	1.38314	1.94465	1.33524	0.931851	1.11729	1.14318	1.14573	0.748398	0.329857	0.361221	0.47692	0.653787	0.601739	0.694574	0.581451	0.635285	0.566442	0.678592	0.576731	0.564374	0.812194	0.644848
ACU - AUU	1.26895	1.7317	1.29412	0.879658	1.13903	1.22824	1.17206	0.67485	0.294927	0.272152	0.797414	0.676108	0.494482	0.614491	0.603807	0.500618	0.481224	0.621231	0.607104	0.571514	0.79773	0.643605
GCA - CAU	1.44707	1.73985	1.33237	0.91682	1.00311	0.820217	1.25093	0.811979	0.423215	0.351489	0.345265	0.451285	0.940656	0.4952	0.70297	0.450865	0.418819	0.468162	0.468797	0.882425	0.788733	0.4651
CCU - CUA	0.829188	0.514353	0.800341	0.569007	0.496115	0.851018	0.752123	0.518956	0.129168	0.174703	0.414826	0.300353	0.218178	0.351144	0.319836	0.285748	0.255935	0.3196	0.314319	0.246696	0.645169	0.306827
UAU - CAU	2.32703	2.62158	2.32251	1.59185	1.79134	1.23898	2.21821	0.962718	0.528266	0.47867	0.642659	0.56133	1.74016	0.714607	1.31081	0.712465	0.700154	0.626921	0.631107	1.56669	2.31678	0.58719
GAA - AGU	1.47485	1.98116	1.39388	0.990531	1.30469	1.43887	1.35436	1.18579	0.809915	0.883268	0.592263	0.624096	0.518819	0.646835	0.474792	0.406804	0.380698	0.611136	0.620345	0.533332	0.988823	0.642479
ACA - CAA	1.31035	1.66188	1.36317	0.894141	1.10002	0.932128	1.1743	0.586701	0.373632	0.287346	0.381299	0.40536	0.939642	0.481617	0.678356	0.47616	0.466027	0.437771	0.43359	0.810519	1.21095	0.45117
GGU - AAU	1.30823	1.2775	1.23841	0.914596	0.909681	0.81814	1.19907	0.635133	0.479553	0.294399	0.417977	0.443365	0.619058	0.536156	0.495984	0.352171	0.355962	0.447283	0.459354	0.515242	1.14486	0.459692
AAC - GCG	0.894423	1.3368	1.02643	1.70408	1.45919	0.934053	1.20768	0.537269	1.64929	1.77133	0.367461	0.488449	0.218538	0.440415	0.360933	0.405259	0.43433	0.456081	0.458809	0.394582	0.0947828	0.477014
CAA - ACA	1.42046	2.03646	1.49164	1.03813	1.14756	1.23026	1.27822	0.891708	0.549598	0.489785	0.530433	0.52673	0.827512	0.583367	0.73904	0.482323	0.46247	0.584964	0.544209	0.773938	1.09937	0.548626
ACA - AUA	1.42464	1.62117	1.39996	1.04683	1.23878	1.35489	1.26082	0.455435	0.344903	0.24547	0.502582	0.503677	1.01587	0.596738	0.945944	0.570691	0.546028	0.500307	0.506687	1.01821	1.06475	0.522063
AUU - UAU	1.82568	2.15715	1.7862	1.22679	1.58313	1.33963	1.79973	0.622527	0.379287	0.515145	0.792999	0.690042	1.31363	0.664245	0.968831	0.599495	0.577907	0.645665	0.650354	1.1685	1.46616	0.663069
CCA - GGU	1.60072	1.7764	1.53599	1.18869	1.15899	1.33399	1.43437	0.793932	0.278751	0.48128	0.614173	0.722573	0.710467	0.757614	0.76651	0.501773	0.51853	0.736168	0.724057	0.703018	1.00538	0.735006
CAA - GGG	0.365527	0.410273	0.378711	0.447075	0.370933	0.418285	0.357952	0.363421	0.238587	0.268852	0.176585	0.160499	0.0929255	0.130489	0.130409	0.214471	0.204613	0.162797	0.157942	0.106384	0.194152	0.153251
AUA - UGG	1.08959	1.09868	1.08945	1.09312	1.00622	0.802219	1.0682	0.551904	0.466342	0.225133	0.41995	0.459291	0.437691	0.467544	0.579632	0.469782	0.459557	0.502614	0.494425	0.551278	0.740909	0.44493
CAU - AGG	0.713148	0.683198	0.643272	0.57309	0.471165	0.639881	0.700769	0.395276	0.155247	0.160482	0.298315	0.327368	0.22612	0.279419	0.292425	0.305068	0.295463	0.32028	0.326029	0.275394	0.467053	0.315386
GAC - GUA	0.742103	0.457343	0.645393	0.715448	0.701428	0.73522	0.731905	0.506957	0.447846	0.37055	0.348474	0.309371	0.180612	0.332111	0.290363	0.274895	0.277986	0.319074	0.317931	0.262119	0.184623	0.322418
AGG - UUU	0.607654	0.622471	0.534086	0.686029	0.659875	1.03943	0.616828	0.516183	0.232112	0.411661	0.351584	0.385264	0.199459	0.361294	0.197783	0.2895	0.260778	0.355769	0.376928	0.230875	0.232337	0.396871
UUA - GCC	0.908966	0.714039	0.934721	0.879571	0.81281	0.777461	0.84781	0.436499	0.227415	0.217817	0.369802	0.373946	0.397495	0.441903	0.420952	0.280849	0.281672	0.399736	0.395967	0.375016	0.914275	0.384731
CCA - UCU	1.76572	2.41215	1.72783	1.12629	1.2462	1.37727	1.52836	1.08426	0.377903	0.468196	0.668969	0.768645	0.674036	0.823388	0.644536	0.658397	0.641876	0.855927	0.841471	0.595355	1.41004	0.756454
AGU - CAU	1.64018	1.71953	1.56346	1.15309	1.24985	1.24805	1.50379	0.944452	0.312094	0.511255	0.571821	0.558485	0.885279	0.657312	0.664403	0.546896	0.524892	0.585056	0.592292	0.739054	1.44872	0.613211
ACA - UAU	1.68968	1.77252	1.77729	1.10305	1.26785	0.788515	1.58148	0.489634	0.181984	0.160245	0.502027	0.574356	1.02505	0.691139	0.863622	0.642022	0.627235	0.610429	0.611542	0.997857	1.48906	0.593715
GUA - CUA	0.651093	0.428453	0.568039	0.462739	0.477228	0.74789	0.564783	0.402234	0.346164	0.239517	0.22596	0.223879	0.188681	0.28718	0.257657	0.209849	0.190258	0.260528	0.232375	0.270738	0.389839	0.208637
CAU - AUU	1.3606	1.51464	1.42817	1.06967	1.17133	0.981147	1.27259	0.631223	0.306917	0.279509	0.553296	0.492398	0.820824	0.549996	0.747341	0.514923	0.470259	0.509237	0.503058	0.80894	1.22225	0.468212
GAA - GAU	2.00455	2.52375	1.95508	1.29998	1.57354	1.55332	1.76189	1.48588	0.880025	0.936009	0.709135	0.703559	0.752759	0.770259	0.786758	0.718744	0.687773	0.728406	0.693787	0.768486	1.47142	0.695476
AAU - AUU	1.92475	2.69445	1.99409	1.38861	1.73177	1.61548	1.9074	0.760928	0.447869	0.455618	0.946784	0.786129	1.27061	0.882339	1.11621	0.790309	0.726693	0.791385	0.803179	1.17385	1.65379	0.812321
GAA - UCA	1.21694	1.53955	1.14564	0.706544	0.916714	1.12479	1.0975	0.825545	0.458912	0.423718	0.415156	0.409697	0.606403	0.497553	0.59305	0.379543	0.368558	0.451167	0.451197	0.560035	0.972019	0.438451
GUU - CAU	1.51073	1.99375	1.51397	1.04595	1.23825	1.25118	1.39746	1.06637	0.374479	0.677956	0.690347	0.587766	0.601259	0.709357	0.510966	0.531291	0.482241	0.649352	0.62666	0.516612	1.42887	0.634066
AGG - CUU	0.606318	0.721503	0.570334	0.553833	0.610593	1.11096	0.548806	0.500071	0.207702	0.286192	0.383761	0.394513	0.177771	0.358012	0.218867	0.290569	0.293077	0.38344	0.402201	0.248456	0.267214	0.376065
UUG - AUA	1.56787	1.57128	1.53578	1.45545	1.42801	1.16123	1.51794	0.905943	0.505002	0.545126	0.54121	0.535948	0.869633	0.558752	0.875675	0.613881	0.580597	0.54238	0.592066	0.842002	1.3337	0.55556
GAA - UUG	2.02967	2.26644	2.22723	1.6759	1.94845	1.29567	2.06373	1.18248	0.389563	0.421547	0.644793	0.705955	1.18894	0.877506	0.984845	0.649773	0.638964	0.75349	0.76066	0.897913	2.89605	0.736412
CUA - UCU	0.838192	0.566033	0.777041	0.455631	0.546429	0.681773	0.714135	0.433542	0.195446	0.175802	0.307933	0.308445	0.277386	0.378271	0.291053	0.264236	0.23277	0.34985	0.324755	0.286516	0.502811	0.327203
CCA - UGU	1.17196	1.32874	1.07816	0.778119	0.732675	0.727005	1.01134	0.760528	0.20694	0.327523	0.34181	0.423069	0.489154	0.481535	0.483261	0.29904	0.295083	0.520793	0.505194	0.493479	0.862908	0.454874
CAA - UGG	1.3868	1.67234	1.47556	1.16274	1.2629	0.914743	1.36953	0.771477	0.399333	0.329012	0.555059	0.512941	0.713473	0.568336	0.743909	0.600048	0.562823	0.556783	0.526994	0.779569	1.27257	0.536989
UGU - UGG	1.16251	1.48253	1.25657	1.08919	0.998441	0.813626	1.09728	0.892099	0.528858	0.581263	0.470421	0.440738	0.557193	0.514826	0.491051	0.359688	0.385242	0.456276	0.452656	0.487136	1.02811	0.420257
AGG - UGG	0.669258	0.655022	0.635182	0.986117	0.833175	1.26646	0.683579	0.478487	0.239933	0.565845	0.510231	0.527068	0.207197	0.413531	0.252801	0.376582	0.347516	0.489629	0.535173	0.186871	0.200776	0.519694
CUC - GGU	1.54121	0.966011	1.48216	1.44734	1.44582	0.917813	1.52321	1.09662	1.83329	1.09291	0.371065	0.447582	0.589385	0.503124	0.417941	0.451838	0.449909	0.46884	0.475021	0.396188	0.457698	0.473536
UCA - UCU	1.71565	2.0843	1.57315	0.943295	1.23728	1.4105	1.49933	1.09666	0.507451	0.445978	0.564858	0.688537	0.644325	0.722163	0.670649	0.563228	0.533283	0.68333	0.676659	0.588286	1.66361	0.650201
CUU - CGA	1.24693	2.40501	1.30185	0.799838	1.09045	1.2785	1.15635	1.43417	0.508513	0.840521	0.779515	0.655853	0.305931	0.737821	0.30185	0.515525	0.47708	0.709416	0.713427	0.245401	0.574247	0.69883
CCU - GGA	2.05468	2.82609	1.95033	1.35694	1.56762	2.05082	1.80387	1.31307	0.331248	0.697454	1.25349	1.07083	0.58838	1.04981	0.726959	0.876668	0.913307	1.14547	1.06641	0.624732	1.2479	1.0442
AUU - AAU	1.51559	1.79789	1.53517	0.963662	1.31751	1.094	1.46433	0.396735	0.380284	0.300301	0.666613	0.618437	0.936351	0.697549	0.758976	0.528722	0.502386	0.622148	0.617049	0.884404	1.38804	0.65247
CAA - CCA	1.76797	2.36991	1.6587	1.0969	1.19055	1.37801	1.52832	1.30907	0.739894	0.814469	0.59277	0.657808	0.881066	0.720464	0.612109	0.488376	0.484282	0.691023	0.647273	0.587528	1.41292	0.658546
GCA - UUU	1.56272	2.05089	1.59728	0.988828	1.2667	1.0615	1.45892	0.835705	0.52202	0.409678	0.418544	0.546876	1.09426	0.614798	0.85654	0.539004	0.486707	0.578176	0.571495	0.942207	1.29574	0.569376
GCA - AGU	1.18102	1.55844	1.0581	0.735582	0.870178	1.24108	1.04975	0.804789	0.44439	0.634622	0.394075	0.520813	0.638457	0.491853	0.438571	0.365507	0.31259	0.493736	0.51303	0.435859	0.914214	0.521284
ACU - GAU	1.45592	1.62598	1.2427	0.824819	0.994038	1.30826	1.18721	0.716557	0.329448	0.317775	0.615647	0.570086	0.699614	0.640304	0.692808	0.500961	0.469826	0.588601	0.596442	0.594214	0.985993	0.594624
AAU - UAC	1.15601	1.01682	1.13547	1.41843	1.39406	1.12829	1.17224	0.649599	0.372676	0.65525	0.59741	0.594692	0.637757	0.547797	0.556809	0.537139	0.521297	0.582752	0.584036	0.584243	0.677818	0.590919
AAU - UGU	1.51889	1.93671	1.44469	0.959397	1.3092	1.02691	1.41028	0.734086	0.351485	0.484692	0.526413	0.484775	1.04723	0.514147	0.715102	0.489933	0.501503	0.516728	0.504905	0.802084	1.75573	0.487524
CUA - CAA	0.965044	0.690234	0.895431	0.709018	0.754406	0.864328	0.826237	0.685945	0.324458	0.301449	0.325968	0.281392	0.485013	0.32685	0.433066	0.273261	0.254733	0.310867	0.306746	0.440972	0.843167	0.297309
CCC - GCG	0.796951	0.916983	0.959203	1.31442	1.3116	0.805508	1.15479	0.355384	0.727774	0.835778	0.392815	0.538356	0.285505	0.426668	0.48257	0.554164	0.567232	0.496965	0.521709	0.635127	0.18046	0.496697
UCA - CGA	1.33087	1.30054	1.11837	0.841422	0.817725	0.760288	1.15821	0.845282	0.411022	0.506313	0.397236	0.423933	0.519907	0.499154	0.530514	0.354753	0.310511	0.44751	0.463708	0.467877	0.942927	0.453561
ACU - GGU	1.98884	2.6321	1.99536	1.40865	1.39428	1.6981	1.64893	1.01698	0.568314	0.489881	0.838029	0.927481	1.13731	0.945426	0.740863	0.645355	0.586548	1.05189	0.943745	0.781138	1.59817	0.931461
AUU - UUU	1.35167	1.91207	1.20882	0.774576	1.29145	1.43157	1.2735	0.619216	0.443594	0.537892	0.80979	0.586646	0.75858	0.665002	0.583395	0.512179	0.480757	0.578364	0.601633	0.777134	0.975501	0.632826
CAU - GCA	1.35931	1.56975	1.30112	0.806949	0.916381	1.19927	1.16866	0.641419	0.456472	0.289834	0.400461	0.467872	0.901039	0.478042	0.773717	0.538852	0.510291	0.460268	0.441303	0.850718	0.93594	0.463409
UUA - AAG	1.12391	0.971276	1.10047	0.792649	0.957412	0.81542	1.02847	0.232647	0.297177	0.225292	0.477702	0.502907	0.522969	0.526855	0.536468	0.361414	0.333398	0.471205	0.476545	0.588542	0.947759	0.523875
AGU - UAC	1.15218	1.07254	1.12162	1.37848	1.23232	1.06074	1.08602	0.827934	0.35153	0.914402	0.679508	0.627185	0.502163	0.586608	0.381546	0.339917	0.335263	0.614916	0.633442	0.416025	0.54732	0.634921
UUU - GCA	1.332	1.78837	1.43385	0.862366	1.17651	1.16025	1.30057	0.786263	0.54622	0.477084	0.472523	0.550348	0.927377	0.566688	0.736116	0.530435	0.50942	0.553196	0.550386	0.775784	0.810617	0.589909
CCU - UUC	1.00442	0.79118	0.914095	0.933917	0.909661	0.873152	0.955872	0.737188	0.319132	0.302695	0.641653	0.455022	0.322871	0.446882	0.409961	0.396997	0.38688	0.50048	0.485088	0.352172	0.427585	0.433846
UCU - AGG	0.560682	0.561771	0.520904	0.510915	0.447883	0.662591	0.5636	0.36208	0.116859	0.172167	0.306955	0.371637	0.117513	0.384741	0.196708	0.237285	0.226305	0.298727	0.316777	0.228526	0.311981	0.323972
GCU - UGG	1.28915	1.42712	1.20821	1.03536	1.07979	1.1255	1.13896	0.880444	0.392033	0.638438	0.590042	0.55507	0.584433	0.562858	0.573654	0.415659	0.376865	0.561327	0.543874	0.558141	0.822052	0.561897
UUA - CUG	1.20143	0.590333	1.06098	1.20578	1.28315	1.06481	1.17093	0.91234	0.429338	0.399303	0.51086	0.514084	0.57809	0.504756	0.516316	0.365281	0.366029	0.492037	0.47503	0.496507	0.799131	0.513132
GCU - AGG	0.681212	0.592942	0.558621	0.627829	0.518751	0.864307	0.584228	0.589678	0.197599	0.336966	0.394388	0.353614	0.111621	0.371562	0.196024	0.227439	0.225872	0.373642	0.375013	0.189701	0.304235	0.353413
ACU - AGG	0.63021	0.43181	0.531269	0.496142	0.427767	0.686902	0.505472	0.413681	0.112181	0.193528	0.383101	0.32696	0.169723	0.304358	0.204071	0.202361	0.213416	0.316592	0.317802	0.14726	0.247394	0.309987
AGA - CGU	2.04257	2.52236	2.0461	1.64396	1.60318	1.46038	1.81416	0.937719	0.430177	0.491564	0.630715	0.757598	1.04823	0.916141	1.14482	0.724362	0.725769	0.731994	0.739983	1.04391	2.58721	0.764781
UUU - AAU	1.33475	1.62917	1.35729	0.850169	1.0952	1.07724	1.32812	0.242628	0.337661	0.266548	0.635746	0.589958	0.792346	0.648563	0.643419	0.500338	0.476986	0.582024	0.593829	0.866531	1.24681	0.616629
ACG - CAA	1.47876	1.10001	1.56724	1.39463	1.48986	0.951763	1.57	0.930077	0.944931	0.830591	0.481259	0.558064	0.784228	0.639518	0.696417	0.494648	0.465671	0.589617	0.586186	0.756723	0.627162	0.573475
CCU - GCA	1.26527	1.89387	1.27393	0.823665	0.95006	1.31912	1.04481	0.791832	0.415134	0.38084	0.543982	0.602936	0.664459	0.579738	0.674129	0.601779	0.584105	0.588511	0.587871	0.589644	0.703737	0.629039
CCU - CGA	1.14963	1.30336	1.15625	0.796258	0.825162	1.25442	1.03585	1.02751	0.24872	0.52859	0.627316	0.560143	0.394873	0.575725	0.401757	0.4286	0.388623	0.597852	0.6022	0.279615	0.630941	0.564433
CUU - CCA	1.39946	2.02986	1.25795	0.859416	1.08433	1.39939	1.22815	1.50164	0.638341	0.978208	0.722302	0.619863	0.340358	0.678035	0.360359	0.522551	0.481463	0.633415	0.630297	0.333891	0.615684	0.628522
CAA - GCG	1.17233	0.859737	1.17084	1.31306	1.28379	0.714608	1.22933	0.888253	0.796993	0.863903	0.348322	0.479085	0.565085	0.486287	0.559202	0.345997	0.345011	0.467273	0.480258	0.527769	0.469807	0.478732
GCG - AGC	1.1295	1.78108	1.34721	2.20419	1.86814	1.53047	1.55244	0.50543	1.85021	1.18253	0.504909	0.607246	0.977141	0.611455	1.16952	0.72115	0.754916	0.63666	0.615088	0.942811	0.264119	0.616164
CCU - GUU	1.43313	1.98865	1.46528	1.05927	1.18154	1.39486	1.29536	0.802215	0.305974	0.425978	0.864387	0.684237	0.69659	0.6975	0.714874	0.54584	0.532987	0.698384	0.746864	0.68467	1.19575	0.705361
GUA - CCG	1.56489	0.776742	1.55066	1.54241	1.38894	1.16064	1.65106	1.15366	2.64834	0.779083	0.493347	0.454254	0.417954	0.499267	0.448672	0.441655	0.445255	0.473797	0.461197	0.463481	0.470322	0.462543
ACU - UAC	0.948635	0.864468	0.828386	1.06471	1.04346	1.17633	0.82181	0.640134	0.264434	0.42432	0.661337	0.575755	0.364837	0.529181	0.356228	0.388384	0.384517	0.562638	0.558292	0.331956	0.480079	0.564472
AAA - ACA	1.55024	2.06113	1.53161	1.06125	1.36673	1.38911	1.4073	0.852153	0.658456	0.536286	0.691168	0.625562	0.973289	0.629427	0.829747	0.611596	0.614487	0.618093	0.638597	0.958799	1.04366	0.632987
AGG - UAC	0.61148	0.922061	0.555799	1.17636	0.819348	1.40529	0.643701	0.530287	0.329078	0.521587	0.580056	0.599976	0.159	0.520639	0.238048	0.446696	0.440093	0.549446	0.576941	0.208235	0.168151	0.592079
AGA - CGG	1.15831	1.03931	1.20529	1.27864	1.36305	0.893965	1.18764	0.891027	0.653793	0.817861	0.597166	0.505611	0.494117	0.432719	0.418367	0.58991	0.603276	0.527441	0.516814	0.399908	0.615916	0.49912
AUA - GGG	0.254153	0.346766	0.255376	0.307992	0.230624	0.295614	0.247619	0.286507	0.176755	0.104844	0.137935	0.152423	0.0627493	0.110726	0.107003	0.153923	0.149643	0.12999	0.131635	0.0796399	0.121962	0.136739
AGG - CUC	0.602203	0.652789	0.634807	1.12183	0.718254	1.70354	0.740132	0.373874	0.231576	0.304249	0.591632	0.57675	0.273891	0.463726	0.350602	0.609257	0.608918	0.541204	0.55542	0.319734	0.249399	0.466874
GCA - CGA	1.46939	1.36515	1.27409	0.943524	1.01405	0.753018	1.20321	0.939701	0.618652	0.634108	0.347794	0.439166	0.57929	0.53404	0.606703	0.474799	0.464375	0.498189	0.463544	0.500623	0.919679	0.463399
CUC - AGG	0.876555	1.16815	0.95345	1.50179	1.12121	2.00377	0.95999	0.511865	0.225608	0.380085	0.729546	0.87714	0.38138	0.666436	0.426324	0.849835	0.875438	0.759566	0.807992	0.401195	0.373051	0.824186
UUU - GAA	1.23135	1.65758	1.26665	0.811615	1.0466	1.30644	1.14681	0.827156	0.496328	0.663641	0.578237	0.509018	0.60465	0.565086	0.53753	0.462704	0.430837	0.518445	0.513409	0.629237	1.10392	0.52557
CUA - GCA	0.767391	0.551757	0.775702	0.516319	0.600273	0.759366	0.649105	0.691389	0.44029	0.353891	0.249839	0.28719	0.301103	0.305174	0.320154	0.245357	0.2223	0.262775	0.279792	0.2639	0.389791	0.28012
GUA - UGC	1.12556	0.918303	1.1452	0.933528	1.0559	0.799652	1.19076	0.704284	0.47048	0.264396	0.475635	0.471324	0.406025	0.438716	0.529292	0.487631	0.489466	0.45143	0.434808	0.648394	0.877002	0.452972
GUA - AUU	1.1209	1.572	1.06409	0.710597	0.982296	0.816973	1.03276	0.614861	0.41344	0.451745	0.493651	0.509639	0.563119	0.514642	0.557935	0.354829	0.35437	0.518313	0.484688	0.603903	0.794871	0.513047
UCA - AUA	0.872935	1.13283	0.776492	0.528581	0.735145	0.963159	0.752494	0.411984	0.252385	0.21237	0.320786	0.341353	0.554497	0.399893	0.559126	0.341651	0.299891	0.339884	0.327928	0.617391	0.783954	0.355969
UCU - CCA	1.66762	2.20128	1.38716	0.926624	1.07959	1.53671	1.43524	1.25728	0.42854	0.662432	0.713866	0.794495	0.504483	0.77057	0.562201	0.640536	0.635549	0.787549	0.80318	0.447981	1.04973	0.817361
GUU - GAA	1.13156	1.63287	1.0886	0.7078	0.943823	1.37031	0.999765	1.19959	0.414659	0.831628	0.429013	0.37653	0.626484	0.524743	0.537877	0.353615	0.339379	0.397271	0.409771	0.613464	0.922323	0.397795
CCC - UUA	0.511128	0.37658	0.502023	0.372118	0.41261	0.477674	0.544031	0.190852	0.111668	0.0834977	0.269041	0.256566	0.233451	0.25624	0.227214	0.188579	0.159643	0.250908	0.22475	0.236772	0.464747	0.252085
CCA - AAA	1.4293	2.18687	1.49464	0.931904	1.21785	1.52186	1.31042	0.89663	0.449258	0.660065	0.68428	0.664755	0.828532	0.669097	0.65569	0.63001	0.580491	0.651345	0.656453	0.797424	1.26423	0.681427
AGG - GGG	0.233578	0.625399	0.216214	0.275878	0.324554	0.341373	0.332833	0.136206	0.0963795	0.321271	0.239547	0.183607	0.0850732	0.127898	0.108857	0.24063	0.226045	0.174499	0.201765	0.0790484	0.0913085	0.199049
UCG - CAA	1.66874	1.02772	1.78821	1.4742	1.58165	0.922554	1.68451	1.19741	0.93297	0.812878	0.611289	0.654652	0.759307	0.765548	0.60296	0.472993	0.468305	0.684383	0.709886	0.686839	0.8015	0.69922
GUU - UCA	1.19668	1.63328	1.05572	0.657401	0.999501	1.21897	1.0685	1.00163	0.420911	0.576579	0.488005	0.494723	0.56807	0.55032	0.542133	0.405429	0.367292	0.516679	0.531913	0.523371	0.837663	0.561862
AAU - CAU	2.05354	2.22081	2.07346	1.38956	1.68586	1.34273	1.94978	0.964892	0.614045	0.505501	0.639504	0.621021	1.45942	0.748533	1.23839	0.766403	0.776829	0.675717	0.676243	1.30768	2.00594	0.627675
CUU - GCG	0.760177	0.478731	0.653917	0.544496	0.651014	0.511198	0.682222	0.509142	0.636297	0.655408	0.193328	0.222872	0.277721	0.238009	0.243355	0.23044	0.213095	0.239417	0.249988	0.27316	0.162243	0.248885
UGU - GCA	1.15756	1.64096	1.01767	0.724916	0.851822	1.0096	0.965244	0.901203	0.546164	0.453294	0.344205	0.429695	0.727494	0.450641	0.550526	0.421724	0.385013	0.477305	0.474026	0.574361	0.697349	0.476593
GAA - ACA	1.60229	1.98829	1.55049	0.979058	1.38029	1.24739	1.35326	1.03948	0.666279	0.546598	0.698807	0.619753	0.80502	0.688836	0.822936	0.593906	0.55076	0.634285	0.606783	0.84362	1.1053	0.630638
GCA - GGU	1.20065	1.28397	1.10414	0.835018	0.853615	1.07609	0.983258	0.699758	0.395296	0.538123	0.479243	0.540065	0.526116	0.573976	0.505823	0.435427	0.428417	0.561175	0.536556	0.456611	0.649582	0.558599
GCU - UAC	0.924439	0.778239	0.946803	1.14309	1.07577	1.3353	0.895859	0.994249	0.59361	0.741214	0.561356	0.51415	0.402535	0.525989	0.399308	0.322203	0.323871	0.508278	0.473041	0.32879	0.436464	0.509459
AAU - AGU	1.35267	1.70955	1.3212	0.877337	1.07844	1.20213	1.21762	0.764473	0.467125	0.390599	0.542002	0.551211	0.78141	0.67676	0.639406	0.427877	0.407541	0.58478	0.578164	0.57251	1.46503	0.572504
GAU - AAU	1.72402	1.95531	1.72884	1.10378	1.35894	1.21258	1.60313	0.728674	0.549102	0.331005	0.609715	0.648889	1.14221	0.716148	0.955373	0.602778	0.574569	0.673816	0.656741	0.959576	1.67569	0.672653
UGU - AUC	0.852546	0.717239	0.869649	0.870249	0.66736	0.619854	0.81451	0.955389	0.723963	0.686066	0.3954	0.278464	0.247421	0.323514	0.24867	0.293184	0.274974	0.315352	0.290842	0.205606	0.314287	0.268739
CAU - GUU	1.43661	1.67297	1.36188	0.92691	1.08745	1.06804	1.27203	0.758616	0.289479	0.394744	0.658169	0.512919	0.794574	0.639362	0.671084	0.501775	0.474044	0.586856	0.584413	0.798679	1.27757	0.554273
GUU - AUA	1.06743	1.36356	1.07858	0.919981	0.970128	0.965871	1.03017	0.396388	0.283578	0.192524	0.44708	0.45609	0.678694	0.581435	0.735809	0.426446	0.40264	0.49011	0.475381	0.83133	1.09477	0.467004
CCG - AGU	1.32919	0.869196	1.49362	1.49473	1.44668	1.07858	1.49141	0.951166	0.583265	0.985676	0.655499	0.639397	0.717469	0.618627	0.573013	0.574778	0.566651	0.643554	0.71539	0.463891	0.557621	0.661709
CUU - UUU	0.93655	1.16752	0.811184	0.515386	0.827799	0.996376	0.927376	0.368942	0.22793	0.313878	0.578526	0.508319	0.387204	0.502895	0.319076	0.375205	0.34068	0.496104	0.511143	0.476392	0.736331	0.51323
CUA - AGA	1.01099	0.838318	0.974527	0.696799	0.855137	1.22228	0.924746	0.540171	0.292455	0.281678	0.553655	0.482628	0.265623	0.562902	0.323633	0.375969	0.38413	0.520308	0.536267	0.30446	1.04056	0.558669
GCG - GUA	0.935631	0.603514	0.991471	0.834991	0.814335	0.561904	1.0332	0.569492	0.859739	0.414026	0.32485	0.40599	0.301092	0.45174	0.265654	0.317783	0.322525	0.416867	0.408925	0.350684	0.383913	0.428643
GAU - CUU	1.57581	2.12621	1.55378	1.01991	1.30496	1.14351	1.50825	0.916756	0.641874	0.72765	0.804052	0.771908	0.527788	0.880823	0.472292	0.592542	0.562194	0.841917	0.85785	0.564959	1.04371	0.819922
CGA - GGU	1.35119	0.945206	1.24113	1.09923	1.00398	1.21319	1.22359	1.32263	0.39505	0.86717	0.604857	0.572894	0.433202	0.59261	0.41275	0.371317	0.344626	0.584101	0.578714	0.303947	0.740136	0.583281
UCC - GCG	1.0542	1.01321	1.37715	1.71437	1.67699	0.629899	1.34728	0.483848	0.984988	1.39186	0.523941	0.72249	0.363893	0.571954	0.435261	0.602796	0.607815	0.658512	0.687008	0.613046	0.177402	0.679049
GUC - GUA	0.877024	0.507902	0.834437	0.735848	0.834836	0.733863	0.865163	0.658719	0.608201	0.556754	0.279108	0.298488	0.299221	0.323208	0.424096	0.358568	0.345254	0.315591	0.313574	0.380768	0.379115	0.271167
GUC - AGG	0.801233	0.812143	0.914123	1.32067	0.886319	1.75094	0.979803	0.419401	0.172587	0.40556	0.729521	0.803831	0.332225	0.585265	0.457461	0.603002	0.58762	0.729884	0.747636	0.389567	0.3527	0.735842
ACA - AGU	1.42885	1.89256	1.32354	0.973585	1.18921	1.45102	1.24266	0.756701	0.273597	0.49393	0.551226	0.660268	0.868652	0.710445	0.643748	0.553112	0.519025	0.688409	0.68763	0.70925	1.49132	0.642394
GAG - AGG	1.05427	1.45706	1.0888	1.74066	1.30007	1.41603	1.23178	0.600444	0.155031	0.530787	1.06434	0.878548	0.418345	0.717107	0.503353	0.925979	0.897022	0.818826	0.837301	0.285435	0.536177	0.872242
AGG - UUG	0.725662	1.23686	0.675722	1.04327	0.702874	1.04236	0.69314	0.886919	0.268581	1.1854	0.57764	0.469611	0.213945	0.387983	0.195009	0.294735	0.281696	0.470158	0.456067	0.21078	0.237873	0.480693
GAU - UUU	1.74538	2.21271	1.78645	1.04961	1.49569	1.52105	1.69132	0.834763	0.704655	0.649804	0.684074	0.6809	1.27092	0.748181	0.849847	0.62445	0.604105	0.669893	0.655908	1.21182	1.58737	0.663918
CUA - GAA	0.743172	0.48838	0.667606	0.499318	0.574472	0.812489	0.680406	0.596951	0.360407	0.262508	0.295132	0.284219	0.207957	0.327734	0.289084	0.240761	0.222431	0.29847	0.289707	0.309854	0.530329	0.317058
ACG - UGU	0.99701	0.845426	0.920906	0.951394	1.03802	0.753696	0.984403	0.89415	0.631023	0.825293	0.338081	0.384863	0.472458	0.352109	0.371924	0.415004	0.384321	0.402535	0.418991	0.353528	0.348784	0.434557
UUG - GAA	2.11667	2.21399	2.29206	1.66152	2.0262	1.38672	2.07447	1.89717	0.616837	0.888874	0.939925	0.85088	0.932898	0.967463	0.856227	0.6391	0.59717	0.921555	0.906584	0.887062	2.17856	0.883753
UUG - ACU	1.43949	1.13332	1.34232	1.0819	1.09952	1.26787	1.2987	0.966269	0.20971	0.490564	0.543561	0.569922	0.690725	0.597295	0.790671	0.48198	0.447734	0.613835	0.616312	0.565283	1.25195	0.585948
AGA - CUG	1.55009	0.996362	1.49775	2.39823	1.9579	2.32199	1.64474	1.249	0.528806	0.860383	1.07333	1.01232	0.784465	0.948159	0.68357	0.93107	0.899149	1.02181	1.06894	0.668998	0.670654	1.06009
GUA - CGU	1.06353	1.17621	1.10281	0.889224	0.749356	0.57229	0.991899	0.467111	0.428062	0.292303	0.333673	0.315679	0.519031	0.323092	0.591076	0.43805	0.384175	0.315888	0.298061	0.626451	1.4737	0.323975
AUA - AGU	0.872935	1.09783	0.900187	0.725857	0.782348	1.15344	0.820737	0.47039	0.217113	0.267343	0.451383	0.467149	0.472954	0.465273	0.472226	0.394158	0.36263	0.493947	0.489561	0.51759	0.899224	0.488334
AUA - ACU	1.05356	1.10251	0.989555	0.771807	0.863927	1.09157	0.95142	0.571073	0.185825	0.294564	0.571003	0.470617	0.508234	0.465618	0.631052	0.386749	0.368419	0.479045	0.479858	0.715342	0.838087	0.483018
GAC - GCU	0.733367	0.530977	0.681468	0.89191	0.785438	0.768894	0.676853	0.552361	0.440179	0.508831	0.428173	0.344538	0.263389	0.328132	0.342886	0.373612	0.358098	0.350168	0.343303	0.332691	0.249418	0.318031
ACA - GGA	1.6189	2.25668	1.58056	1.24947	1.35999	1.48303	1.36542	0.836895	0.322247	0.378123	1.11342	0.870104	0.608684	0.88768	0.557826	0.872102	0.836272	0.950872	0.909278	0.493463	1.36593	0.91822
CAU - UCA	1.28028	1.49171	1.09775	0.724193	0.903695	0.992616	1.03898	0.800595	0.407903	0.323463	0.375905	0.40539	0.776862	0.452435	0.661923	0.461443	0.429523	0.376342	0.393588	0.646261	1.28197	0.43254
ACG - AAA	1.27089	1.21008	1.22461	1.23667	1.28834	0.942897	1.35984	0.935391	1.12805	0.682049	0.460066	0.478016	0.682623	0.521219	0.599389	0.530263	0.499712	0.518176	0.525743	0.556453	0.726484	0.485302
ACU - ACA	1.49604	1.95518	1.53641	1.0404	1.13782	1.25382	1.29105	0.888772	0.461456	0.391134	0.660689	0.683627	0.757945	0.681934	0.83099	0.565013	0.581772	0.63131	0.624115	0.723722	1.43722	0.704435
UGG - GUA	0.926025	1.01221	0.880487	0.661831	0.673608	0.747326	0.902944	0.460314	0.482078	0.238927	0.339024	0.344444	0.442236	0.443428	0.471714	0.337923	0.347565	0.381428	0.36495	0.541152	0.778556	0.378337
AUU - AAA	1.30099	1.78129	1.29665	0.859838	1.12394	1.07799	1.25017	0.477332	0.447655	0.326529	0.577309	0.543546	0.893133	0.624259	0.717134	0.485371	0.443427	0.551444	0.53505	0.889466	1.42248	0.58068
GCG - UAU	0.882263	0.566324	0.817053	0.850345	0.95393	0.448224	0.902258	0.527128	0.344566	0.432986	0.265588	0.333447	0.55616	0.349565	0.482398	0.368232	0.3696	0.341754	0.347312	0.50025	0.35613	0.359738
AGU - AUC	0.930568	0.744615	0.979843	1.01424	0.918713	0.846018	0.949034	0.796963	0.512607	0.602391	0.647912	0.464528	0.292905	0.480824	0.264069	0.424963	0.38898	0.49665	0.491115	0.227134	0.415212	0.483193
UGG - UCU	0.913494	1.1369	0.807423	0.696211	0.732269	0.872127	0.738962	0.525559	0.216096	0.351107	0.538843	0.391368	0.391972	0.439282	0.398418	0.434774	0.42363	0.420823	0.410523	0.435379	0.672226	0.41456
GGA - CCU	1.50307	1.6909	1.44197	1.13625	1.13194	1.335	1.31432	0.956832	0.323854	0.580386	0.974205	0.793185	0.479684	0.806259	0.556096	0.607862	0.588452	0.82367	0.80274	0.524744	0.849928	0.809592
CCA - UAU	1.81412	1.96041	1.68959	1.03381	1.22238	0.905763	1.62013	0.657575	0.246845	0.21571	0.58769	0.636603	1.24921	0.77231	0.955578	0.600406	0.564535	0.678237	0.688271	0.991708	1.7271	0.672872
GGA - UGU	1.43918	1.59886	1.45407	0.992738	1.0834	1.13376	1.32948	1.45913	0.599034	1.04861	0.719637	0.646708	0.359064	0.634598	0.334933	0.447762	0.403682	0.7718	0.763736	0.250932	0.75629	0.717516
CUU - CUA	0.960614	0.90976	0.789161	0.682643	0.768686	0.845417	0.855251	0.66066	0.232339	0.331791	0.531104	0.44607	0.260897	0.483017	0.292579	0.348501	0.326664	0.510763	0.480154	0.296467	0.715722	0.46896
AGC - CCU	0.551787	0.848623	0.511002	0.615543	0.568918	0.646378	0.524728	0.700065	0.329142	0.291354	0.336729	0.277503	0.180411	0.239492	0.262804	0.345029	0.333944	0.272706	0.265236	0.264602	0.321314	0.269947
GGA - AAU	1.9833	2.65309	1.97517	1.26342	1.75881	1.54532	1.81041	1.32305	0.561606	0.956254	1.13507	1.05557	0.62148	1.16154	0.679026	0.865183	0.815633	1.13663	1.15457	0.59173	1.12438	1.09874
GUU - GCU	1.65267	2.41819	1.50037	1.07896	1.17691	1.4697	1.31736	1.29844	0.652827	0.67409	0.610636	0.60378	1.22244	0.704214	1.01231	0.527659	0.506552	0.619548	0.621591	0.768747	1.21026	0.660162
CGU - ACA	1.13243	1.37768	1.06874	0.797186	0.816503	0.723806	0.969376	0.462349	0.419776	0.25929	0.347669	0.311548	0.65278	0.367101	0.686218	0.447682	0.425826	0.339451	0.340407	0.675405	1.50996	0.346583
AAU - CUU	1.55608	1.82682	1.53941	1.01701	1.33171	1.20903	1.47637	0.868527	0.556928	0.94245	0.804698	0.692963	0.571962	0.802966	0.500008	0.621164	0.586772	0.749679	0.766202	0.603455	1.18524	0.725127
UCU - GGU	1.88636	2.40725	1.73692	1.24772	1.22857	1.40222	1.58985	0.929035	0.400874	0.459012	0.833993	0.755266	1.03152	0.908492	0.790023	0.735089	0.695444	0.825503	0.836918	0.848546	1.80264	0.828124
UAU - AUU	1.29324	1.88079	1.29502	0.888858	1.13516	0.944039	1.26993	0.504709	0.220627	0.22041	0.66539	0.556565	1.01792	0.67184	0.822724	0.512028	0.492785	0.595232	0.576209	0.957448	1.22534	0.564859
CAC - GCU	0.848765	0.743567	0.769875	0.889122	0.916381	0.812958	0.831776	0.709206	0.486469	0.534148	0.441564	0.431266	0.326044	0.458222	0.390789	0.345625	0.327347	0.452982	0.444828	0.362214	0.267493	0.438604
GCA - AUU	1.27722	1.77901	1.22817	0.796261	1.09481	0.975804	1.1493	0.886292	0.435357	0.525055	0.45059	0.478331	1.05495	0.543438	0.670086	0.417542	0.37732	0.493837	0.517239	0.802688	1.04396	0.476956
CUU - AUA	0.814957	1.07972	0.817515	0.656498	0.723516	0.732796	0.74934	0.24718	0.195035	0.111794	0.372784	0.447508	0.376027	0.449592	0.482383	0.391047	0.36464	0.425765	0.445775	0.634561	0.773601	0.444102
GGC - UUA	0.88752	0.518551	0.87648	0.79246	0.812034	0.784832	0.844375	0.323772	0.19347	0.199773	0.373443	0.405218	0.55136	0.417047	0.58122	0.26159	0.246761	0.401032	0.397452	0.57038	0.77708	0.401291
UAU - GUU	1.47088	1.7512	1.39613	0.856748	1.038	1.06946	1.23826	0.623487	0.245415	0.421887	0.76303	0.546022	0.907073	0.686868	0.669038	0.495744	0.470594	0.593571	0.593701	0.810233	1.36807	0.563741
UCU - UCA	1.56074	2.22123	1.3444	0.910087	1.21405	1.32034	1.4319	1.08642	0.472225	1.4959	0.601301	0.63633	0.471068	0.698774	0.55292	0.596069	0.545584	0.653759	0.689654	0.509737	1.37372	0.698891
AAA - AUU	1.55283	2.26041	1.53474	1.01652	1.47546	1.7478	1.47089	1.15117	0.82278	0.802965	0.668367	0.611737	0.974922	0.666105	0.947305	0.630911	0.590062	0.614048	0.618134	0.978786	1.56363	0.612833
AGG - CUA	0.629638	0.508488	0.593891	0.731575	0.561376	1.04349	0.612581	0.443459	0.220833	0.183271	0.469708	0.348453	0.233582	0.398336	0.351639	0.32702	0.298768	0.394933	0.414171	0.299369	0.431733	0.372117
GUU - AAU	1.18659	1.39427	1.16308	0.799975	0.988303	1.07464	1.08864	0.468281	0.336226	0.260142	0.604748	0.541051	0.722671	0.641993	0.618263	0.395113	0.373653	0.578643	0.562658	0.730595	1.15151	0.549868
GCA - AGG	0.850108	1.10315	0.702197	0.714467	0.671152	1.03072	0.716631	0.607547	0.386888	0.38215	0.42767	0.489683	0.386193	0.41774	0.300517	0.422505	0.38636	0.468985	0.489407	0.289668	0.458532	0.50707
GUU - CCU	1.42846	1.78276	1.37395	1.03339	1.22805	1.36264	1.36958	1.38669	0.484326	0.731094	0.953712	0.772088	0.376237	0.77925	0.37442	0.539045	0.50924	0.808067	0.793328	0.363438	0.963973	0.79563
GAU - UCA	1.29246	1.62979	1.19357	0.698362	0.968569	1.23066	1.12708	0.876279	0.377335	0.438804	0.423867	0.51295	0.825659	0.597311	0.647431	0.436507	0.402555	0.534745	0.537897	0.672132	1.24055	0.510867
CAA - AUU	1.35087	1.84725	1.37842	0.919071	1.23313	1.28142	1.22506	1.06245	0.54795	0.719112	0.535825	0.545009	0.826076	0.605633	0.737342	0.453196	0.443457	0.578626	0.573353	0.779117	1.28457	0.569872
AGU - AUU	1.32908	1.62924	1.2227	0.938193	1.08742	1.37408	1.16468	0.949573	0.591771	0.679353	0.75315	0.619152	0.595596	0.629039	0.572599	0.497074	0.481207	0.594628	0.6069	0.554069	0.980697	0.617485
ACA - AAU	1.90354	2.40785	1.98237	1.2808	1.68279	1.45398	1.8114	0.712084	0.370174	0.403909	0.7038	0.777728	1.5301	0.912225	1.21861	0.840915	0.796487	0.765734	0.78583	1.33283	1.99099	0.789849
GCG - CUU	0.949545	0.730267	0.961095	0.793517	0.966948	0.742563	0.933916	0.614284	0.695041	0.633871	0.314282	0.37594	0.483865	0.39073	0.491031	0.315312	0.305605	0.384872	0.378936	0.739384	0.251017	0.389689
GCU - UUC	1.12743	1.04677	1.13014	1.21485	1.13962	1.23925	1.11598	1.19284	0.442507	0.474462	0.720825	0.593317	0.456987	0.627751	0.468119	0.480368	0.47535	0.649029	0.636368	0.405815	0.688108	0.610015
ACG - AGU	1.24474	0.894336	1.27338	1.29595	1.28821	1.26398	1.25713	0.846151	0.565149	0.963469	0.549736	0.598134	0.684969	0.576266	0.577312	0.632918	0.633903	0.609823	0.60614	0.439243	0.569212	0.632115
ACU - AUC	0.973767	0.583847	0.884896	0.83854	0.799575	0.669198	0.890038	0.654095	0.396287	0.307905	0.578467	0.415518	0.301353	0.43821	0.395358	0.419764	0.39662	0.436522	0.427733	0.310467	0.373711	0.433268
UCA - AAU	1.46605	2.04084	1.37066	0.829493	1.19299	1.3002	1.34393	0.6765	0.326062	0.807436	0.553571	0.63316	0.941886	0.680191	0.825198	0.531969	0.473988	0.633869	0.62285	0.867618	1.4223	0.645075
GGU - GCA	1.85856	2.07702	1.75327	1.25844	1.34203	1.2172	1.53373	0.966363	1.24059	0.543316	0.439636	0.67096	1.40625	0.741707	0.997479	0.604476	0.584859	0.701867	0.659951	0.977513	1.08734	0.706829
GGU - AUC	1.33431	0.94332	1.34604	1.50491	1.09983	1.1987	1.31008	1.24736	1.17548	0.787322	0.717711	0.542344	0.452164	0.64446	0.413277	0.527913	0.529547	0.629299	0.614295	0.38482	0.53964	0.559703
AAA - UCA	1.50251	1.78093	1.46307	0.844222	1.22051	1.36178	1.36364	0.915317	0.631381	0.539724	0.543062	0.55923	1.03386	0.640105	0.821284	0.526124	0.48557	0.575824	0.584887	0.840736	1.39801	0.568255
UAU - GGU	1.74491	1.90566	1.75229	1.08956	0.960862	1.13244	1.541	0.690794	0.42653	0.318711	0.619094	0.610807	1.24568	0.737991	0.803581	0.528209	0.51609	0.643473	0.639557	0.966078	1.91241	0.668263
GCU - GAA	1.22819	1.53906	1.12859	0.868526	0.948707	1.35539	1.00394	1.01708	0.396986	0.60922	0.505003	0.513677	0.655011	0.543495	0.684653	0.43407	0.409795	0.515321	0.521816	0.614656	1.09109	0.51884
CUU - CGU	1.3649	1.67664	1.31549	0.950532	1.1043	0.943413	1.22684	1.12044	0.513288	0.678917	0.747535	0.592771	0.392749	0.716569	0.436696	0.558225	0.49605	0.674938	0.685896	0.371666	0.972448	0.643556
UAU - UAC	1.38692	1.34127	1.40988	1.59636	1.62143	1.10353	1.51187	1.019	0.533191	0.802482	0.741803	0.664086	0.787887	0.694024	0.886526	0.673211	0.657098	0.650071	0.67832	0.85183	0.856835	0.664645
AGG - ACG	0.86254	1.34341	1.03771	1.6228	1.15684	1.49047	1.05085	0.719075	0.550051	1.12359	0.655479	0.821253	0.355765	0.721543	0.348715	0.603692	0.586895	0.812624	0.835061	0.313343	0.341233	0.798647
CAA - CAU	1.8133	2.10667	1.85074	1.3417	1.38453	1.1036	1.7437	1.01025	0.623911	0.578992	0.710182	0.663816	1.23798	0.781859	0.900599	0.545435	0.53965	0.711603	0.720313	0.937197	2.01439	0.722294
ACA - UUU	1.73727	2.33242	1.82913	1.17608	1.45432	1.23069	1.64363	0.640645	0.375493	0.390469	0.625487	0.625134	1.46005	0.789883	1.17355	0.763582	0.6968	0.669615	0.655898	1.36015	1.91154	0.626842
GGA - UUU	1.8793	2.30678	1.91182	1.30195	1.68214	1.53184	1.80157	1.23038	0.641255	0.969819	0.8906	0.974323	0.996128	1.01742	0.809178	0.641942	0.595727	1.04148	1.03118	0.834739	1.24464	0.986879
GUU - UUU	1.16183	1.51945	1.06416	0.660387	1.01643	1.34095	1.03215	0.549248	0.279967	0.45526	0.67227	0.602482	0.66837	0.62409	0.489718	0.459442	0.437218	0.594016	0.59138	0.759559	0.939645	0.611954
GCA - GAU	1.2799	1.8442	1.22366	0.821916	1.01708	1.08649	1.09385	0.817711	0.355353	0.373452	0.578296	0.64007	0.718257	0.628421	0.674703	0.583407	0.559681	0.647796	0.63626	0.661094	0.879745	0.62425
GAU - UGU	1.37381	1.92505	1.4352	0.876743	1.12896	0.932171	1.31751	0.984571	0.706045	0.709099	0.513855	0.479785	0.910139	0.57116	0.635501	0.431513	0.440441	0.534905	0.511822	0.687141	1.42648	0.54144
AGU - AGG	0.580275	0.369384	0.467583	0.516688	0.456365	0.804127	0.527121	0.487068	0.229689	0.319884	0.311469	0.341594	0.155497	0.298932	0.156174	0.259604	0.241041	0.347547	0.349129	0.126291	0.232822	0.320677
AAA - UUG	2.03231	2.21489	2.11574	1.69593	1.98178	1.27173	2.01564	1.01094	0.375049	0.438328	0.686294	0.697703	1.57309	0.878152	1.26413	0.752211	0.744655	0.770355	0.762961	1.26226	3.03102	0.724329
UCU - AAC	0.518955	0.293355	0.446689	0.438668	0.479606	0.484467	0.471314	0.360831	0.260156	0.208207	0.283016	0.248137	0.150205	0.243814	0.21151	0.214689	0.220604	0.227335	0.212398	0.203852	0.219036	0.257582
CCA - UGG	1.52896	1.70177	1.45054	1.07946	1.06649	0.961273	1.30674	1.05763	0.532733	0.435199	0.594029	0.628173	0.66291	0.787116	0.638719	0.607975	0.604246	0.642332	0.661857	0.570855	1.20211	0.602102
CAA - CAA	2.59122	4.44529	2.58609	1.84596	1.95257	1.74919	2.43856	1.41946	0.8658	1.04929	0.94251	0.761255	2.39193	1.02801	1.85222	0.852537	0.860837	0.836955	0.831365	1.89404	3.36706	0.856487
UAC - GUA	0.817835	0.6567	0.734888	0.682297	0.844199	0.889282	0.829592	0.763213	0.618782	0.500626	0.365854	0.434427	0.252966	0.433555	0.321908	0.294522	0.302032	0.463792	0.458486	0.304341	0.184608	0.440402
CCU - UGC	1.15868	1.03045	1.10957	1.14195	1.14195	1.01197	1.11327	0.767714	0.411139	0.540225	0.707721	0.598515	0.505459	0.523222	0.56147	0.476417	0.467717	0.648989	0.645013	0.553467	0.665015	0.607224
UUC - CCU	0.608938	0.594313	0.545163	0.641742	0.510041	0.616256	0.557592	0.582409	0.303564	0.308592	0.35191	0.294216	0.165389	0.331882	0.246241	0.30043	0.289741	0.325405	0.289228	0.171186	0.36114	0.27057
UUG - UAU	1.58638	1.17981	1.57639	1.26441	1.3888	1.04756	1.49678	0.819207	0.295493	0.375472	0.641628	0.56822	1.09219	0.632346	0.831766	0.565564	0.572309	0.607661	0.599952	0.930481	1.60721	0.616181
CAA - GUC	0.828176	0.493097	0.836098	0.745088	0.788418	0.893519	0.800879	0.561591	0.174961	0.473889	0.497185	0.383011	0.367938	0.405211	0.378271	0.373166	0.356331	0.396986	0.419722	0.324368	0.579565	0.388945
GGU - CCU	1.41861	1.61491	1.37966	1.12204	1.17323	1.04504	1.33303	0.799691	0.312763	0.482519	1.01259	0.797298	0.42376	0.770104	0.461172	0.574171	0.553182	0.855488	0.873053	0.439483	1.07159	0.836036
CUA - CCA	1.34478	0.831231	1.1479	0.944078	0.913637	1.28989	1.23767	0.916904	0.632507	0.561361	0.559287	0.524079	0.557809	0.572587	0.46673	0.49376	0.458023	0.550985	0.568926	0.435263	0.915453	0.509576
AGG - GGU	0.572591	0.852817	0.648643	0.657534	0.604526	0.810104	0.650274	0.378749	0.173695	0.296022	0.453144	0.500655	0.298876	0.489171	0.172357	0.297676	0.295526	0.509913	0.506224	0.219331	0.328711	0.516932
UGG - AAA	1.35707	1.48814	1.3098	1.04746	1.24882	1.18364	1.34706	0.858167	0.662862	0.519881	0.604832	0.607417	0.793945	0.615182	0.65039	0.607046	0.548357	0.62058	0.634577	0.741686	1.08712	0.632858
UUG - CCU	1.5066	1.19403	1.3796	1.0819	1.23292	1.12262	1.356	0.670014	0.245836	0.372528	0.630854	0.609601	0.783987	0.626717	0.916816	0.515353	0.505536	0.640646	0.584683	0.754976	1.60134	0.603516
CAU - GCU	1.31971	1.67181	1.27934	0.873426	0.908393	1.11943	1.07465	0.929329	0.414085	0.3803	0.586011	0.558815	0.698131	0.598144	0.622679	0.508373	0.480999	0.646076	0.586525	0.607809	1.19026	0.553047
CUU - AGU	0.869093	1.39471	0.823628	0.588987	0.599631	0.686443	0.745766	0.464007	0.276671	0.305375	0.469295	0.45756	0.37541	0.50203	0.315779	0.288985	0.272543	0.502147	0.520103	0.392633	0.847557	0.501576
UGU - AAC	0.644516	0.443342	0.648213	0.624686	0.646018	0.542236	0.644142	0.653438	0.627773	0.733632	0.256691	0.238041	0.208849	0.229038	0.22592	0.213075	0.19921	0.236664	0.223623	0.225836	0.238866	0.258024
UGG - GAA	1.13724	1.29683	1.15907	0.906809	1.00617	0.884273	1.1101	1.01077	0.753841	0.682097	0.483074	0.486841	0.52908	0.555247	0.465022	0.394272	0.381545	0.504027	0.473341	0.474472	0.833196	0.504851
ACG - UAU	0.989474	0.868101	0.983995	0.938508	1.11792	0.710522	1.14325	0.695975	0.432305	0.444725	0.353427	0.437238	0.745904	0.531997	0.607296	0.522408	0.525676	0.45402	0.452624	0.565187	0.485086	0.427094
CCU - UGG	1.09845	1.38115	1.07162	0.994959	1.00841	1.04866	0.995979	0.770358	0.319892	0.368106	0.725816	0.600231	0.567232	0.552621	0.596892	0.465728	0.431336	0.605873	0.648571	0.560761	0.825059	0.609138
AUA - ACA	1.34031	1.62117	1.41054	1.10075	1.23636	1.3384	1.31639	0.499911	0.332937	0.267349	0.543635	0.567204	1.18269	0.643144	1.0904	0.62055	0.573029	0.584023	0.587174	1.23553	1.37544	0.55418
CAC - GCA	0.804882	0.57833	0.764193	0.663841	0.822803	0.716984	0.786074	0.548851	0.540593	0.485746	0.294767	0.393516	0.349601	0.373323	0.40651	0.318021	0.327347	0.394689	0.41381	0.419716	0.175847	0.405342
AGG - ACA	1.12965	1.01441	1.10971	1.1357	0.966378	1.15952	1.01427	0.654589	0.24125	0.515761	0.715269	0.644012	0.470002	0.64504	0.341988	0.608214	0.608036	0.693759	0.690122	0.360954	0.715523	0.671638
CGA - GCA	1.3202	1.50304	1.18722	0.821281	0.892427	1.18049	1.08901	1.14572	0.595568	0.65402	0.504218	0.539384	0.611065	0.582356	0.587263	0.517133	0.463632	0.578071	0.582911	0.42978	0.777586	0.540228
UGG - CAA	1.34966	1.27467	1.36374	1.0778	1.18958	1.04572	1.24701	0.825854	0.472003	0.619096	0.564777	0.551685	0.804242	0.595026	0.689095	0.48979	0.461893	0.577999	0.569724	0.712779	1.25234	0.559232
UGC - GUA	0.943885	0.541251	0.983956	0.787312	0.893689	0.696141	0.987499	0.701309	0.592804	0.43988	0.398063	0.461981	0.331535	0.422735	0.404816	0.360376	0.340203	0.463032	0.45051	0.496575	0.330761	0.461042
UCA - UUU	1.20333	1.487	1.11419	0.655233	0.844772	0.910359	1.08633	0.560192	0.335507	0.310842	0.355924	0.43565	0.892533	0.530034	0.669633	0.44107	0.415423	0.458507	0.441647	0.745937	1.29565	0.449621
UCC - AGA	1.6926	1.46214	1.62287	1.64532	1.70501	1.52433	1.84584	1.19319	0.353264	0.764054	1.01566	1.12381	0.614867	0.957927	0.634233	0.819926	0.773646	1.10076	1.12153	0.708431	0.859112	1.12127
AGG - ACU	0.818021	0.603164	0.78449	0.842407	0.741566	1.05119	0.696687	0.531702	0.0820252	0.316596	0.67098	0.608784	0.244792	0.494237	0.234346	0.435246	0.395626	0.565751	0.573107	0.183799	0.420143	0.593065
UCU - GCU	1.33559	2.02643	1.25312	0.889184	0.980007	1.28571	1.07375	0.88485	0.443081	0.457878	0.708663	0.695895	0.660927	0.775224	0.578141	0.623682	0.614455	0.712846	0.691118	0.527734	1.07405	0.694494
AUA - CCA	2.05098	2.2171	2.06985	1.72009	1.72777	1.69327	1.89917	0.628774	0.560469	0.308813	0.683571	0.777507	1.68356	0.959834	1.46836	1.08616	1.04359	0.82024	0.79204	1.51526	2.21568	0.806895
UUC - UCU	1.0826	0.666585	0.889251	0.805748	0.794465	0.728684	0.88497	0.514293	0.27947	0.244091	0.447158	0.397716	0.419497	0.486952	0.522043	0.52788	0.456793	0.425932	0.424204	0.431652	0.742759	0.399663
UAC - GCG	0.981248	1.31899	1.13438	1.68088	1.50645	1.21464	1.29046	0.680678	1.99689	2.07882	0.469809	0.580425	0.272732	0.501645	0.402632	0.636469	0.674142	0.561609	0.557068	0.432891	0.0956844	0.557492
GCG - ACG	1.51994	1.12097	1.7318	2.59048	2.35564	1.66538	2.00144	0.947935	2.33981	2.11835	0.531634	0.695636	1.15832	0.689951	1.17936	0.85149	0.881736	0.732288	0.686478	1.10151	0.332278	0.703373
UAU - GCA	1.30833	1.66244	1.32716	0.832002	0.996432	1.1265	1.17741	0.619493	0.311588	0.228969	0.468803	0.527612	1.15705	0.585891	0.966221	0.571923	0.559585	0.538753	0.550844	0.95528	1.11598	0.548294
ACC - UUA	0.665822	0.467849	0.601729	0.510691	0.567097	0.582896	0.539001	0.398309	0.173238	0.190341	0.308722	0.342223	0.270173	0.392136	0.298329	0.201759	0.209525	0.336938	0.331735	0.259848	0.492418	0.329266
CGU - AUA	0.872623	0.931946	0.863236	0.8273	0.675626	0.578474	0.706699	0.304375	0.315158	0.111527	0.327932	0.296758	0.49268	0.327977	0.619196	0.405674	0.406126	0.285979	0.275359	0.612241	1.19276	0.315577
GCU - ACG	0.970312	0.696051	0.933466	0.912131	0.845466	0.938058	0.889162	0.81646	0.690012	0.692194	0.434973	0.394139	0.307915	0.41564	0.574892	0.375772	0.375165	0.414054	0.401347	0.490342	0.366025	0.381151
CGU - AGG	0.74937	0.770722	0.765602	0.837035	0.628559	0.71843	0.734724	0.515551	0.217931	0.271208	0.405939	0.471249	0.268235	0.49129	0.344846	0.415122	0.414944	0.469964	0.462	0.275261	0.531765	0.450818
GGU - UCA	1.13501	1.43779	1.04812	0.751304	0.861024	1.12414	1.00412	0.889468	0.501468	0.537503	0.370664	0.428462	0.685173	0.574713	0.42706	0.329848	0.346449	0.492859	0.47087	0.532179	1.42479	0.489039
CAC - CCU	0.34705	0.242056	0.341785	0.471447	0.355702	0.584273	0.370017	0.3753	0.20742	0.303954	0.332815	0.220547	0.0905704	0.170874	0.119351	0.236586	0.218566	0.213387	0.201853	0.118491	0.133988	0.189815
GCG - UCA	0.778762	0.31805	0.640675	0.609287	0.718108	0.513278	0.697036	0.441381	0.454207	0.442965	0.207113	0.263177	0.404448	0.258408	0.376233	0.303428	0.27275	0.264586	0.261652	0.385	0.341768	0.268089
UCU - CGU	1.32936	1.40828	1.24142	0.821217	0.921213	0.870511	1.19286	0.922594	0.35998	0.435002	0.580055	0.518511	0.606558	0.663482	0.600852	0.515684	0.490502	0.596292	0.559415	0.431794	1.20485	0.526043
CUA - UGU	0.692865	0.459594	0.621052	0.554416	0.53672	0.541808	0.544517	0.470276	0.252254	0.149658	0.289401	0.248617	0.255919	0.28974	0.332167	0.256916	0.219678	0.253492	0.279393	0.317474	0.703585	0.256252
UGU - CCA	2.01358	2.61002	1.99034	1.3254	1.52382	1.72229	1.82281	1.54381	0.733198	1.01457	0.690193	0.930529	1.20425	0.904816	1.03422	0.685631	0.642358	1.01183	1.03281	1.04581	1.5958	1.01857
CGA - UAU	1.82397	1.79462	1.69821	1.01505	1.3413	0.763555	1.61331	1.04642	0.434103	0.460224	0.677409	0.780905	0.955051	0.943972	0.752109	0.664153	0.654796	0.852551	0.809677	0.718979	1.13292	0.782317
GCC - UUA	0.793542	0.50713	0.777254	0.58105	0.606018	0.651439	0.698781	0.46135	0.199497	0.172785	0.36187	0.364971	0.354071	0.369407	0.331674	0.279306	0.250836	0.349304	0.352174	0.354182	0.789277	0.369858
AAU - GUU	1.84157	2.22715	1.79645	1.22526	1.57383	1.49909	1.72185	0.955602	0.480882	0.550034	0.938994	0.784481	1.18241	0.906526	1.03016	0.810702	0.741902	0.839453	0.851865	1.12852	1.79983	0.808753
CUA - CAU	0.855401	0.542478	0.876779	0.683351	0.675531	0.702774	0.831552	0.57413	0.34901	0.256088	0.318785	0.340208	0.421751	0.35853	0.449382	0.348504	0.318815	0.344185	0.327453	0.486641	0.795267	0.324768
GCG - UUU	0.897461	0.600499	0.860175	0.801825	0.978103	0.566684	0.955747	0.66866	0.737347	0.948176	0.313908	0.309028	0.433641	0.312488	0.407688	0.324756	0.322443	0.312478	0.317669	0.512496	0.331758	0.339658
CAU - GAU	1.33334	1.56781	1.23587	0.771218	0.885593	0.868342	1.105	0.665926	0.367897	0.35307	0.557657	0.474349	0.883759	0.492305	0.710882	0.464287	0.430015	0.499017	0.483387	0.797405	1.39695	0.471288
UGG - AGG	0.970813	1.19934	0.963018	1.32493	0.941179	1.34351	1.05991	0.78499	0.297661	0.846218	0.80391	0.767884	0.336695	0.613518	0.413232	0.652539	0.590917	0.779377	0.786198	0.222312	0.423685	0.788349
AAA - CCA	1.64683	2.3664	1.60056	1.1539	1.3182	1.57768	1.52582	1.42667	0.872858	0.912462	0.715091	0.803516	0.944978	0.86623	0.703951	0.564879	0.581208	0.787323	0.742902	0.759825	1.57704	0.801834
AUA - AUU	1.23847	1.43563	1.18472	0.849562	1.14747	1.11309	1.14469	0.600333	0.309088	0.423395	0.628897	0.566775	0.828821	0.61446	0.797578	0.574302	0.534731	0.565012	0.568592	0.878154	1.00622	0.589191
CGA - UGU	1.3018	1.39981	1.31934	0.964042	1.00688	0.690683	1.27263	1.25926	0.581069	0.773902	0.611321	0.615917	0.43034	0.601522	0.348046	0.449147	0.39521	0.648316	0.670153	0.294264	0.911923	0.710434
UUG - GUA	1.22321	1.26064	1.20247	1.00273	0.966798	0.884768	1.28863	1.09437	0.51567	0.460937	0.540822	0.525156	0.488081	0.626914	0.547521	0.398036	0.38847	0.563033	0.562711	0.546098	1.35293	0.556992
CUC - CCU	0.313596	0.215845	0.249081	0.230359	0.245601	0.275913	0.272016	0.310237	0.125835	0.188833	0.185545	0.127941	0.0676353	0.117751	0.0774265	0.188579	0.171679	0.125815	0.130206	0.0517495	0.107411	0.137193
AGG - UCA	0.501901	0.400166	0.492193	0.60617	0.40547	0.860491	0.448691	0.431661	0.153126	0.33924	0.282128	0.374975	0.191107	0.327535	0.201476	0.260779	0.23683	0.348709	0.363957	0.215296	0.299176	0.334954
AUA - UUU	1.71977	2.13499	1.7684	1.39661	1.60159	1.21808	1.69705	0.610989	0.626355	0.365264	0.780634	0.790406	1.23822	0.910397	1.30047	0.764731	0.764727	0.739973	0.737731	1.46726	1.68201	0.765371
ACU - GAA	1.20484	1.35138	1.07398	0.74971	0.925299	1.26828	0.98428	0.80146	0.266937	0.380829	0.58047	0.579348	0.659297	0.595485	0.651795	0.489981	0.471868	0.555638	0.556053	0.592238	1.1222	0.570109
UAU - GCU	1.38236	1.57475	1.27674	0.825399	0.932207	1.20339	1.07396	0.855995	0.289982	0.338561	0.696163	0.543663	0.758886	0.62309	0.737367	0.52219	0.520457	0.594805	0.576363	0.695263	1.39689	0.5718
ACA - CAU	1.38591	1.62816	1.39218	0.952866	1.11002	0.911122	1.20559	0.644595	0.385906	0.265067	0.476647	0.490733	1.12526	0.583353	0.889927	0.592907	0.57163	0.534876	0.554107	1.08779	1.36491	0.527471
ACA - GAU	1.49735	1.91819	1.59895	0.986129	1.27641	1.2464	1.42838	0.620964	0.275966	0.273668	0.726806	0.700091	1.11649	0.719692	1.06139	0.794155	0.780241	0.698701	0.689103	1.06983	1.45735	0.718816
UGU - GAA	0.951005	1.45789	0.8469	0.633591	0.754705	1.01532	0.83374	0.98892	0.541289	0.58474	0.43774	0.370858	0.56649	0.378429	0.48906	0.329261	0.301745	0.391669	0.390409	0.483166	1.01351	0.374353
UUA - CGC	1.08232	0.858933	1.09727	0.843629	0.998173	0.708403	1.02544	0.467048	0.521643	0.333139	0.35378	0.343447	0.766895	0.36782	0.766553	0.360347	0.349037	0.334335	0.327985	0.774897	1.37903	0.342506
GGA - UGG	1.75692	1.7293	1.77763	1.43367	1.63792	1.3125	1.78473	1.78824	0.886235	0.933985	1.09967	1.04848	0.377858	1.13113	0.326468	0.810118	0.787416	1.05923	1.09415	0.235178	0.861237	1.02395
GGG - ACU	0.394185	0.333706	0.404855	0.399316	0.329944	0.403364	0.371232	0.313088	0.105843	0.283737	0.285931	0.186981	0.110419	0.160084	0.127109	0.340468	0.299669	0.194978	0.187108	0.121051	0.223283	0.166167
UGC - GCA	0.799425	0.413236	0.806208	0.710725	0.695132	0.700159	0.684593	0.494299	0.383558	0.400935	0.2475	0.387615	0.392786	0.359054	0.428961	0.357531	0.331782	0.398314	0.41308	0.490831	0.224924	0.364829
GCG - CCU	0.964128	0.649722	0.965779	1.00055	1.12439	0.784772	1.01262	0.428487	0.26236	0.314915	0.489915	0.533902	0.639233	0.496722	0.79562	0.490487	0.505695	0.514799	0.505169	0.811034	0.381361	0.505557
CCG - ACU	1.16237	0.522218	1.15598	1.12184	1.17172	1.00414	1.17095	0.810171	0.409266	0.664346	0.585871	0.538584	0.525168	0.537138	0.598384	0.594575	0.570854	0.561606	0.587769	0.505664	0.604382	0.538725
UCA - GUU	0.961579	1.31493	0.85506	0.589767	0.736295	1.12859	0.815471	0.719436	0.230173	0.359761	0.521468	0.505385	0.624501	0.524845	0.525938	0.354273	0.30008	0.503335	0.501982	0.538191	0.871987	0.481695
UCA - AGU	1.10239	1.45546	1.09336	0.768956	0.90595	1.4261	1.00749	0.751022	0.244681	0.487123	0.529934	0.535697	0.676261	0.694097	0.632488	0.434326	0.367582	0.584227	0.596834	0.644274	1.4146	0.597765
UUA - AGC	0.953105	0.846786	1.02492	0.714008	0.967611	0.780614	0.924604	0.341365	0.412045	0.287144	0.402061	0.466412	0.538782	0.531397	0.582813	0.35377	0.318184	0.46982	0.475593	0.694005	0.972919	0.511675
ACU - CUA	0.980461	0.576745	0.998359	0.703029	0.774148	0.90985	0.868391	0.514114	0.158802	0.206553	0.587099	0.495819	0.367664	0.529366	0.465101	0.371292	0.344843	0.470442	0.500042	0.331485	1.03976	0.508085
CGU - ACU	0.96827	1.37768	0.878828	0.692531	0.68068	0.680949	0.85631	0.596187	0.349813	0.307202	0.569115	0.437047	0.426483	0.467269	0.451872	0.432985	0.390592	0.427456	0.42019	0.465033	1.11327	0.423003
GUA - UAC	0.828354	0.523134	0.731754	0.662914	0.650398	0.605367	0.739395	0.462026	0.257301	0.190461	0.383394	0.436419	0.289009	0.434599	0.329209	0.412192	0.386626	0.424175	0.40409	0.38832	0.373831	0.453317
CCA - UUU	1.60043	2.2101	1.56137	0.962613	1.24093	1.122	1.50077	0.726788	0.418197	0.411784	0.580596	0.675981	1.37055	0.749176	0.93083	0.569934	0.522539	0.723809	0.722368	1.15322	1.83585	0.711414
UCU - CAG	0.873669	0.713773	0.833373	0.843788	0.849641	0.84427	0.897938	0.588934	0.251629	0.378093	0.636759	0.453005	0.334288	0.492124	0.424376	0.497325	0.466817	0.479627	0.476094	0.35647	0.655634	0.463505
UCU - GAC	0.670615	0.415384	0.557448	0.57641	0.594987	0.719293	0.579563	0.370095	0.192956	0.26234	0.442089	0.344415	0.25568	0.344995	0.338293	0.379627	0.385734	0.315482	0.308994	0.312701	0.312993	0.344855
AGG - GCG	0.600987	1.35825	0.702197	1.07882	0.896823	0.832064	0.815933	0.536071	0.388735	0.838586	0.600735	0.651824	0.258277	0.543874	0.302137	0.491401	0.47552	0.617583	0.604795	0.306986	0.249316	0.638084
UGU - CGA	1.54461	1.60268	1.5786	0.976042	1.21284	1.19827	1.40828	1.66278	0.44758	1.08611	0.614625	0.622418	0.754749	0.691005	0.667646	0.636702	0.59056	0.714471	0.689192	0.619417	0.966879	0.605537
ACU - GUU	1.57675	2.0218	1.49435	1.07693	1.26951	1.51488	1.32464	0.947177	0.393171	0.540014	0.913826	0.813677	0.977213	0.822909	0.917518	0.693661	0.6584	0.854996	0.777773	0.928406	1.25501	0.790484
GGG - CAA	0.468237	0.53062	0.531095	0.603166	0.512957	0.388081	0.496693	0.398237	0.299062	0.273223	0.227453	0.283043	0.263698	0.265862	0.263739	0.248772	0.238005	0.27571	0.288962	0.247749	0.383723	0.265778
AAA - AGG	0.924875	0.860912	0.818472	0.770605	0.909645	1.01669	0.908806	0.550682	0.290688	0.377147	0.608383	0.634973	0.316096	0.588406	0.310125	0.429123	0.414139	0.632969	0.675922	0.366179	0.57137	0.663299
AGU - AGU	1.65305	2.34294	1.43939	1.17471	1.14314	1.64024	1.46628	1.74869	1.13296	0.938244	0.778958	0.764201	0.706601	0.813558	0.636548	0.483588	0.494933	0.763251	0.760198	0.505559	1.70448	0.769304
GCU - UGC	1.30242	1.38943	1.26879	1.26062	1.24924	1.29821	1.18587	1.33254	0.675292	1.02278	0.711357	0.611769	0.628916	0.61112	0.675188	0.528171	0.498037	0.657135	0.647191	0.629801	0.877957	0.616298
UGU - CUA	0.886344	0.549125	0.939604	0.642968	0.665293	0.797505	0.807727	0.605243	0.38209	0.363577	0.316963	0.324196	0.411021	0.396133	0.43727	0.321146	0.292284	0.361839	0.377181	0.406405	1.02422	0.323481
GUA - CAC	0.809865	0.518177	0.797512	0.757139	0.793215	0.805652	0.789393	0.507796	0.687212	0.361535	0.383201	0.367629	0.383689	0.374059	0.387737	0.41474	0.415301	0.370405	0.381101	0.493617	0.423643	0.370465
GGU - GAA	1.3189	1.64253	1.27779	0.973452	1.0076	1.04723	1.20103	1.13617	0.709987	0.82097	0.414347	0.494747	0.900246	0.594313	0.594878	0.360443	0.340819	0.542532	0.530074	0.652865	1.53031	0.544939
AGU - UUU	1.38323	1.64815	1.46809	0.916181	1.34879	1.44812	1.41368	0.847937	0.358497	0.502627	0.690448	0.713636	1.1048	0.733613	0.733438	0.534263	0.492991	0.735086	0.736775	0.977412	1.63777	0.768538
UCA - CAU	1.26308	1.36152	1.09667	0.732052	0.84292	0.761459	1.04618	0.718391	0.295019	0.3066	0.393426	0.44835	0.821321	0.582035	0.722248	0.410986	0.384387	0.487272	0.481476	0.724272	1.2835	0.48077
AAG - AGG	1.03966	1.52116	1.14481	1.87986	1.27919	1.51348	1.21257	0.560109	0.205821	0.598596	1.18002	1.13848	0.444082	0.965367	0.456839	0.855283	0.878232	1.18803	1.12898	0.352529	0.513719	1.07326
GAU - AUA	1.39145	1.81786	1.51754	1.18464	1.27754	1.03151	1.35986	0.40119	0.343987	0.152395	0.586149	0.701069	1.08188	0.768278	1.10635	0.751779	0.701058	0.715603	0.717699	1.17917	1.63304	0.694464
CUU - AGG	0.574768	0.529102	0.536858	0.511329	0.444487	0.628567	0.510205	0.330236	0.0990764	0.24376	0.351781	0.424552	0.138496	0.40651	0.159742	0.244744	0.224787	0.424187	0.450082	0.208744	0.344758	0.446146
GUA - GGC	0.874146	0.489997	0.749977	0.698433	0.794211	0.807372	0.731989	0.436779	0.376942	0.254596	0.425451	0.396743	0.359032	0.429286	0.48851	0.438878	0.429031	0.395164	0.396262	0.497461	0.483871	0.390987
UGU - GGU	1.65096	1.96925	1.48064	1.01125	1.05393	1.45338	1.44828	1.18141	0.741661	0.82193	0.646887	0.649697	1.0331	0.697864	0.740322	0.544218	0.518241	0.739087	0.685013	0.771617	1.61974	0.740977
UUG - UGU	1.17526	0.96097	1.12357	0.993328	1.16763	0.856078	1.12522	0.898375	0.41424	0.586797	0.500053	0.513145	0.742552	0.476186	0.502712	0.430233	0.423533	0.563202	0.504072	0.523067	1.31872	0.523221
GAA - AUU	1.55912	2.17484	1.61316	1.07793	1.45514	1.54617	1.48879	1.37498	1.01171	1.03008	0.6981	0.672173	1.00271	0.793953	0.898537	0.58992	0.565437	0.67888	0.671719	1.01025	1.47576	0.682572
AAA - CGA	1.65204	2.02606	1.67314	1.22172	1.32706	1.09343	1.63354	1.82396	0.880084	0.91319	0.780199	0.664623	0.694697	0.770387	0.729988	0.640722	0.598379	0.757272	0.782015	0.619596	1.40987	0.749577
CGU - UCU	1.15904	1.39288	1.05411	0.762043	0.777009	0.688894	0.942982	0.650712	0.345205	0.313772	0.595854	0.48068	0.468866	0.609641	0.47329	0.485142	0.476819	0.51144	0.471796	0.530421	1.2456	0.519454
AUU - GUA	1.47248	1.89625	1.42643	1.0129	1.2443	1.13837	1.31551	0.805754	0.518126	0.415795	0.769584	0.680749	0.880949	0.758728	0.916882	0.684918	0.692258	0.660583	0.627875	0.993869	1.4133	0.657752
GCU - AUC	0.952338	0.601556	0.857831	0.934956	0.813937	0.916618	0.901603	0.862726	0.53342	0.393248	0.570249	0.484089	0.372993	0.582394	0.436197	0.401216	0.386177	0.533284	0.501756	0.365309	0.347083	0.451405
GAC - GGU	1.08437	0.957799	1.09137	1.34143	1.27572	0.866525	1.17949	0.929864	1.77953	1.13806	0.578101	0.434566	0.385392	0.506111	0.461649	0.495756	0.503696	0.466164	0.454631	0.451971	0.375653	0.457049
UUG - UUG	1.90629	1.90039	1.94819	2.16115	1.8569	1.24647	1.8426	1.7253	0.615811	1.10155	0.984804	0.772658	1.48911	0.859716	1.13712	0.726044	0.720894	0.794879	0.776591	1.20204	1.85769	0.781801
AAU - AGG	0.616202	0.533418	0.592663	0.531529	0.497279	0.679711	0.575511	0.452456	0.173731	0.177791	0.346596	0.397218	0.276114	0.385041	0.283871	0.280672	0.260978	0.411036	0.417418	0.270542	0.34068	0.398652
ACU - GCA	1.64889	2.0315	1.57338	0.968662	1.19629	1.46422	1.21399	0.959767	0.54719	0.433449	0.697495	0.835969	1.11111	0.837201	1.03979	0.657183	0.625275	0.873403	0.785802	0.862377	1.13078	0.830964
GGU - UUG	1.84051	1.86093	1.75476	1.43908	1.60659	1.32002	1.80681	1.89628	1.14881	1.02001	0.624387	0.681504	1.28301	0.823294	0.70284	0.539249	0.533693	0.747173	0.745406	0.794996	1.717	0.826259
GCA - UCA	1.38215	1.56753	1.34208	0.884064	0.983175	1.17557	1.18172	0.873711	0.596229	0.41093	0.506028	0.560152	0.973853	0.664399	0.73371	0.609758	0.572061	0.568151	0.550703	0.733358	1.37614	0.595754
ACU - GCU	1.5739	1.97889	1.46233	1.0886	1.20698	1.64622	1.23477	1.19051	0.59421	0.546522	0.884226	0.810753	0.972971	0.778247	0.753378	0.684542	0.632114	0.79791	0.837152	0.582973	1.45164	0.859618
CAU - GGU	1.67019	1.66815	1.69588	1.15093	0.973505	1.09345	1.48905	0.990073	0.549015	0.512272	0.646626	0.689532	1.07905	0.801665	0.712119	0.520973	0.520284	0.731285	0.741489	0.861984	1.76459	0.714489
ACA - CUU	0.960851	1.43985	0.892219	0.591108	0.843506	0.854372	0.862846	0.677126	0.432336	0.43112	0.445932	0.475609	0.624456	0.542403	0.522906	0.369191	0.341725	0.495165	0.517117	0.613475	0.837547	0.508745
CCA - GGA	2.10351	2.7216	1.99952	1.46729	1.63312	2.01559	1.81947	1.37066	0.417756	0.71232	1.48513	1.44309	0.691563	1.42155	0.619378	1.06734	1.13916	1.39785	1.41463	0.597604	1.52929	1.43136
GGU - CGA	1.49068	1.51375	1.61459	1.01203	1.16804	1.30378	1.45831	1.54128	0.542267	1.00212	0.674725	0.702322	0.782449	0.819361	0.727983	0.550752	0.542878	0.757555	0.74665	0.574493	0.935644	0.744699
UUC - GUA	0.837159	0.726404	0.735544	0.708725	0.676444	0.643227	0.819851	0.737736	0.493131	0.402323	0.390951	0.436549	0.287886	0.509923	0.408303	0.299172	0.316996	0.441807	0.446106	0.321352	0.356616	0.425989
AAA - GAC	0.700924	0.541901	0.691207	0.765986	0.787333	0.798605	0.695824	0.610343	0.413611	0.452455	0.412323	0.360905	0.318788	0.373779	0.401102	0.447675	0.433098	0.367175	0.349461	0.377767	0.389178	0.365397
CUC - GUU	1.00465	0.725074	1.0246	0.809592	0.981197	0.865012	1.08	0.634293	0.617231	0.724405	0.440807	0.44392	0.688555	0.485867	0.590464	0.494838	0.48574	0.471748	0.481456	0.493931	0.386552	0.472409
GCU - CGA	1.11612	1.47546	1.15344	0.817721	0.945181	1.45715	1.10225	1.24978	0.398892	0.694609	0.667298	0.6119	0.548329	0.74911	0.592933	0.469819	0.435398	0.700901	0.730131	0.362873	0.948446	0.676094
CCU - ACC	0.756048	0.572607	0.786763	0.79398	0.573395	0.715676	0.715503	0.728903	0.597057	0.448467	0.44491	0.339248	0.236555	0.392647	0.329307	0.339087	0.328796	0.391542	0.394303	0.264395	0.409351	0.350061
CGA - AAA	1.33357	1.55676	1.34855	0.769987	1.13032	1.02555	1.28933	1.00931	0.521234	0.562068	0.795328	0.67805	0.569092	0.763454	0.596992	0.560705	0.533385	0.66161	0.70328	0.636213	1.04	0.683632
CGU - GUA	1.01623	1.35824	1.00847	0.743737	0.697405	0.623387	0.886489	0.53923	0.516627	0.217353	0.346108	0.30209	0.654382	0.468321	0.638633	0.468637	0.41084	0.33745	0.329109	0.739841	1.43888	0.322953
GCA - GUU	1.3634	1.83948	1.28181	0.893574	1.1093	1.31437	1.10481	1.1216	0.382291	0.602301	0.698016	0.714126	0.910505	0.739065	0.714698	0.473707	0.442334	0.769094	0.740861	0.721785	1.09377	0.746917
AAU - GAU	1.78088	2.01204	1.74178	0.995392	1.32648	1.36966	1.57931	0.85012	0.554599	0.421374	0.730915	0.700988	1.37262	0.778285	1.13029	0.728062	0.711951	0.741858	0.726088	1.11808	1.92258	0.721333
UUU - AGU	0.975455	1.43206	0.982226	0.638872	0.764091	0.872042	0.896329	0.467219	0.355623	0.425415	0.497844	0.475362	0.682784	0.503638	0.552979	0.416815	0.387268	0.515052	0.497463	0.595315	1.16847	0.483314
GCG - CAU	1.26405	0.811606	1.45263	1.17534	1.39911	0.625042	1.26399	0.548122	0.50538	0.445412	0.402809	0.507338	1.14571	0.530698	1.12801	0.609587	0.604333	0.51431	0.513914	1.28172	0.499474	0.541208
GGU - UAC	1.33224	1.401	1.42789	1.63566	1.4206	1.2737	1.40587	1.20371	0.732406	1.2437	0.757877	0.825673	0.764104	0.916296	0.461943	0.467389	0.464364	0.907615	0.926073	0.654934	0.877703	0.926057
CAA - GGC	0.928166	0.694729	0.88023	1.1164	1.01923	1.01266	0.890718	0.782644	0.335927	0.490709	0.502141	0.503187	0.548787	0.458978	0.696973	0.535236	0.508749	0.499217	0.481454	0.591063	0.614168	0.476186
CUA - CGA	1.03842	0.865804	1.02536	0.877117	0.832067	0.808479	1.03048	1.06383	0.571778	0.612109	0.479701	0.455592	0.318334	0.547099	0.46989	0.454079	0.404997	0.504636	0.491977	0.340099	0.771252	0.466874
GCG - UCG	1.03934	1.08591	1.16416	1.97464	1.89454	0.956007	1.31609	0.987885	1.97129	1.98616	0.494833	0.50253	0.680656	0.542602	0.719366	0.609178	0.58483	0.552205	0.52262	0.616327	0.335533	0.494806
GCA - ACU	1.34161	1.80892	1.29769	0.847197	1.07384	1.39374	1.21289	1.0117	0.361463	0.491004	0.643672	0.672064	1.20202	0.674068	0.97441	0.420999	0.404475	0.699187	0.691884	0.928326	1.19101	0.677963
UCA - UUG	1.71018	1.57584	1.66923	1.27243	1.32894	1.03511	1.50978	0.974883	0.397661	0.303422	0.583593	0.638678	1.08938	0.761086	0.945924	0.668233	0.678097	0.688207	0.653631	0.911191	2.47999	0.670564
CCU - UCA	1.12319	1.25493	0.987937	0.63209	0.742302	1.03728	0.916426	0.941406	0.408848	0.429059	0.510332	0.516232	0.398408	0.545549	0.469056	0.476546	0.442213	0.583221	0.55382	0.488174	0.947566	0.540646
CCU - AGC	0.859562	0.771476	0.864445	0.751228	0.747721	0.617564	0.761225	0.604239	0.37509	0.362381	0.420537	0.405991	0.380868	0.455468	0.609606	0.371008	0.374018	0.404635	0.384779	0.512457	0.597395	0.3677
GGA - AUU	1.53097	2.15112	1.52494	0.983635	1.40947	1.27666	1.34559	1.62238	0.504926	1.19285	1.02274	0.882637	0.613958	0.940594	0.560646	0.556349	0.534517	0.942126	0.933979	0.477202	0.914437	0.909082
UUC - GCA	0.769785	0.528308	0.667628	0.696888	0.68951	0.608925	0.722433	0.524655	0.360031	0.337404	0.361243	0.441407	0.337228	0.429989	0.396741	0.29228	0.307031	0.473714	0.470583	0.320043	0.290624	0.434625
GGU - CAU	1.928	1.89858	1.98018	1.33219	1.34569	1.23497	1.68485	1.06961	0.473469	0.676697	0.831174	0.872656	1.15481	0.990624	0.92041	0.65966	0.623443	0.918908	0.942701	1.04822	1.98976	0.910542
CAU - UAC	1.18592	1.0687	1.2166	1.29839	1.29979	1.0568	1.16027	1.02161	0.834842	0.810005	0.629777	0.596367	0.675308	0.660441	0.646515	0.610048	0.579206	0.564078	0.57034	0.729942	0.738192	0.57017
CUA - GCU	0.757472	0.470617	0.698132	0.536881	0.588785	0.823346	0.671183	0.630852	0.267547	0.35438	0.369802	0.382422	0.272472	0.436306	0.390233	0.23867	0.225522	0.44592	0.41908	0.314828	0.48928	0.385227
GGG - GUA	0.27256	0.272694	0.308159	0.267048	0.242079	0.309767	0.344854	0.240535	0.19672	0.169902	0.183745	0.174977	0.119204	0.133161	0.0946214	0.172585	0.178663	0.155933	0.156359	0.126351	0.247327	0.14772
CCA - GAU	1.5462	2.11172	1.51447	1.02228	1.13392	1.33437	1.39036	0.975737	0.355697	0.474316	0.727768	0.809423	1.0116	0.828759	0.97411	0.760974	0.683077	0.823219	0.846645	0.90808	1.45394	0.822363
AGU - UGU	1.13617	1.53076	1.08785	0.733427	0.893824	0.942301	1.06018	0.845563	0.271328	0.643061	0.529097	0.570226	0.753714	0.636818	0.431907	0.378322	0.342961	0.651595	0.60435	0.46762	1.42253	0.62551
CCA - UCA	1.93984	2.30414	1.73847	0.991709	1.18254	1.62699	1.81216	1.37706	0.719235	0.608075	0.773729	0.744316	1.16516	0.900807	0.951418	0.843494	0.845055	0.801225	0.781699	0.936155	2.13924	0.821121
AUC - GCU	1.24572	0.841038	1.19273	1.11328	1.09557	1.0144	1.18975	1.15013	0.837847	0.908298	0.571184	0.615546	0.587027	0.641915	0.564813	0.509064	0.469879	0.642138	0.674933	0.402245	0.388209	0.594776
AAA - GCG	0.941197	0.78729	0.986516	0.981408	1.11895	0.587164	0.989233	0.820074	1.28353	0.694131	0.328035	0.401147	0.60822	0.409161	0.548362	0.347187	0.338847	0.402231	0.417369	0.541848	0.390463	0.415152
UUU - CGA	1.29936	1.67289	1.35901	0.836204	1.17092	1.04993	1.2479	0.788934	0.445979	0.596079	0.624481	0.620606	0.953284	0.746233	0.822362	0.631968	0.610154	0.694554	0.657597	0.826833	1.04046	0.686434
UAU - CGA	1.77421	1.79462	1.73732	1.10067	1.42476	1.13228	1.6814	1.51355	0.697832	0.813062	0.703775	0.703958	1.20355	0.839957	0.972714	0.725212	0.6956	0.750802	0.76313	0.888882	1.26323	0.729416
GUU - UGU	1.39875	2.05554	1.25312	0.888538	1.12629	1.27285	1.29239	1.45023	0.655143	1.27752	0.681811	0.593827	0.804706	0.61245	0.642943	0.485492	0.475897	0.645503	0.652212	0.715869	1.25301	0.627502
AGU - UCA	1.36021	1.99302	1.2562	0.97754	1.06611	1.43564	1.16879	1.21785	0.343696	0.714888	0.648372	0.688537	0.915787	0.82939	0.602447	0.47784	0.446452	0.734479	0.702649	0.705275	1.78849	0.733349
GGA - CUU	1.1411	1.35911	1.10666	0.683313	0.962324	1.21314	0.96885	0.875706	0.338905	0.751793	0.696935	0.677206	0.479244	0.73944	0.478415	0.438341	0.397687	0.718113	0.751316	0.4787	0.725526	0.727909
UUU - GCU	1.34918	1.67352	1.36305	0.852275	1.05599	1.3517	1.24716	0.917787	0.550171	0.561716	0.793905	0.622831	0.833991	0.687658	0.793482	0.65312	0.61609	0.684001	0.680646	0.676784	1.36504	0.657498
GAA - AGG	1.03441	1.13122	0.964965	0.872289	0.985025	1.00621	1.03696	0.740217	0.404308	0.364761	0.802975	0.800573	0.354024	0.706216	0.326094	0.483252	0.460964	0.771993	0.773701	0.33668	0.646656	0.799713
UGG - GCA	1.08452	1.34541	0.998828	0.790757	0.856149	0.961291	0.991693	0.771884	0.49136	0.460863	0.426714	0.576187	0.742872	0.582338	0.647142	0.454062	0.502487	0.592818	0.560704	0.612344	0.792034	0.564847
GUU - GAU	1.33716	1.91602	1.19852	0.811908	1.03883	1.40416	1.1195	1.07108	0.542087	0.916452	0.515072	0.527119	1.03783	0.64994	0.878012	0.527749	0.485669	0.553642	0.552963	0.941264	1.29958	0.531019
ACU - CCU	1.38533	1.65369	1.36185	1.00038	1.12934	1.36563	1.12109	1.23076	0.340213	0.492579	1.06896	0.928983	0.470814	0.937596	0.48653	0.56801	0.654902	0.963431	0.981151	0.307561	0.918003	0.923423
UUG - AAU	1.88825	1.66875	1.90241	1.53811	1.62016	1.40417	1.87618	1.41668	0.532267	0.6368	0.874843	0.72757	1.35669	0.817759	1.25851	0.865193	0.852217	0.789947	0.788247	1.03779	2.16443	0.775455
GCA - UUG	2.13264	1.84595	2.01527	1.56343	1.66392	1.12838	1.89322	1.33116	0.670031	0.432207	0.687058	0.811712	1.65965	0.866482	1.39437	0.813227	0.769536	0.835039	0.853367	1.32552	2.05355	0.823999
GUC - GGU	1.62667	1.20582	1.69209	1.52458	1.56815	1.08501	1.60535	1.32328	2.08587	1.24577	0.622762	0.565311	0.96215	0.704803	0.630809	0.65326	0.643547	0.623732	0.582513	0.774711	0.934046	0.558822
ACG - UCA	0.978358	0.505887	0.935457	0.890905	0.951814	0.830568	1.02089	0.68095	0.628418	0.641635	0.384368	0.407989	0.649111	0.446676	0.595639	0.466984	0.437365	0.394499	0.391885	0.563861	0.594865	0.374424
GCU - CUA	1.06587	0.746495	1.12399	0.727264	0.807066	0.986206	0.876512	0.579237	0.219272	0.231032	0.565113	0.57089	0.420877	0.62714	0.55055	0.412529	0.38753	0.597746	0.60277	0.397702	1.20203	0.574618
CUU - CAC	1.0004	1.07527	1.01496	1.02603	1.16661	1.2983	1.07254	0.913538	0.558921	0.976802	0.861848	0.698691	0.334141	0.778513	0.350877	0.531054	0.486751	0.747459	0.765188	0.310755	0.542572	0.739672
UCG - UCU	1.1756	0.821551	1.19707	1.07612	1.1468	0.927618	1.20581	1.19054	0.766414	0.814811	0.505639	0.487273	0.497415	0.553047	0.582149	0.583753	0.58321	0.521888	0.50587	0.54734	0.852996	0.474916
UCU - ACG	1.06748	0.623325	1.0349	0.875112	0.825806	0.76465	1.01004	0.952524	0.454	0.670769	0.564634	0.487341	0.308822	0.511648	0.458948	0.488319	0.465739	0.46444	0.476122	0.522322	0.468682	0.484548
CCA - CAA	1.71282	2.27079	1.57686	1.03899	1.16061	1.29309	1.40186	1.06897	0.489985	0.616003	0.739343	0.748846	1.35641	0.845368	0.937046	0.70365	0.691728	0.75034	0.766653	0.974399	1.67339	0.764327
CAA - GAG	0.882707	0.693271	0.889354	0.958944	0.876698	0.860523	0.850316	0.547906	0.362482	0.472248	0.486721	0.431523	0.444431	0.474491	0.521918	0.550048	0.542138	0.452301	0.443365	0.460778	0.933239	0.430926
ACU - CAC	0.772303	0.657062	0.721909	1.01016	0.874159	1.0062	0.80285	0.798995	0.276012	0.598699	0.665743	0.508507	0.363172	0.481304	0.45157	0.455841	0.401046	0.502558	0.511701	0.323541	0.483462	0.522969
GAC - GUU	0.895478	0.84488	0.829919	0.916587	1.00932	0.941726	0.923118	0.983188	0.677407	1.00087	0.49834	0.43933	0.374936	0.502547	0.470771	0.443197	0.421463	0.490853	0.477807	0.472059	0.300867	0.444817
GUU - GGU	1.69074	2.44998	1.57978	1.23878	1.13765	1.4302	1.50362	1.22925	0.879531	0.990665	0.654825	0.703113	1.42903	0.859206	0.871397	0.581799	0.562282	0.828977	0.744237	0.953768	1.86472	0.724143
CAA - UUG	2.17853	2.32723	2.42681	1.77168	2.02688	1.06052	2.11481	0.854959	0.303916	0.282561	0.793092	0.901537	1.63571	1.13483	1.32593	0.834921	0.811458	1.00722	0.997591	1.29356	4.3633	0.957086
ACU - UUC	1.12768	0.844889	1.00272	1.11017	1.0403	1.04797	1.03362	0.850675	0.286459	0.385876	0.835456	0.713685	0.499961	0.673767	0.509789	0.528303	0.494574	0.740323	0.734358	0.414769	0.711562	0.704842
UUA - CCC	0.82584	0.707236	0.885298	0.740299	0.730664	0.719097	0.852769	0.428809	0.236669	0.20489	0.392296	0.392033	0.573809	0.424607	0.455875	0.313819	0.285077	0.396969	0.390618	0.441643	1.54869	0.39874
GAA - GGG	0.366361	0.357316	0.412899	0.455607	0.432737	0.392667	0.381188	0.531433	0.508648	0.469818	0.195383	0.187386	0.103824	0.138514	0.145288	0.221643	0.207122	0.166526	0.176091	0.121609	0.183953	0.173191
CCA - CGA	1.76451	1.87309	1.64878	1.2688	1.20861	1.17116	1.67408	1.36912	0.55565	0.899407	0.742992	0.807231	1.01326	0.888116	0.818167	0.760794	0.71384	0.926612	0.878887	0.680958	1.4646	0.870902
GAA - CGA	1.45778	1.54005	1.42635	0.99442	1.19715	0.917315	1.42659	1.67517	0.897843	0.981253	0.682199	0.613143	0.591958	0.687156	0.641335	0.519723	0.494472	0.641061	0.633665	0.523724	1.10834	0.628109
GCG - ACA	1.2968	0.736519	1.29458	1.08172	1.17005	0.749899	1.27523	0.600841	0.68531	0.443636	0.430579	0.445119	1.1975	0.494514	0.978042	0.647691	0.652631	0.485482	0.474319	0.959539	0.636001	0.483873
CUA - UCA	0.854608	0.543392	0.813959	0.421366	0.591872	0.774388	0.778614	0.6218	0.298669	0.231799	0.330792	0.330914	0.433111	0.468818	0.403377	0.324654	0.303188	0.349132	0.365968	0.391925	0.866633	0.323163
ACC - AGA	1.44545	1.5696	1.41258	1.52589	1.58929	1.49761	1.49813	1.32013	0.448726	0.834236	1.01865	0.979779	0.660396	0.883353	0.609972	0.856926	0.850646	1.02521	1.01324	0.761768	1.01304	1.06989
UCU - GUC	1.00497	0.678226	0.993352	0.790866	0.853149	0.724624	0.841776	0.471051	0.274437	0.309911	0.574451	0.393788	0.665884	0.425739	0.592259	0.669607	0.599481	0.409933	0.407059	0.58733	0.670422	0.405014
ACU - CUC	1.04998	0.483982	0.996763	1.0446	1.01384	0.970507	1.00148	0.664587	0.199072	0.373477	0.864157	0.539607	0.511671	0.527651	0.490349	0.69775	0.712134	0.544611	0.56021	0.343207	0.729577	0.552296
GUA - AGG	0.583366	0.476084	0.546944	0.528016	0.508492	0.722176	0.551247	0.387225	0.28159	0.189872	0.402066	0.434842	0.190162	0.392715	0.176643	0.28293	0.273564	0.405372	0.406108	0.242497	0.470641	0.426175
GCU - GAU	1.42378	1.64745	1.32588	0.931614	1.03217	1.31986	1.14892	0.967985	0.434611	0.470151	0.67059	0.679215	0.959388	0.757009	0.88562	0.584016	0.557522	0.700337	0.697916	0.81029	1.32994	0.688624
CGA - GCG	1.29346	0.806677	1.29098	1.54287	1.3892	0.947513	1.4465	1.33492	1.11542	1.28124	0.525851	0.657527	0.657506	0.728586	0.754127	0.526263	0.5201	0.70949	0.6605	0.462053	0.450686	0.667198
CCU - GCG	0.928631	0.562171	0.850224	0.956105	0.92315	0.711399	0.812781	0.612331	0.394507	0.544836	0.46233	0.586791	0.354875	0.488448	0.465053	0.484177	0.460039	0.559383	0.534804	0.489361	0.31128	0.539889
GGA - AGG	1.04948	1.22237	1.0193	0.831923	1.05747	1.31954	1.06583	1.15775	0.451183	0.903737	0.91028	0.788607	0.25522	0.732737	0.210911	0.589128	0.566038	0.830698	0.827597	0.164777	0.415722	0.797184
CAC - GGU	1.23476	1.09206	1.27053	1.4167	1.34152	0.985534	1.28261	1.21709	1.849	1.24596	0.601545	0.581771	0.561225	0.670875	0.49361	0.439055	0.45685	0.623439	0.590794	0.527528	0.490557	0.606107
GGA - ACA	1.50296	2.49028	1.5399	1.05074	1.32333	1.46058	1.3222	1.50641	0.537977	0.933437	0.971112	0.943681	0.679076	0.959541	0.659513	0.849078	0.824699	0.981955	0.935539	0.602409	1.31667	0.889092
CGA - UCU	1.25852	1.40058	1.20177	0.814	0.92291	0.762793	1.23664	1.11974	0.40565	0.636712	0.783187	0.744386	0.384589	0.834541	0.398184	0.487492	0.442083	0.797381	0.77779	0.313923	0.813711	0.723721
GCU - GGU	2.45675	2.99594	2.24077	1.834	1.65284	2.00578	2.02979	1.40855	1.02178	0.969566	1.08622	1.13109	1.87397	1.27356	1.22206	0.987652	0.944046	1.16695	1.17195	1.30656	2.59519	1.2316
GUG - UCA	0.973687	0.609019	0.898446	0.878339	0.878108	0.766278	0.875597	0.648154	0.577847	0.486489	0.455936	0.409426	0.532707	0.436557	0.483524	0.455821	0.465056	0.443291	0.452382	0.498412	0.704747	0.460782
GGU - GUU	1.75264	2.35624	1.67074	1.38347	1.45844	1.43103	1.50229	1.14135	0.866205	0.689873	0.827471	0.791563	1.58868	0.943225	1.0181	0.684271	0.632194	0.809652	0.809387	1.12127	2.01568	0.825975
UUG - GCA	1.92524	2.03258	1.85315	1.36771	1.46095	1.19043	1.84465	1.57267	0.650256	0.841409	0.768355	0.863067	1.31321	0.962965	1.0579	0.689777	0.662758	0.869014	0.881346	0.994487	1.91732	0.876057
CGA - GAU	1.51714	1.4614	1.44936	0.983045	1.16574	0.955575	1.40621	1.21904	0.450354	0.614456	0.719542	0.703921	0.883849	0.840424	0.843613	0.537598	0.515516	0.738093	0.744547	0.626097	1.26677	0.731923
GAA - CCA	1.34022	1.72162	1.28046	0.823436	0.972618	1.14461	1.1822	1.32871	0.787204	0.901924	0.588116	0.604602	0.671898	0.68738	0.54762	0.517424	0.529276	0.655212	0.651258	0.564037	1.12856	0.670252
GUU - AUU	1.29869	1.68201	1.26217	0.951389	1.10883	1.30131	1.26896	0.785746	0.402177	0.587505	0.867383	0.744762	0.876031	0.854762	0.815788	0.554054	0.513896	0.708215	0.695173	1.00094	1.19726	0.754621
CCU - CGU	1.17402	0.983374	1.08567	0.826942	0.851477	0.981058	1.04809	0.924354	0.29767	0.504472	0.616194	0.585858	0.519047	0.612377	0.631332	0.491322	0.45203	0.615401	0.584568	0.379649	1.06996	0.612939
UAU - GAU	1.58119	1.82121	1.51985	0.907291	1.06037	1.05438	1.35651	0.634967	0.342719	0.272181	0.682751	0.607112	1.35718	0.717559	1.04102	0.605931	0.569851	0.621017	0.628959	1.20376	2.0032	0.617363
GAU - GAA	1.75984	2.31344	1.73669	1.06579	1.3975	1.59716	1.54914	1.42772	0.753036	0.687575	0.834997	0.854715	1.07804	0.951037	0.996968	0.785081	0.749117	0.877629	0.873761	1.01429	1.87214	0.864758
CAC - AGG	0.796186	1.53102	0.818848	1.42726	1.06333	1.53375	0.958843	0.720401	0.311833	0.48676	0.977811	0.937307	0.485868	0.739675	0.576356	0.831367	0.814377	0.826991	0.837963	0.631161	0.343525	0.892283
UUC - GCU	1.0005	0.692379	0.825768	0.863038	0.795273	0.761431	0.876102	0.792503	0.494857	0.430274	0.473353	0.500435	0.416779	0.508631	0.535118	0.422634	0.418568	0.539116	0.540604	0.34906	0.533407	0.501359
GGA - GAU	1.49832	1.90583	1.50323	1.01063	1.23246	1.32282	1.34634	1.43654	0.42037	0.939249	0.917254	0.902985	0.592006	0.956383	0.599083	0.671155	0.642659	0.946489	0.945598	0.631466	1.06193	0.931093
AUA - GCG	0.92871	0.607258	0.903552	1.05941	1.05329	0.697371	0.928849	0.641922	0.907892	0.432398	0.401044	0.452904	0.539563	0.439154	0.653151	0.512033	0.513279	0.467872	0.45072	0.65179	0.431142	0.43721
GUG - UCU	1.06147	0.724364	1.00872	1.02082	1.07097	0.690829	0.963282	0.618759	0.492538	0.457059	0.662292	0.518179	0.493582	0.571258	0.489693	0.594018	0.584545	0.573017	0.542175	0.564711	0.668962	0.568135
UCA - CUU	0.771561	0.905653	0.599482	0.413032	0.581897	0.730026	0.686154	0.662421	0.301207	0.419321	0.313312	0.405132	0.39557	0.501331	0.329201	0.232935	0.194301	0.411631	0.371737	0.348064	0.703118	0.432231
GGU - CCA	1.86861	2.16113	1.6956	1.06195	1.18604	1.44675	1.59028	1.33529	0.700204	0.786029	0.659177	0.875451	1.12241	0.968629	0.957149	0.688145	0.702924	0.932866	0.939181	0.950275	1.61565	0.909943
CAA - AGG	0.914117	1.17301	0.925556	0.950734	0.965029	0.901687	0.931463	0.671746	0.27274	0.312657	0.793827	0.751658	0.330032	0.683265	0.397558	0.485558	0.469123	0.786397	0.817916	0.395888	0.784635	0.745747
CCU - UUG	1.57244	1.80483	1.52827	1.29749	1.42326	1.16659	1.48385	1.12562	0.358337	0.380878	1.05098	0.954426	0.659626	0.968722	0.826365	0.750717	0.741199	0.985554	1.01511	0.689757	1.70805	1.01172
GAA - UGG	1.44803	1.67082	1.39875	1.15964	1.24477	1.05281	1.34823	1.05522	0.876472	0.458343	0.633253	0.617293	0.942079	0.752487	0.911387	0.709506	0.742286	0.662805	0.653116	0.971834	1.38985	0.626309
GGA - UCU	1.59633	2.13093	1.54879	1.10897	1.26069	1.21956	1.39879	1.22579	0.410633	0.782393	1.25032	1.08685	0.49468	1.22266	0.460267	0.727115	0.700539	1.17252	1.16137	0.379023	0.989674	1.15505
AGC - GUA	0.996894	0.655157	1.01595	0.830544	0.847477	0.82365	0.955767	0.717967	0.792729	0.50811	0.416896	0.440701	0.528193	0.517517	0.613081	0.461166	0.478634	0.4255	0.425872	0.751907	0.377569	0.436384
CGA - CCU	1.19143	1.13947	1.18178	0.931269	0.986811	0.895025	1.12353	1.02215	0.326775	0.918501	0.691828	0.666357	0.495454	0.69696	0.56539	0.498291	0.453053	0.694959	0.668659	0.489326	0.728101	0.685698
AGA - GCC	1.02886	0.95836	1.08105	1.18682	1.09905	1.51332	1.06915	0.631723	0.180055	0.31782	1.00844	0.851445	0.401673	0.844887	0.475481	0.761173	0.766034	0.877844	0.903214	0.401443	0.925781	0.883936
GUU - CGA	1.20687	2.07937	1.06584	0.766313	1.05634	1.19795	1.11459	1.82961	0.551825	1.12174	0.737811	0.67526	0.48771	0.75769	0.468784	0.482838	0.450344	0.740666	0.742668	0.39069	0.809862	0.694962
CGA - UCA	1.27962	1.35441	1.14845	0.659571	0.827905	0.832935	1.04695	1.31946	0.675635	0.704968	0.455919	0.557455	0.503289	0.614128	0.443486	0.466348	0.445241	0.586993	0.587723	0.398116	0.916153	0.558989
UUG - AGG	1.26751	1.80719	1.26837	1.68339	1.30885	1.45054	1.31243	1.2549	0.268581	1.36415	1.13729	0.957245	0.755526	0.954154	0.598513	0.70403	0.711352	0.984197	0.983955	0.436834	0.967209	0.968295
AUC - CCU	0.421568	0.374357	0.425351	0.431424	0.324441	0.524598	0.398754	0.594821	0.281779	0.331075	0.316167	0.23898	0.126932	0.193052	0.129034	0.294903	0.263946	0.242127	0.22518	0.110351	0.188423	0.21156
GGA - AGU	1.80529	2.57116	1.64733	1.17372	1.46631	1.49037	1.6805	2.1841	0.822767	2.09224	1.09722	1.04796	0.435951	1.13047	0.543672	0.605325	0.588453	1.1057	1.1206	0.368967	1.09583	1.06656
GCG - AAU	1.17413	0.888176	1.21408	1.19973	1.23991	0.646219	1.25222	0.573726	0.545259	0.656295	0.55644	0.625563	0.924085	0.599645	0.83123	0.634057	0.630076	0.622313	0.617173	0.739842	0.669019	0.623483
CUG - AGA	1.65023	1.33993	1.61677	2.17283	1.89022	1.99477	1.72362	1.41647	0.472702	0.89469	1.2932	1.3047	0.882652	1.21245	0.819454	1.02376	1.04427	1.28928	1.29039	0.717875	1.12335	1.24072
UUU - AUU	1.41681	1.61791	1.34709	0.90753	1.2582	1.17888	1.36944	0.512261	0.499783	0.528476	0.932998	0.725223	0.941277	0.886045	0.798358	0.681454	0.657117	0.738414	0.745908	1.0838	1.25354	0.786299
UCA - ACU	1.10763	1.53121	0.998818	0.688384	0.892185	1.35627	1.03776	1.07099	0.335156	0.670769	0.500572	0.569687	0.77425	0.588271	0.760585	0.402981	0.379234	0.579961	0.558527	0.733866	1.37138	0.568977
CCA - AGU	1.62225	2.0367	1.35096	0.991709	1.08907	1.55976	1.35395	1.14193	0.347896	0.832027	0.75128	0.88877	0.913749	0.914193	0.775106	0.580461	0.539935	0.933153	0.978759	0.754451	1.67286	0.942935
UGU - CAC	1.16065	0.815095	1.2827	1.28989	1.32054	1.15549	1.24535	0.903372	0.806871	1.11679	0.711258	0.633154	0.688454	0.702206	0.663448	0.558519	0.594494	0.675778	0.654382	0.65599	0.687216	0.668075
UGG - GCU	0.920822	0.882415	0.873841	0.734876	0.768339	0.985278	0.781761	0.888724	0.327866	0.504393	0.570913	0.502278	0.392362	0.538818	0.454424	0.412647	0.388471	0.510942	0.524387	0.405055	0.784336	0.509542
UUU - AUA	1.12657	1.2456	1.21083	0.920588	1.12994	0.97201	1.147	0.296185	0.312882	0.206368	0.616042	0.614361	0.953114	0.674101	0.939528	0.582937	0.561962	0.594992	0.59404	1.25405	1.25544	0.609407
CUU - CUC	1.12496	0.938064	1.03946	0.907435	1.16056	1.16402	1.17653	0.832975	0.311289	0.630691	1.08364	0.706482	0.388016	0.740151	0.331302	0.714428	0.696806	0.727724	0.747313	0.347375	0.768466	0.735813
AUU - UCA	1.185	1.76926	1.08346	0.701762	0.980776	1.29227	1.05094	0.919428	0.536905	0.647527	0.620017	0.657153	0.839574	0.673788	0.726864	0.53768	0.50191	0.666254	0.642646	0.779138	1.08269	0.65154
UCA - CCA	1.96927	2.26814	1.70866	1.14835	1.13106	1.73744	1.83137	1.19872	0.817696	0.871888	0.613595	0.965559	1.41656	1.06903	0.935616	0.646219	0.61727	0.991073	0.96008	1.00817	2.26792	0.966246
UUU - CUA	1.085	0.856836	1.15048	0.794979	0.916431	0.768633	1.0471	0.520289	0.457775	0.350077	0.460826	0.428844	0.797442	0.486387	0.742454	0.462923	0.451996	0.447488	0.451045	0.785522	1.31518	0.465719
GUU - AGU	0.921218	1.15806	0.790886	0.632151	0.721546	0.822864	0.777891	0.709883	0.437007	0.532135	0.485216	0.463447	0.543241	0.499371	0.453448	0.297009	0.270887	0.484803	0.460079	0.453952	1.02608	0.47333
GCA - UGC	0.924167	0.580925	0.920351	0.71309	0.797693	0.715787	0.863042	0.761183	0.390254	0.406673	0.355678	0.407037	0.601405	0.437672	0.535815	0.455039	0.439702	0.434448	0.430493	0.546271	0.577779	0.407938
GAU - AUU	1.85295	2.46366	1.8658	1.2948	1.57809	1.53366	1.762	1.08511	0.749554	0.737431	0.99632	0.942769	1.51362	1.04244	1.26821	0.865317	0.823701	0.958577	0.92382	1.39069	1.85749	0.941431
AAA - GUC	0.920298	0.481226	0.897329	0.884988	0.885938	1.07281	0.88945	0.598707	0.220615	0.411319	0.547397	0.483546	0.569777	0.479704	0.601827	0.56632	0.548444	0.502307	0.520662	0.520728	0.793534	0.497079
UAC - GCU	0.807378	0.569978	0.805932	0.860616	0.909539	0.940208	0.809472	1.0066	0.620902	0.675165	0.51508	0.499652	0.296068	0.516689	0.354202	0.375639	0.3663	0.548548	0.514121	0.341979	0.307009	0.496173
CCG - GUA	1.018	0.486633	1.02748	0.959573	0.799426	0.77405	1.09791	1.16207	1.43158	0.74472	0.479604	0.413542	0.35105	0.458919	0.329395	0.302741	0.31003	0.414852	0.38978	0.441597	0.424419	0.387669
AGC - CCG	0.860788	1.48638	1.08375	1.98893	1.65122	1.12852	1.22387	0.860663	2.8957	1.50171	0.713866	0.586178	0.399243	0.509372	0.727702	0.679504	0.675622	0.580807	0.594913	0.733517	0.290899	0.555685
UUU - GUU	1.53745	1.73271	1.46829	0.923404	1.23486	1.53081	1.4186	0.814246	0.47309	0.697957	0.930835	0.744471	1.04232	0.865664	0.941484	0.697474	0.6534	0.741095	0.701942	1.09795	1.73987	0.722776
GUU - GGA	1.5941	2.57355	1.51202	0.961015	1.22828	1.75233	1.34638	2.09395	0.791324	1.39309	0.905162	0.798614	0.862813	0.981905	0.748169	0.678878	0.673424	0.820314	0.841578	0.711897	1.18609	0.847976
CAA - CGU	1.44843	1.73479	1.51463	1.31966	1.1073	0.768162	1.3609	1.0181	0.412816	0.535477	0.51782	0.48224	1.18856	0.61413	0.965416	0.549077	0.531348	0.517383	0.54455	0.960562	2.73917	0.518655
CCG - CGA	1.74186	0.686801	1.96262	1.90396	2.18038	1.03934	2.00645	0.856033	0.751451	1.12451	1.04553	1.0901	1.02195	1.14074	0.898763	1.01168	0.965423	1.15476	1.15286	0.936468	0.800072	1.12005
AAC - GUA	0.757443	0.519974	0.662852	0.739363	0.66322	0.743605	0.758354	0.737665	0.652416	0.607805	0.423324	0.441701	0.229867	0.439641	0.330611	0.341593	0.341233	0.451333	0.416784	0.314444	0.182005	0.431057
UCG - AAA	1.24096	1.27971	1.2313	1.00596	1.2604	0.880388	1.20807	1.14819	1.22203	0.734671	0.587409	0.527655	0.683098	0.584879	0.676686	0.601521	0.563853	0.566372	0.591779	0.576021	0.99831	0.549513
CGA - GGG	0.465534	0.447729	0.467528	0.464562	0.527845	0.467418	0.55408	0.747939	0.258424	0.579855	0.325385	0.236783	0.144401	0.219108	0.200706	0.350573	0.314054	0.263316	0.250091	0.106882	0.213769	0.233709
UAC - CCU	0.243942	0.277104	0.270372	0.379378	0.278639	0.512098	0.233887	0.372651	0.251733	0.308799	0.23131	0.187571	0.0992847	0.172065	0.129558	0.168795	0.173254	0.182346	0.180767	0.113956	0.123917	0.179015
UGU - UUC	1.1636	1.46761	1.17326	1.1835	1.08827	0.846196	1.20364	1.17237	0.841027	0.619709	0.682705	0.594727	0.795736	0.665592	0.592514	0.572158	0.553698	0.641892	0.647413	0.647798	1.00328	0.622111
GAC - CCU	0.229304	0.244176	0.23165	0.385208	0.230792	0.434959	0.240874	0.292031	0.148285	0.200521	0.231137	0.170168	0.068281	0.183401	0.117262	0.220708	0.199463	0.177843	0.180571	0.10328	0.144014	0.182345
AGU - CCA	2.22554	2.47901	2.00462	1.35243	1.62683	1.8623	1.92893	1.28212	0.572012	1.09004	0.954814	1.06972	1.56858	1.17575	1.30986	1.00992	0.944184	1.13748	1.16554	1.37241	1.87953	1.15949
UUG - UCG	1.4678	1.4898	1.52244	2.205	1.78781	0.987637	1.58278	1.15455	0.617644	1.11341	0.965484	0.806859	1.41057	0.881	1.03776	0.861133	0.862618	0.834038	0.841561	1.16092	1.1521	0.802522
CCG - CAA	1.6893	1.04228	1.78867	1.58847	1.86684	0.930517	1.63812	1.06469	0.952548	0.907815	0.816273	0.861233	1.0884	0.929345	0.904395	0.755991	0.760756	0.921364	0.902656	1.08254	0.995061	0.914647
CAU - UGG	1.41735	1.65176	1.42456	1.25268	1.1741	0.893674	1.45072	0.91747	0.421707	0.450672	0.695034	0.68471	1.06792	0.743984	0.998604	0.756296	0.708416	0.710886	0.679479	1.02286	1.65788	0.66929
ACU - UCA	1.24572	1.40926	1.14754	0.751556	0.96194	1.28623	1.04741	0.987176	0.332591	0.613856	0.66445	0.693207	0.652038	0.725982	0.635348	0.508073	0.521793	0.695482	0.693123	0.623094	1.26392	0.718013
UAU - UGG	1.42537	1.64758	1.47108	1.16631	1.30415	0.912672	1.44581	0.868236	0.34104	0.393241	0.686856	0.622719	1.28172	0.737247	1.17596	0.681206	0.665952	0.651832	0.615198	1.1742	1.79929	0.641894
ACG - ACU	1.16248	0.687935	1.22162	1.0404	1.05914	1.199	1.08998	1.05313	0.555897	0.888486	0.553985	0.588823	0.60099	0.575555	0.678007	0.650184	0.717453	0.599629	0.610567	0.524025	0.675107	0.553331
GUG - AAA	1.46839	1.60473	1.4365	1.43521	1.55077	1.1046	1.44443	1.29799	1.16874	0.757764	0.796396	0.778033	0.950887	0.741753	0.791249	0.727355	0.753201	0.786521	0.78819	0.73587	1.36505	0.790443
UCA - GAC	0.529287	0.378344	0.468159	0.511701	0.517028	0.622514	0.458196	0.361797	0.206296	0.246759	0.336717	0.315034	0.248197	0.331054	0.321143	0.341277	0.335654	0.315482	0.313938	0.304403	0.295276	0.3224
AGU - AAC	0.795355	0.63476	0.739892	0.922299	0.783714	0.765115	0.783117	0.727308	0.575812	0.598806	0.508182	0.475213	0.439062	0.48484	0.433661	0.328289	0.33755	0.481835	0.47224	0.338239	0.474236	0.477086
CGU - GCA	1.14567	1.57199	1.06174	0.71328	0.874842	0.601167	0.959922	0.791493	0.700831	0.4281	0.256269	0.38865	1.15043	0.449808	0.953391	0.504682	0.472548	0.390821	0.385955	0.996522	0.84471	0.423772
GUC - GGG	0.454991	0.583735	0.542063	0.796678	0.593869	0.523144	0.605146	0.52945	1.25711	0.880819	0.26267	0.203179	0.161777	0.18167	0.206847	0.387641	0.384814	0.18592	0.19085	0.210103	0.165109	0.205551
UGC - AGG	0.928398	0.831768	0.927573	1.48406	1.04808	1.41581	1.0186	0.518315	0.35139	0.547685	0.700541	0.973442	0.441926	0.75066	0.507009	0.753513	0.755857	0.95759	0.991903	0.512117	0.415603	0.936119
GGU - UGG	1.48572	1.70122	1.58744	1.15176	1.13703	0.986414	1.37497	1.16288	0.754157	1.21127	0.633677	0.756877	0.912814	0.865882	0.568957	0.482684	0.455424	0.825551	0.827333	0.637156	1.53277	0.8262
GGU - GCU	1.9396	2.11478	1.89908	1.58721	1.4719	1.53263	1.64636	1.42017	1.08423	0.785471	0.967398	0.910767	1.51065	1.04776	1.1806	0.817067	0.798393	0.931752	0.931299	1.05395	1.71758	0.953547
CGU - AAA	1.05425	1.51145	1.12204	0.836109	0.893935	0.795844	1.02189	0.765853	0.578704	0.375778	0.483032	0.336228	0.872687	0.436755	0.90831	0.417862	0.396413	0.360878	0.355643	0.868265	2.04917	0.364347
AUU - AUA	1.23521	1.37573	1.21674	1.06537	1.21372	0.951794	1.19979	0.366485	0.341997	0.21785	0.685011	0.645635	1.04522	0.653372	1.01611	0.672208	0.617416	0.655277	0.621288	1.20016	1.51727	0.670763
GCU - GUU	1.73181	2.26111	1.63996	1.21244	1.38564	1.71769	1.41057	1.17255	0.486301	0.630746	0.97969	0.886412	1.37841	1.02453	1.13702	0.768829	0.7524	1.00245	0.940906	1.14649	1.85339	0.87012
ACA - GUU	1.40259	1.81633	1.3729	0.873493	1.17033	1.46409	1.23899	0.908319	0.387389	0.440319	0.792074	0.668804	1.25169	0.787979	1.13874	0.609892	0.586327	0.717963	0.716193	1.15674	1.48848	0.707131
ACA - UCA	1.81275	2.27649	1.84275	1.07763	1.33209	1.43289	1.61872	0.973477	0.580539	0.533905	0.776185	0.786783	1.49581	0.936432	1.22411	0.851792	0.872654	0.844008	0.820394	1.18696	2.36906	0.836213
UUG - ACG	1.53308	1.50034	1.60727	1.88193	1.70741	1.23163	1.60591	1.63233	0.75146	2.00069	0.824578	0.696571	1.3617	0.710167	1.09963	0.760099	0.73583	0.730386	0.731769	1.11949	0.797604	0.70868
ACA - GGG	0.376268	0.517244	0.346115	0.353312	0.357144	0.492329	0.305122	0.297397	0.186067	0.154608	0.322826	0.236258	0.198064	0.184465	0.218627	0.369771	0.348396	0.235952	0.233064	0.184425	0.263589	0.20986
AAA - GGC	0.865556	0.561362	0.899762	0.975627	1.02168	0.941426	0.869073	0.66481	0.424267	0.372336	0.521464	0.458639	0.626438	0.46067	0.817479	0.517221	0.504067	0.469484	0.456686	0.763734	0.625678	0.456981
GGU - ACC	1.24685	0.830093	1.06726	0.967928	0.747401	1.04685	1.14167	1.04537	1.21685	0.627696	0.607439	0.535293	0.416141	0.593177	0.408201	0.561633	0.539648	0.586347	0.573633	0.436497	0.684564	0.532263
GCG - UUG	1.16326	1.73641	1.2737	1.948	1.56626	0.785216	1.44172	1.69565	0.925946	2.32256	0.566104	0.62773	1.18676	0.69617	0.827984	0.560155	0.561504	0.647646	0.632574	0.858833	0.444383	0.62023
UGU - GCU	1.04489	1.53915	0.943179	0.727281	0.813362	1.13984	0.919821	0.976382	0.481121	0.446838	0.67038	0.568071	0.713739	0.548306	0.615567	0.502168	0.465224	0.607556	0.621071	0.55662	1.10873	0.597936
GUA - GAC	0.62246	0.358653	0.575183	0.570975	0.532437	0.634075	0.579452	0.535538	0.329038	0.381213	0.392852	0.350774	0.218615	0.350202	0.295657	0.353035	0.341834	0.339214	0.31201	0.295546	0.3267	0.333613
GUC - CCU	0.350993	0.327542	0.345473	0.331681	0.320525	0.39965	0.329092	0.388883	0.180731	0.235206	0.302329	0.170702	0.102324	0.140693	0.147714	0.3269	0.320584	0.185788	0.172088	0.106296	0.266391	0.156047
AGU - GAA	1.11369	1.46055	1.06872	0.806443	1.02317	1.29451	0.94294	1.09079	0.631252	0.692461	0.594803	0.583587	0.764686	0.603956	0.669425	0.481863	0.444199	0.603172	0.591417	0.595638	1.30349	0.620816
UGG - GGU	1.42234	1.58893	1.41838	1.2305	1.08694	1.14247	1.3859	1.26327	0.740041	0.864859	0.711342	0.709514	0.944645	0.749311	0.75686	0.58336	0.608651	0.748933	0.757402	0.80292	1.34402	0.772023
ACA - AGG	0.845845	0.726538	0.708772	0.739044	0.713465	1.17023	0.706664	0.441665	0.16405	0.296868	0.558043	0.597775	0.526576	0.602661	0.377868	0.494033	0.475154	0.589753	0.640922	0.456175	0.655808	0.599523
GAU - CAU	1.84404	1.89891	1.85033	1.26616	1.34659	1.15195	1.68905	1.00258	0.77377	0.659643	0.749638	0.716578	1.41052	0.892713	1.24328	0.879882	0.876184	0.790985	0.803441	1.29868	1.86485	0.760208
ACU - UUG	1.99747	1.91173	1.97198	1.68959	1.90834	1.57633	1.93752	1.36163	0.229465	0.65929	1.35627	1.33453	1.02971	1.41519	0.91492	0.871486	0.839969	1.40497	1.44484	0.827084	2.23429	1.40284
AGG - UUC	0.515654	0.716953	0.499185	1.08422	0.545286	1.19883	0.57979	0.667217	0.247316	0.649954	0.656291	0.600558	0.163875	0.486612	0.225227	0.524205	0.5249	0.587287	0.555259	0.199904	0.177237	0.5919
CAG - GUA	0.583927	0.463457	0.533071	0.505555	0.474969	0.465734	0.638875	0.411007	0.531545	0.263775	0.305554	0.297521	0.274377	0.320109	0.287442	0.316398	0.309564	0.307216	0.304413	0.339278	0.325706	0.298621
CAC - GUU	0.914505	0.774799	0.974626	0.869344	1.03841	1.06628	0.962542	1.12331	0.558911	0.966809	0.587965	0.580428	0.484389	0.634094	0.489773	0.420795	0.397541	0.611245	0.608177	0.492084	0.306292	0.55641
UAU - CCA	2.17204	2.2706	2.06424	1.29083	1.67789	1.57549	1.87767	1.3054	0.573527	0.512953	0.878172	1.00961	1.66117	1.15612	1.43372	0.984636	0.962306	1.08518	1.0549	1.4973	2.0911	1.07269
AGA - UCC	1.22385	1.31593	1.48205	1.36821	1.42169	1.04837	1.36431	0.702254	0.252524	0.475751	1.08337	1.20504	0.529403	1.1817	0.553166	0.733	0.701018	1.23675	1.23341	0.553273	0.705449	1.19925
UCU - GGA	1.69453	2.73508	1.64634	1.02572	1.3031	1.74665	1.45876	1.25902	0.418891	0.763555	1.44774	1.30449	0.625691	1.26875	0.728242	0.977219	0.936812	1.38087	1.25288	0.633509	1.2893	1.25232
ACG - GUA	0.906189	0.768448	0.913353	0.797607	0.800752	0.734284	0.970638	0.928442	1.18819	0.579339	0.377569	0.434617	0.422746	0.45546	0.428659	0.433538	0.426596	0.419845	0.381294	0.46528	0.537861	0.408565
GAU - AGG	0.677869	0.638359	0.648776	0.501215	0.501086	0.718055	0.607635	0.539987	0.271557	0.231112	0.441617	0.445876	0.304712	0.448369	0.309115	0.370523	0.339228	0.452639	0.456637	0.280989	0.401468	0.455615
GAU - CCA	2.03747	2.48469	1.8972	1.1842	1.46905	1.57175	1.71127	1.40278	0.912705	0.787429	0.967495	0.906603	1.3791	1.00762	1.29867	1	0.978742	0.989062	0.981451	1.23674	1.77604	0.934668
GUA - GUC	0.836723	0.554075	0.745936	0.628488	0.62639	0.758087	0.760726	0.606832	0.321109	0.378043	0.528768	0.427365	0.342473	0.460953	0.435816	0.417501	0.431249	0.428351	0.432543	0.385864	0.586994	0.404156
AAU - CCA	2.20995	2.25956	2.11812	1.49269	1.71138	1.73784	1.90831	1.47073	0.773268	0.711745	0.951732	1.06633	1.59325	1.15064	1.40528	1.05548	1.01403	1.17577	1.16235	1.31888	2.05795	1.12195
GCG - AUU	1.20174	0.741253	1.17559	1.05074	1.19448	0.730309	1.25002	0.909346	0.699912	1.3581	0.476765	0.615066	0.798823	0.562553	0.643997	0.492244	0.476079	0.584216	0.618737	0.606295	0.411257	0.604712
GGC - CCU	0.432842	0.617465	0.409962	0.522237	0.434265	0.570848	0.406924	0.493636	0.302411	0.249622	0.348119	0.263938	0.214243	0.186035	0.287145	0.45948	0.432521	0.21333	0.223495	0.276711	0.394378	0.213586
UAU - AGG	0.691352	0.612645	0.573575	0.609277	0.465814	0.600402	0.630729	0.340821	0.138866	0.132653	0.35493	0.40345	0.387496	0.444584	0.471992	0.332076	0.326427	0.414494	0.433625	0.459981	0.584324	0.393702
AGC - UUA	0.901925	0.475468	0.827144	0.739938	0.768104	0.806298	0.773748	0.599928	0.506807	0.393927	0.457193	0.469816	0.499156	0.538039	0.584933	0.310823	0.309056	0.440366	0.441799	0.52917	0.54914	0.482725
CCA - AAU	1.77969	2.18005	1.70592	1.12381	1.35663	1.51154	1.60331	1.05059	0.436742	0.621577	0.77542	0.932008	1.48447	0.99498	1.14684	0.810539	0.773432	0.965176	0.972513	1.20879	1.99951	0.967263
ACG - UCG	1.3887	1.27375	1.56995	2.80742	2.2164	1.3851	1.86339	1.24827	2.08618	2.5015	0.856634	0.888593	0.931588	0.99081	1.20502	0.956883	1.01037	0.956385	0.94675	0.940795	0.413216	0.910363
GCC - AGA	1.67207	1.73746	1.76876	1.63188	1.79804	1.87631	1.78082	1.13626	0.389658	0.735198	1.44443	1.33298	0.857935	1.20191	0.834319	1.14632	1.12044	1.29529	1.29315	0.902065	1.5081	1.33844
ACU - UGG	1.05935	1.35916	1.0353	0.898736	0.993973	1.11296	1.10019	0.691145	0.214732	0.397523	0.785189	0.739783	0.746481	0.710642	0.674712	0.586616	0.565185	0.722819	0.799259	0.633644	1.16376	0.762558
GGU - ACG	0.987571	0.654897	0.882006	0.802313	0.808896	0.721219	0.954778	0.775622	2.49303	0.709921	0.263531	0.311185	0.336777	0.366044	0.31523	0.339771	0.337432	0.320725	0.293792	0.345353	0.312852	0.321079
CUU - AAA	0.794899	1.01508	0.764925	0.458777	0.620681	0.745125	0.724552	0.417219	0.315276	0.320137	0.505385	0.459087	0.367821	0.532797	0.433628	0.321746	0.287481	0.462001	0.459409	0.572484	0.959786	0.501977
CAA - UUC	0.956103	0.86415	0.884886	0.880378	0.878064	0.706752	0.899239	0.692263	0.290171	0.36877	0.480257	0.47232	0.662089	0.556939	0.679829	0.478575	0.466387	0.507124	0.513658	0.575761	0.979593	0.470965
ACU - CGA	1.01557	1.05554	1.04019	0.711912	0.889879	0.944044	0.884577	1.1072	0.219538	0.535489	0.775059	0.627499	0.510256	0.636234	0.544938	0.436377	0.42482	0.657185	0.678154	0.325523	0.733651	0.628585
AAU - GCU	1.47754	1.62001	1.46742	1.0215	1.16006	1.54012	1.3033	1.11982	0.564335	0.429789	0.78151	0.791844	1.03394	0.843067	0.98217	0.751462	0.723571	0.835385	0.801593	0.880085	1.67686	0.750818
GAU - GUU	1.84419	2.24339	1.7692	1.15363	1.4451	1.43136	1.61691	1.16825	0.517117	0.772793	1.00104	0.915463	1.35479	1.08108	1.15779	0.843117	0.801677	0.971834	0.948782	1.23151	1.85839	0.932548
AUU - AGU	0.979065	1.23466	0.979843	0.683691	0.84616	0.825565	0.879881	0.574014	0.387982	0.440364	0.604802	0.539875	0.815437	0.641734	0.585399	0.435465	0.413449	0.544625	0.526861	0.500383	1.12131	0.562226
GUU - GUU	1.50457	2.0442	1.4	0.99602	1.23067	1.53185	1.33394	1.15861	0.595956	0.823839	0.711853	0.635038	1.49681	0.828496	1.11408	0.670984	0.629993	0.665559	0.664967	1.27408	1.66374	0.646779
CGA - UGG	1.54085	1.41153	1.51112	1.17335	1.4283	0.979138	1.58152	1.58871	1.23935	0.972386	1.03233	0.814835	0.454862	0.93892	0.445642	0.841592	0.811808	0.937422	0.953549	0.362465	0.768323	0.861753
GGU - AGC	1.73335	1.31134	1.71303	1.55605	1.39306	1.35497	1.65958	1.12608	1.73412	0.872814	0.915915	0.802342	0.962254	1.06672	0.821686	0.714791	0.701813	0.880105	0.808632	0.925898	1.32562	0.849064
GUU - CUA	0.923836	0.774511	0.840172	0.688877	0.738469	0.807157	0.810291	0.836082	0.263199	0.435921	0.519831	0.449038	0.425842	0.469931	0.452242	0.396006	0.401928	0.464419	0.473862	0.39422	1.12219	0.451107
UCG - AUA	1.05919	1.00555	1.18125	1.18893	1.14686	0.925972	1.21928	0.885514	1.01346	0.632481	0.479277	0.543806	0.962869	0.6192	0.809049	0.680501	0.670678	0.535165	0.529969	0.770878	0.798438	0.532669
AGG - CAC	0.911788	1.44871	0.905122	1.52407	1.2485	1.65583	1.08986	0.75008	0.338599	0.669561	0.989649	1.04413	0.56588	0.884224	0.655226	0.870956	0.887449	0.993107	1.03497	0.712716	0.491759	1.01125
ACG - ACG	2.86101	1.51668	2.41607	3.50209	3.48284	2.83813	4.13687	2.0043	4.03563	4.47617	0.982263	1.29911	1.89285	1.38778	1.94137	1.69428	1.77312	1.35457	1.31958	1.62377	1.0225	1.32396
GGU - GAU	1.72199	1.89605	1.58402	1.16494	1.24557	1.12126	1.54987	1.10106	0.930148	0.776359	0.716145	0.70318	1.34868	0.95781	0.924113	0.604191	0.592525	0.794546	0.777216	1.04018	1.9066	0.782841
UCA - GGG	0.299169	0.313785	0.251828	0.271333	0.282724	0.339878	0.273343	0.24769	0.0990924	0.153213	0.248452	0.179435	0.105411	0.177841	0.134373	0.255179	0.244552	0.186798	0.184688	0.130724	0.224196	0.187105
CAG - UCU	0.645603	0.370214	0.622369	0.664135	0.590537	0.670306	0.532274	0.444915	0.253205	0.397701	0.488045	0.391669	0.275909	0.385174	0.303016	0.39786	0.373453	0.387143	0.389486	0.333095	0.349009	0.392989
GGG - ACA	0.467963	0.550614	0.478958	0.469243	0.43283	0.452597	0.461497	0.458051	0.248764	0.343959	0.296473	0.253808	0.248442	0.221359	0.216448	0.448609	0.41844	0.255026	0.242091	0.197955	0.40626	0.246933
GUG - CAA	1.64034	1.32301	1.76795	1.66377	1.79515	1.07094	1.62419	1.1347	0.853048	0.792718	0.805003	0.958093	1.30495	1.01619	1.12934	0.778092	0.765012	0.930424	0.925693	1.14293	1.30835	0.94932
AUA - AGG	0.631004	0.671194	0.61203	0.733051	0.661071	1.02084	0.65649	0.436176	0.245492	0.217438	0.484359	0.555939	0.412183	0.519421	0.350153	0.447744	0.423466	0.570975	0.563132	0.432927	0.55322	0.568981
GCU - CUC	1.16957	0.791123	1.22173	1.22302	1.22352	1.33261	1.16574	0.860253	0.348975	0.499265	1.03802	0.668116	0.711005	0.747344	0.661427	0.904786	0.871711	0.759657	0.771862	0.477335	1.01631	0.729304
UCA - GUC	0.614482	0.258372	0.55588	0.487866	0.508259	0.671181	0.533626	0.409322	0.2012	0.266067	0.33742	0.292142	0.351376	0.306392	0.385585	0.38176	0.363219	0.336545	0.310425	0.282355	0.437454	0.299055
UUG - UUU	1.20434	0.974569	1.20896	1.01398	1.16339	0.944778	1.21148	0.770201	0.599513	0.812285	0.623411	0.600061	0.824864	0.632893	0.740772	0.554602	0.52241	0.595546	0.605317	0.888197	1.16254	0.622872
UCG - AGU	1.47798	1.29318	1.56249	1.35423	1.45001	1.28393	1.47421	1.11458	0.700721	1.12046	0.8154	0.78236	1.1633	0.894878	0.903671	0.822674	0.874815	0.851165	0.867869	0.653466	1.1618	0.803013
UGC - GCU	1.03415	0.598892	1.01166	0.834895	0.940138	0.909581	0.949021	0.888987	0.437122	0.5451	0.591705	0.553505	0.588414	0.509807	0.662025	0.498105	0.48637	0.553775	0.58044	0.620931	0.520921	0.550038
AGG - GAA	0.987015	1.10663	0.984691	1.00058	0.94302	0.979349	1.00859	0.729747	0.360253	0.433076	0.71428	0.888234	0.43351	0.780229	0.448056	0.546064	0.552885	0.813287	0.827966	0.402274	0.798185	0.872716
UGU - AGC	0.781388	0.621662	0.765169	0.634199	0.667894	0.57592	0.713342	0.702716	0.706843	0.483727	0.349026	0.356944	0.440872	0.344987	0.399998	0.370273	0.348126	0.335463	0.331672	0.434864	0.540429	0.374005
UCG - ACU	1.13309	0.627842	1.1757	0.984733	1.03169	1.12555	1.14624	0.923514	0.45571	0.629439	0.615287	0.55771	0.60008	0.638765	0.833895	0.672426	0.643591	0.647544	0.587827	0.59617	0.93459	0.56237
AGG - AGU	0.984207	0.731072	0.984385	1.01173	0.980592	1.10223	1.06336	0.605613	0.196109	0.566419	0.914094	0.915739	0.371532	0.747609	0.34096	0.653122	0.626285	0.872935	0.940896	0.218904	0.504059	0.922497
ACA - UUG	2.14097	1.94399	2.1691	1.68213	1.85836	1.05927	1.93087	1.13076	0.420939	0.398096	0.852283	0.879135	1.76568	1.03883	1.53483	0.972366	0.93413	0.964194	0.956992	1.68934	3.05686	0.927091
GCA - CUA	0.5663	0.43816	0.589534	0.418843	0.468156	0.703786	0.49014	0.537817	0.436218	0.260891	0.237942	0.328075	0.399881	0.343554	0.349913	0.234041	0.227363	0.317453	0.328452	0.364368	0.329588	0.342589
CCU - GUC	0.99934	0.982625	0.987773	0.873298	0.907525	0.881146	0.901851	0.548562	0.301218	0.321705	0.799799	0.563532	0.556485	0.528037	0.668269	0.690038	0.697237	0.572287	0.56445	0.694049	0.882701	0.574505
GAC - AGG	0.644803	1.07196	0.703919	1.35896	0.873222	1.30789	0.731795	0.465441	0.298444	0.419016	0.899722	0.831743	0.396805	0.667504	0.429361	0.798999	0.829163	0.769672	0.783318	0.50226	0.310033	0.801294
CCU - GCU	1.26184	1.82936	1.30023	0.970619	1.06238	1.32789	0.999211	0.986534	0.488621	0.576981	0.941211	0.90691	0.722936	0.805346	0.769061	0.684961	0.642665	0.954696	0.937974	0.610468	1.17153	0.836689
GCU - UCA	1.00962	1.10409	0.893866	0.588807	0.70438	1.04887	0.838603	0.950292	0.380251	0.578837	0.54969	0.497543	0.499257	0.532452	0.533457	0.44731	0.43211	0.516769	0.533579	0.492734	1.05648	0.525697
CCG - UGU	0.74036	0.535562	0.788062	0.782705	0.83682	0.504594	0.79748	0.697051	0.56052	0.745397	0.330854	0.383094	0.47052	0.400299	0.372368	0.367261	0.36233	0.471576	0.449794	0.38256	0.474024	0.415698
CAA - UGC	1.07351	0.94864	1.12574	1.00485	0.971299	0.777376	1.07902	0.796351	0.416886	0.379722	0.562964	0.535743	0.781378	0.520798	0.832824	0.648112	0.602189	0.576552	0.581912	0.802008	1.03596	0.57103
CGA - GAC	0.726682	0.461706	0.75838	0.865357	0.764178	0.904286	0.773182	0.806222	0.483963	0.661684	0.564093	0.418872	0.373936	0.42113	0.454544	0.507389	0.488822	0.429729	0.432225	0.365852	0.424478	0.427984
AAU - GCA	1.61186	1.88058	1.61322	1.06843	1.34058	1.37425	1.42119	1.02273	0.743572	0.405293	0.665366	0.833079	1.4484	0.910421	1.32231	0.874878	0.840205	0.843838	0.866323	1.23069	1.4122	0.83065
UUG - CAU	2.07591	1.51603	2.15448	1.50898	1.85532	1.25732	2.08021	1.13681	0.622991	0.563801	0.880186	0.80483	1.90162	0.924413	1.57823	0.811012	0.797038	0.857509	0.88056	1.54821	3.08674	0.822928
CGA - GCU	1.16397	1.22725	1.16912	0.842644	0.9613	1.37291	1.06915	1.27606	0.345337	0.797231	0.903598	0.746338	0.497814	0.771344	0.658545	0.444087	0.399734	0.818577	0.80971	0.425057	1.14982	0.753731
CGA - GGA	1.5945	1.7696	1.63003	1.20929	1.30891	1.51254	1.52564	2.1339	0.506257	1.22588	1.23966	1.07756	0.532827	1.1786	0.502331	0.734336	0.642931	1.17656	1.213	0.352934	0.981835	1.09625
CGA - ACA	1.138	1.23374	1.05261	0.696407	0.794647	0.855949	0.901204	1.14006	0.557289	0.619101	0.518182	0.518512	0.649516	0.565236	0.501208	0.530209	0.519448	0.586324	0.575766	0.509322	0.87441	0.567233
AUC - GCA	1.00484	0.558791	0.885835	0.822266	0.864525	0.662888	1.02545	0.793565	0.788815	0.764745	0.413197	0.554615	0.497025	0.573925	0.494326	0.412594	0.401678	0.557252	0.579743	0.442785	0.245399	0.540361
AUA - GGC	0.650512	0.555413	0.653071	0.746489	0.731383	0.781589	0.682393	0.308054	0.247828	0.149354	0.430626	0.473221	0.364192	0.426468	0.672135	0.50195	0.484268	0.44464	0.454105	0.69446	0.551892	0.44556
GGA - CAU	1.69363	1.76332	1.68156	1.23433	1.35402	1.28995	1.54976	1.13341	0.595389	0.74679	0.877664	0.8635	1.31443	0.961716	1.00844	0.83212	0.812463	0.914476	0.93157	1.06494	1.66225	0.918826
UAU - CUC	1.30115	0.640887	1.32649	1.17364	1.33923	0.956325	1.38755	0.928127	0.933523	0.638475	0.642836	0.661757	0.857223	0.694047	0.673682	0.827105	0.810019	0.703643	0.712302	0.605696	0.870959	0.698505
CAA - UAC	0.852269	0.71688	0.84067	0.845921	0.873623	0.720879	0.896448	0.755866	0.347309	0.453853	0.537493	0.482532	0.573956	0.483809	0.63299	0.495175	0.499182	0.497437	0.508602	0.595629	0.605688	0.497255
GUU - CUC	1.27464	0.980497	1.29264	1.17817	1.31238	1.24601	1.25751	0.894601	0.254617	0.63605	0.97175	0.884642	0.723932	0.953086	0.536115	0.893551	0.830163	0.978145	0.940889	0.458273	1.03475	0.852718
AAC - GCU	0.765896	0.527921	0.724936	0.838532	0.80539	0.828602	0.745306	0.840825	0.625141	0.675701	0.542661	0.447214	0.37686	0.47867	0.384131	0.393589	0.403374	0.469112	0.481607	0.367841	0.301274	0.474375
GAG - AAA	1.49057	1.13226	1.3647	1.39516	1.38372	0.97475	1.49658	1.05963	0.664281	0.620047	0.792939	0.753095	1.08785	0.791192	0.939164	0.755488	0.751207	0.747729	0.738236	0.92792	1.42951	0.76596
GCA - UAC	0.743683	0.405561	0.716219	0.618499	0.665862	0.729537	0.655896	0.646556	0.423601	0.308717	0.310859	0.415255	0.451151	0.456513	0.401682	0.44283	0.418628	0.417397	0.415156	0.415933	0.361247	0.415947
CUC - UCU	0.834329	0.475468	0.754187	0.703821	0.708252	0.582153	0.796863	0.394484	0.263133	0.270215	0.508291	0.414664	0.456748	0.408686	0.611071	0.586706	0.590075	0.420252	0.403059	0.403245	0.581162	0.43627
GGU - AAC	0.773407	0.663273	0.711101	0.941999	0.69423	0.828089	0.765122	0.803077	0.77312	0.625688	0.525029	0.470198	0.35271	0.57064	0.337404	0.343334	0.350894	0.497838	0.482099	0.377396	0.472504	0.493624
GUA - UCG	1.24612	1.02887	1.40823	1.06862	1.19464	0.925035	1.32905	1.28161	1.44864	0.71712	0.5382	0.569358	0.692218	0.751324	0.704079	0.591728	0.599481	0.595997	0.62085	0.716028	0.999061	0.579986
GUU - GCG	0.936573	0.653118	0.855872	0.752678	0.941728	0.578219	0.917267	0.834456	0.920043	1.09037	0.29401	0.372678	0.651246	0.375386	0.580037	0.316164	0.306231	0.358253	0.366013	0.720254	0.305709	0.348048
CAU - CCA	2.57771	2.94868	2.29703	1.53369	1.76973	1.90238	2.1461	1.60431	0.997857	0.740983	1.14444	1.22203	1.93543	1.40757	1.71746	1.31651	1.29372	1.2613	1.27456	1.54861	2.3369	1.31487
GUA - CAG	0.910259	0.571238	0.775376	0.779468	0.716878	0.764395	0.842418	0.638655	0.989376	0.383292	0.398352	0.398829	0.462551	0.437426	0.48515	0.506157	0.493488	0.400577	0.374982	0.601827	0.516561	0.376041
CUA - CUU	0.692556	0.529682	0.642489	0.476032	0.546621	0.688212	0.626886	0.491205	0.28798	0.312172	0.40964	0.419723	0.320219	0.454824	0.324541	0.278156	0.228548	0.424237	0.432578	0.346178	0.708363	0.4145
CGC - AGA	1.68073	1.28454	1.8629	1.81056	2.0128	1.93451	1.68332	0.968846	0.538195	0.697795	0.989685	1.34502	1.21412	1.39257	1.22709	1.121	1.09018	1.34903	1.37034	1.28628	1.08323	1.42974
CUU - AAU	0.88765	0.921315	0.829125	0.503616	0.694095	0.664559	0.800281	0.317355	0.283088	0.174389	0.495744	0.53682	0.465767	0.605454	0.430563	0.363381	0.338492	0.572326	0.571222	0.593077	1.06242	0.582598
AGU - CUA	0.866196	0.498109	0.83945	0.714008	0.699385	0.786841	0.777398	0.543685	0.241981	0.307329	0.422231	0.432367	0.556162	0.516714	0.50016	0.370513	0.363173	0.480595	0.477241	0.497335	1.07716	0.44233
UCA - GCU	1.01853	1.35853	0.853663	0.746675	0.731837	1.32459	0.841003	0.873711	0.303677	0.433576	0.581037	0.577327	0.7519	0.634773	0.85673	0.422363	0.408615	0.630163	0.648651	0.643671	1.23161	0.617818
UGU - UGC	1.48757	1.41856	1.50892	1.39903	1.39472	0.886205	1.47467	1.08383	0.740207	0.75453	0.904825	0.807009	1.10997	0.833976	0.836544	0.739239	0.753606	0.865637	0.873927	0.925213	1.32605	0.831504
CGA - GUU	1.07357	1.19721	1.00209	0.731196	0.957161	1.08781	0.993628	1.38136	0.283861	0.944363	0.650766	0.665852	0.550352	0.754426	0.536724	0.363767	0.313068	0.700775	0.69175	0.40304	0.850299	0.763436
AUU - AUU	1.52946	2.01467	1.51011	1.04242	1.46871	1.37496	1.47407	0.744062	0.618176	0.605241	1.17309	0.910017	1.26802	1.02037	1.11896	0.776083	0.755043	0.922644	0.863948	1.24268	1.61881	0.936973
UGU - GGA	1.62468	2.29643	1.49042	0.90728	1.18394	1.73616	1.37662	1.85756	0.614394	1.23126	1.00277	0.974546	0.782171	0.868829	0.884484	0.795005	0.718263	1.06212	1.08098	0.702611	1.24675	1.04401
GUC - GAA	0.978058	0.661627	1.04948	0.833817	0.969104	0.891577	0.968687	1.14465	0.682967	0.997612	0.388793	0.388287	0.737859	0.446656	0.599387	0.473791	0.483367	0.395023	0.396075	0.625428	0.743963	0.392078
AUC - GUA	0.935086	0.703493	0.842451	0.805474	0.787621	0.779889	0.887929	0.961498	1.04751	0.798478	0.493651	0.489327	0.341191	0.518336	0.426769	0.428399	0.429718	0.497004	0.493279	0.336644	0.301061	0.490922
GGU - UUC	1.53425	1.74531	1.58998	1.64951	1.44269	1.2673	1.54451	1.47755	0.845754	0.821238	0.947383	0.888275	1.2664	1.01191	0.750329	0.82004	0.796494	0.966895	0.927999	0.936139	1.68762	0.973784
AUU - GCA	1.4144	2.01849	1.36133	0.920096	1.21637	1.21306	1.21948	1.17984	0.826532	0.586827	0.668406	0.736928	1.39615	0.774751	1.07928	0.739603	0.701939	0.787943	0.738011	1.08827	1.08735	0.758966
UCA - UAC	0.604664	0.334403	0.515862	0.483582	0.485493	0.721215	0.568867	0.539455	0.309346	0.287662	0.312464	0.33728	0.313055	0.386767	0.333329	0.325691	0.324577	0.340229	0.335699	0.33829	0.405195	0.330992
GGG - CUU	0.316971	0.355459	0.374603	0.35037	0.363493	0.448708	0.361875	0.459221	0.410289	0.382296	0.22359	0.213047	0.127842	0.203918	0.169998	0.239095	0.203148	0.201485	0.214978	0.203006	0.175409	0.189414
UCG - CCU	1.35127	0.797191	1.31264	1.04907	1.2611	1.22841	1.22535	0.938744	0.535441	0.427609	0.748287	0.792974	0.698258	0.860289	0.998822	0.73065	0.674216	0.828576	0.802246	0.851583	0.912471	0.769237
UUG - CGA	2.03844	1.49111	2.06808	1.62028	1.87023	1.26051	1.96026	1.65236	0.892882	1.04727	1.20125	1.17753	1.45317	1.29963	1.04973	0.681118	0.686692	1.21301	1.14795	1.00808	1.69654	1.13313
CAG - ACU	0.835567	0.458996	0.820287	0.811114	0.74822	0.819487	0.781002	0.499765	0.19861	0.346309	0.677954	0.572343	0.403191	0.573569	0.430204	0.507794	0.489862	0.598076	0.596556	0.393066	0.593582	0.553285
AAU - UGG	1.35867	1.38552	1.36982	1.08256	1.20098	0.88321	1.31576	0.756598	0.423167	0.435693	0.624636	0.655575	1.14498	0.725107	1.056	0.756048	0.772118	0.695029	0.704167	1.00092	1.68431	0.683868
UAU - AUA	1.12532	1.32551	1.23384	0.936117	0.915478	0.708837	1.15749	0.19318	0.125294	0.0861137	0.499042	0.542482	1.16202	0.608865	1.17176	0.612902	0.586593	0.589628	0.579034	1.31612	1.81322	0.549979
CGA - UUU	1.41407	1.4617	1.35161	0.909016	1.25785	0.873351	1.35047	0.992386	0.564569	0.727313	0.703168	0.882969	0.935492	0.961875	0.757065	0.57626	0.51487	0.885846	0.891657	0.759259	1.13964	0.871243
GGA - CCA	2.1299	2.32737	1.87489	1.44216	1.60322	1.81423	1.93952	1.61995	0.885052	1.12423	1.03642	1.16613	1.3595	1.37422	1.06552	1.04082	1.03273	1.20983	1.21206	1.07274	2.09567	1.24897
ACA - GCU	1.38185	1.902	1.41495	1.09547	1.15547	1.72969	1.26758	0.913094	0.366165	0.439052	0.885324	0.792663	1.25878	0.899117	1.486	0.810172	0.738607	0.835657	0.81418	1.27972	1.68372	0.845561
CCG - UCA	0.969919	0.354879	0.96771	0.869262	1.04437	0.733778	0.975551	0.802103	0.662034	0.841448	0.477407	0.426518	0.600535	0.463789	0.58133	0.507396	0.474553	0.485079	0.433343	0.598704	0.583357	0.421088
UUU - UAC	1.0176	0.857065	1.17828	1.26175	1.30648	1.21163	1.07127	0.59174	1.0517	1.29156	0.712544	0.793193	0.571607	0.782315	0.574672	0.608279	0.604042	0.770214	0.772857	0.702038	0.537953	0.805023
GAU - GGU	1.95402	2.27233	1.86504	1.19205	1.22983	1.26568	1.7793	1.17531	1.04435	0.762733	0.877313	0.940517	1.53451	1.11979	0.959593	0.857967	0.849924	1.0349	1.01339	1.09476	2.0581	1.01751
AUA - GAC	0.588523	0.458201	0.558515	0.77038	0.66664	0.738128	0.614235	0.369742	0.232985	0.22317	0.559024	0.503894	0.243212	0.414621	0.448944	0.487958	0.479968	0.471909	0.458599	0.471237	0.350026	0.503908
CAG - AGG	0.902155	1.15054	0.880514	1.54336	1.00032	1.61408	0.948399	0.717565	0.194179	0.504743	1.21639	1.11186	0.349381	0.909224	0.450565	1.00471	1.01454	1.02976	1.03748	0.305047	0.512714	1.02511
GAU - GCU	1.57956	1.78257	1.55119	1.0319	1.16092	1.54832	1.32586	1.15211	0.592473	0.538794	0.995371	0.816373	1.13574	0.911046	1.10499	0.85806	0.827107	0.874005	0.889451	0.950912	1.63891	0.849263
GUG - AUA	1.43304	1.19275	1.46568	1.66788	1.58092	1.16421	1.52241	1.19673	1.21051	0.749282	0.939567	0.905409	0.820088	0.87046	0.876573	0.98636	1.01131	0.898743	0.933579	0.833257	1.07497	0.895141
AGG - CCA	1.16705	1.5453	1.07366	1.11384	0.924783	1.72761	1.08275	0.806466	0.317515	0.557733	0.729644	0.940279	0.777328	0.865561	0.726581	0.901338	0.834518	0.907893	0.960265	0.813534	1.25349	0.841137
AGG - AAU	1.2268	1.07451	1.11556	1.21378	1.08844	1.11914	1.15301	0.887155	0.256111	0.664224	0.924698	0.927067	0.599307	0.849965	0.520863	0.791179	0.795821	0.935748	0.940592	0.443061	0.853913	0.941791
UGC - CCU	0.53618	0.542342	0.47852	0.483076	0.498803	0.62136	0.491679	0.659923	0.243943	0.367993	0.420689	0.295371	0.209637	0.244241	0.278984	0.396824	0.379393	0.3285	0.342952	0.28409	0.400389	0.326465
UUU - UUC	1.15324	1.16386	1.10838	0.949184	1.18863	1.13877	1.19606	1.05285	1.20624	0.979451	0.746934	0.670937	0.594304	0.685596	0.58015	0.616837	0.614128	0.645655	0.675485	0.640053	0.826625	0.673931
UCA - UGC	0.725369	0.334227	0.648079	0.576675	0.572245	0.547062	0.682949	0.516093	0.292199	0.345383	0.335688	0.289533	0.434192	0.392297	0.397719	0.331176	0.310938	0.353658	0.367067	0.39759	0.707918	0.33281
CUA - CCG	1.09368	0.541908	1.11314	1.28568	1.21695	0.824289	1.1139	1.54063	1.67669	0.957654	0.555311	0.490554	0.412357	0.571884	0.403775	0.540545	0.52264	0.567615	0.556485	0.407616	0.480893	0.532554
UGU - CUC	0.954324	0.531219	1.06678	1.07803	0.991213	1.08024	1.07423	0.800313	1.28353	0.851447	0.639831	0.460438	0.661123	0.500977	0.544357	0.615784	0.620871	0.51005	0.488938	0.466648	0.733739	0.475478
ACG - AAU	1.40683	1.10144	1.37868	1.26481	1.38014	0.873674	1.40346	0.836466	0.728925	0.650547	0.729123	0.76278	0.9896	0.780704	1.04387	0.88667	0.899861	0.811191	0.821203	0.88103	0.964441	0.765262
CAU - CGA	1.9522	2.09898	1.99944	1.24143	1.56383	1.34571	1.83828	1.81719	0.936836	1.12975	0.892578	0.997037	1.34397	1.10256	1.2425	1.02815	0.975347	1.0684	1.06549	1.00702	1.54939	1.02136
UCG - UGU	0.833097	0.788775	0.938081	0.798142	0.854245	0.535769	0.868883	0.926202	0.553787	0.857733	0.34458	0.397832	0.623456	0.423128	0.445582	0.471465	0.484484	0.430985	0.427371	0.461972	0.774913	0.394602
GUU - AGG	0.527466	0.546096	0.452599	0.476594	0.447095	0.656317	0.533967	0.394991	0.155556	0.37558	0.402066	0.447386	0.237144	0.443844	0.254774	0.263267	0.2548	0.412918	0.427221	0.280668	0.39089	0.463989
CCU - GGG	0.488267	0.370479	0.460251	0.478535	0.347412	0.518495	0.44902	0.37105	0.223296	0.369787	0.340178	0.311927	0.170134	0.248156	0.255503	0.455179	0.409008	0.290707	0.271207	0.194551	0.264118	0.278001
CGU - AGU	1.08368	1.1928	0.963877	0.723075	0.675217	0.667601	0.884615	0.734467	0.404306	0.425833	0.516858	0.432834	0.712201	0.508688	0.550781	0.455775	0.439978	0.469595	0.471796	0.506365	1.75547	0.479918
UAC - GUU	0.958085	0.949804	0.858675	0.824184	0.966973	1.17524	0.933152	1.35938	0.8621	1.04168	0.65152	0.567279	0.398471	0.645113	0.426113	0.459538	0.450542	0.636604	0.659754	0.438708	0.331635	0.628316
UAU - GGA	1.85998	2.18435	1.6988	1.00737	1.3321	1.60594	1.57076	1.32809	0.468923	0.466108	1.29612	1.1349	1.14816	1.22042	1.04685	0.883875	0.85584	1.25914	1.27911	0.981402	1.64632	1.15695
ACU - AAC	0.510249	0.290564	0.455548	0.467529	0.4358	0.576007	0.428341	0.413569	0.325005	0.279809	0.358886	0.303934	0.25142	0.332062	0.311117	0.241294	0.231744	0.332255	0.308564	0.267068	0.29927	0.290211
CUA - GUU	0.57028	0.46553	0.559022	0.428939	0.497798	0.708379	0.546341	0.569047	0.240312	0.33213	0.391417	0.362045	0.330192	0.369571	0.373737	0.213911	0.201882	0.391791	0.361471	0.35328	0.577199	0.360259
CUC - GGA	0.960267	0.49346	1.03896	0.922702	1.09281	1.12177	0.96885	1.41533	0.808569	1.45016	0.610116	0.559324	0.329111	0.593013	0.313792	0.565601	0.546318	0.584435	0.615385	0.258668	0.27223	0.577956
GCG - UGG	0.726427	0.544701	0.818291	0.959451	0.987864	0.513857	0.871061	0.856524	1.00645	1.14905	0.356085	0.444961	0.42973	0.480377	0.362939	0.382527	0.349556	0.480238	0.491613	0.331076	0.198586	0.491107
UGU - GUU	1.04087	1.55078	0.920475	0.663592	0.829417	0.980513	0.987499	0.979055	0.525761	0.595086	0.787961	0.58656	0.758543	0.574301	0.612636	0.485492	0.448758	0.628627	0.630472	0.630471	1.23793	0.566971
CCG - AAA	1.18695	0.979873	1.20598	1.22144	1.32536	0.87804	1.23684	1.41636	1.55958	1.02875	0.667084	0.634938	0.588517	0.639471	0.598275	0.568975	0.568293	0.695746	0.677718	0.554892	0.759456	0.620095
CUC - GAA	0.914295	0.736187	0.925841	0.71896	0.850274	0.834645	0.933128	0.741031	0.847272	0.87088	0.450849	0.398915	0.735048	0.458272	0.551525	0.511029	0.519754	0.433856	0.431706	0.546464	0.618124	0.412089
CCA - CUU	1.17515	1.42825	0.976049	0.689108	0.847325	1.1071	0.968376	0.844623	0.32167	0.655136	0.705072	0.782013	0.786896	0.820742	0.557181	0.406668	0.409243	0.817077	0.795335	0.642261	1.0355	0.794776
GGU - UGC	1.39435	1.55564	1.45407	1.33315	1.25154	0.958834	1.32005	1.09809	0.955601	1.05758	0.890699	0.842016	1.15278	0.824398	0.683958	0.562494	0.536424	0.854602	0.867134	0.748615	1.41985	0.885653
GGU - CUA	0.967542	0.556188	0.959524	0.775033	0.730481	0.779937	0.889289	0.55628	0.234832	0.26655	0.501889	0.447582	0.628065	0.608577	0.591971	0.391422	0.385636	0.50565	0.489057	0.601813	1.49506	0.465643
AGG - AAG	1.10401	1.21693	1.14481	2.01828	1.38841	1.38806	1.25879	1.13963	0.537272	1.13007	1.17786	1.25988	0.504801	1.01765	0.530792	1.00168	0.998015	1.23443	1.22507	0.375674	0.412117	1.20405
UAU - AAC	0.640486	0.437231	0.621881	0.590766	0.56733	0.504689	0.668568	0.417031	0.238071	0.219666	0.402272	0.448372	0.369368	0.442385	0.411405	0.329038	0.318911	0.438272	0.4562	0.437205	0.47859	0.415387
AUA - CGA	1.24404	1.28444	1.27704	1.15822	1.19235	0.822042	1.259	0.792703	0.59493	0.401979	0.550322	0.537633	1.06683	0.667332	1.14344	0.774286	0.793087	0.609302	0.591345	1.09272	1.707	0.576517
CAA - CUA	0.715959	0.534204	0.622316	0.525542	0.565625	0.722795	0.635008	0.608735	0.256765	0.300693	0.467124	0.433272	0.449398	0.451284	0.395975	0.269476	0.244342	0.436528	0.429	0.367422	0.691583	0.441869
GGA - UAC	1.37093	1.29555	1.45809	1.49957	1.58956	1.61304	1.35008	1.72464	0.991977	1.16471	1.27319	1.26114	0.454856	1.21293	0.396806	0.870653	0.888757	1.21942	1.24358	0.359114	0.414891	1.22953
CCA - GGG	0.414367	0.52722	0.385911	0.42063	0.334597	0.519502	0.396011	0.485409	0.235866	0.299174	0.338854	0.24817	0.181161	0.210686	0.221489	0.447294	0.472741	0.244425	0.259489	0.180599	0.269156	0.245454
AGA - ACC	0.87506	0.884183	0.994267	0.988407	1.09752	1.12023	0.891228	0.996484	0.219538	0.760959	0.717483	0.854279	0.367733	0.760069	0.389081	0.629694	0.599982	0.849198	0.853677	0.405243	0.662206	0.852464
UGG - UUG	1.6092	1.56346	1.65325	1.51722	1.58979	1.04027	1.69036	1.80858	1.22725	1.34888	0.933161	0.927745	0.99925	1.09871	0.726922	0.618828	0.644059	0.96815	0.94548	0.768451	1.46931	0.970194
CGA - AGU	1.20426	1.24667	1.22365	0.87606	0.926303	0.940653	1.20381	1.62098	0.490272	1.14506	0.69742	0.705442	0.489045	0.763874	0.479251	0.47692	0.441031	0.739263	0.753526	0.398116	1.06516	0.795104
CCU - AAG	0.493886	0.292015	0.42639	0.462882	0.382857	0.477491	0.434132	0.360103	0.14742	0.171838	0.329601	0.319572	0.222841	0.330729	0.340326	0.283464	0.266208	0.311203	0.318981	0.322688	0.287568	0.298383
AGU - GAU	1.46094	1.85468	1.36925	0.93928	1.16503	1.38956	1.27436	1.21899	0.744189	0.756584	0.813666	0.842675	1.13123	0.915995	0.872102	0.657561	0.623139	0.880881	0.900779	0.783063	1.70079	0.881787
AGG - GGA	0.653695	0.689361	0.657066	0.606075	0.611659	0.99392	0.634883	0.538851	0.190641	0.425749	0.644782	0.65015	0.226116	0.599744	0.223384	0.509264	0.497484	0.650975	0.658453	0.161437	0.380273	0.689243
UUU - GGU	1.71667	2.05649	1.774	1.242	1.30401	1.42312	1.54778	0.789519	0.562514	0.734389	0.878646	0.797416	1.73565	1.05546	1.25668	0.847093	0.805091	0.870206	0.861088	1.47634	2.57853	0.845447
CAU - CUA	1.07238	0.653879	0.946843	0.711406	0.8516	0.789095	0.966614	0.758146	0.577468	0.346432	0.457019	0.467434	0.683903	0.506316	0.672994	0.548371	0.523487	0.487473	0.464033	0.714667	1.02524	0.483711
AUC - AGG	0.827694	0.999548	0.868717	1.64413	0.96674	1.50887	0.897495	0.659006	0.328428	0.55924	0.893331	0.984697	0.540202	0.857292	0.598425	0.934552	0.932721	0.996503	0.986327	0.621157	0.374073	0.962746
CCU - CAG	0.79883	0.780959	0.746827	0.952808	0.767872	1.0859	0.771513	1.0048	0.343559	0.551669	0.723147	0.579258	0.387825	0.560426	0.500781	0.55929	0.549696	0.602264	0.598412	0.399363	0.673604	0.579409
UAU - CUA	1.07045	0.812033	1.10934	0.716603	0.866388	0.780605	1.05337	0.762437	0.440299	0.303953	0.433794	0.47532	0.810354	0.590864	0.720499	0.542995	0.519351	0.544777	0.534789	0.74341	1.44852	0.482093
UUU - AGG	0.567901	0.572451	0.552065	0.493759	0.483381	0.657638	0.511412	0.377586	0.166229	0.350188	0.385068	0.427974	0.411092	0.470534	0.324592	0.274888	0.293376	0.429068	0.418471	0.406377	0.436205	0.438602
ACU - GAC	0.640993	0.348761	0.535465	0.614938	0.590569	0.725025	0.540769	0.449366	0.231897	0.332478	0.520035	0.39042	0.342948	0.373816	0.431493	0.430876	0.40182	0.401052	0.39649	0.343743	0.395624	0.400084
UCU - GCG	0.866942	0.4589	0.825436	0.755209	0.853282	0.557911	0.783416	0.585491	0.319385	0.526919	0.491474	0.505854	0.452675	0.516541	0.471119	0.554062	0.550098	0.528581	0.528784	0.532656	0.349136	0.547211
CUU - AUU	0.899395	1.04847	0.870959	0.628276	0.763139	0.868004	0.848973	0.480564	0.326684	0.283076	0.73883	0.633232	0.494742	0.717559	0.513448	0.453738	0.39856	0.659602	0.656241	0.713225	0.90018	0.718417
GUU - CCA	1.44129	2.17581	1.41068	0.812905	1.11618	1.5272	1.23514	1.82599	0.656338	1.17011	1.02242	0.972789	0.673764	0.990114	0.635092	0.705138	0.658978	1.03042	1.04027	0.586972	1.31163	0.966372
UGG - ACU	1.00878	0.942206	0.868241	0.720825	0.79664	0.997863	0.843635	0.828522	0.260664	0.541614	0.679453	0.630751	0.542895	0.624213	0.618659	0.551747	0.493959	0.644251	0.658353	0.480127	0.867172	0.6389
CGA - CAU	1.57609	1.32524	1.60137	1.15399	1.122	0.822303	1.55043	1.3059	0.519275	0.63874	0.71501	0.818995	1.21641	0.898134	1.04229	0.669518	0.623756	0.816236	0.835189	1.07912	1.45645	0.790148
UUU - GAU	1.59795	1.83246	1.58447	0.949943	1.2686	1.45309	1.4373	0.694873	0.568397	0.674371	0.857443	0.832105	1.4431	0.902817	1.17964	0.907194	0.88855	0.811992	0.79155	1.50216	1.92621	0.877553
ACU - ACG	1.07661	0.683912	0.957961	0.896521	0.871746	0.798028	0.962522	1.04857	0.697942	0.756025	0.624146	0.631041	0.407144	0.597039	0.580328	0.483645	0.451387	0.680764	0.621406	0.486494	0.49601	0.607297
CGA - AAU	1.40789	1.41989	1.44785	0.91314	1.23344	0.935664	1.35713	1.12723	0.570132	0.616695	0.821512	0.904177	0.795259	0.949568	0.777389	0.620771	0.605082	0.957929	0.976645	0.697266	1.43667	0.935223
UCA - GCA	1.19093	1.3449	0.967428	0.797876	0.855394	1.38578	0.975371	0.889723	0.440463	0.454564	0.558646	0.658774	1.1273	0.710759	0.885416	0.648049	0.63131	0.653196	0.642486	0.763983	1.30643	0.672429
ACU - GCG	1.05353	0.465383	0.917934	0.851781	0.926125	0.684898	0.923066	0.646199	0.507811	0.583195	0.498681	0.630403	0.598751	0.544854	0.661022	0.508102	0.504617	0.621371	0.633101	0.609655	0.414828	0.592001
UCA - UCA	1.87692	2.09952	1.60126	0.9682	1.17003	1.63157	1.80739	1.25369	0.764509	0.680356	0.636225	0.78009	1.46111	0.966482	1.06443	0.848126	0.843701	0.834381	0.786187	1.02031	3.63223	0.817246
GCU - CAC	0.835921	0.767867	0.817223	1.03777	0.93464	1.30815	0.827859	1.21724	0.573851	0.870656	0.670566	0.641751	0.501648	0.67772	0.577199	0.453165	0.438347	0.678258	0.649266	0.449811	0.543006	0.652832
GUC - UCU	0.834444	0.636702	0.796309	0.677241	0.670494	0.69633	0.766617	0.295417	0.168203	0.160962	0.593972	0.44852	0.541736	0.498324	0.706392	0.678769	0.665336	0.417346	0.418176	0.59279	0.822326	0.459388
CUA - UUU	0.873968	0.719481	0.825463	0.570867	0.69098	0.711697	0.764895	0.434113	0.313484	0.233532	0.444866	0.427244	0.770568	0.499947	0.597216	0.370678	0.358283	0.450803	0.45848	0.712103	1.07332	0.440135
UUC - ACU	0.976385	0.890559	0.886316	0.885357	0.951203	0.882832	0.880178	0.889569	0.393558	0.402413	0.691793	0.666184	0.558271	0.731527	0.625568	0.557175	0.556121	0.676867	0.69031	0.385957	0.862516	0.661003
UCA - AGG	0.764155	0.54638	0.541412	0.607614	0.571729	0.951926	0.583664	0.489645	0.206854	0.354521	0.487517	0.517398	0.357288	0.52944	0.331422	0.480444	0.416822	0.527713	0.555371	0.345195	0.599516	0.53373
CUA - GAU	0.690552	0.474853	0.691104	0.463755	0.55862	0.65712	0.639941	0.567371	0.306965	0.254966	0.360631	0.402479	0.359823	0.45596	0.444686	0.333902	0.326224	0.404503	0.391608	0.447752	0.700647	0.399329
UUC - AGG	0.74395	0.978169	0.740317	1.28446	0.827148	1.2246	0.762132	0.625461	0.159133	0.437217	0.810318	0.871638	0.469151	0.666786	0.590511	0.82649	0.864246	0.781261	0.807557	0.542462	0.357229	0.864429
CUA - AAA	0.726036	0.56753	0.710502	0.467104	0.6285	0.812058	0.663989	0.420244	0.336323	0.260895	0.453237	0.474493	0.430578	0.466175	0.421259	0.363985	0.341716	0.472621	0.459409	0.538275	0.820812	0.498944
UUC - CAA	0.892116	0.819232	0.843717	0.950419	0.849063	0.813635	0.91773	1.08237	0.449131	0.623672	0.685037	0.574069	0.487253	0.592557	0.479539	0.485544	0.457231	0.600411	0.608863	0.529858	0.760902	0.5831
GAC - GCA	0.630375	0.27497	0.519619	0.595152	0.67177	0.634135	0.582192	0.48027	0.632757	0.482409	0.315434	0.385178	0.356703	0.347144	0.403481	0.321239	0.314112	0.372506	0.369936	0.417292	0.217578	0.36764
ACG - UUU	0.963839	0.844889	0.86181	0.810662	0.989635	0.858344	0.902771	0.940132	1.10454	1.03084	0.391206	0.451551	0.646601	0.487983	0.673455	0.49083	0.468197	0.445403	0.453554	0.704087	0.463254	0.471982
UCU - AAG	0.519362	0.313529	0.467686	0.433664	0.43397	0.431342	0.454148	0.319186	0.132623	0.151478	0.338778	0.338581	0.24465	0.357859	0.324127	0.291647	0.274726	0.335569	0.345051	0.331511	0.382253	0.352348
GUA - ACG	1.13343	0.780776	1.05778	0.941306	1.04923	0.915801	1.1602	1.30246	1.62978	1.23566	0.424081	0.483142	0.602051	0.551003	0.642625	0.436477	0.422051	0.507312	0.489272	0.67997	0.543882	0.493284
ACG - UGG	1.01889	0.806831	1.0353	1.34638	1.24393	1.0306	1.14426	1.18208	1.09892	1.44091	0.511058	0.680682	0.673629	0.734117	0.601012	0.689172	0.703013	0.734342	0.708084	0.527521	0.314479	0.72232
UAU - CAC	1.42489	1.18211	1.48726	1.56772	1.69563	1.27188	1.46729	1.17791	0.873576	0.908455	0.863081	0.916814	1.17349	1.05972	1.13016	0.949954	0.947425	0.954768	0.961852	1.11047	1.01303	0.950284
UUU - CAC	1.02266	0.834441	1.14964	1.16828	1.2165	1.07393	1.0711	0.629014	0.995712	0.952586	0.582488	0.704891	0.844232	0.749232	0.761576	0.63714	0.622026	0.726073	0.724543	0.860536	0.626336	0.777133
CCU - CCA	1.88899	2.92621	1.71179	1.11987	1.28766	2.17064	1.62105	2.24622	0.803532	1.17392	1.39537	1.4133	0.780261	1.39162	0.95921	1.06042	1.02257	1.34654	1.36819	0.712367	1.8716	1.39113
GCU - GCA	1.8782	2.91873	1.82145	1.25187	1.42116	1.83697	1.43697	1.31357	0.800383	0.658104	0.922821	1.11288	1.88084	1.15922	1.77968	1.10363	1.04666	1.13995	1.14232	1.60338	1.88489	1.14919
GUA - AAC	0.702727	0.47856	0.69376	0.616637	0.663841	0.756715	0.674244	0.490561	0.558096	0.434838	0.521391	0.525998	0.264549	0.525116	0.311237	0.446771	0.420619	0.520735	0.527587	0.347075	0.362424	0.582802
AUA - GAG	0.619166	0.457594	0.620088	0.748823	0.614306	0.641961	0.639364	0.346488	0.349821	0.170034	0.534309	0.48652	0.293714	0.433396	0.472776	0.500556	0.500391	0.48596	0.469564	0.457177	0.501553	0.472336
UGG - UUU	1.27461	1.29529	1.2089	0.840899	1.11974	0.938054	1.18126	0.620538	0.66674	0.506637	0.679494	0.722086	1.02561	0.788467	0.896217	0.649515	0.627475	0.721807	0.733552	1.05585	1.26817	0.758681
UGG - GGA	1.12608	1.29136	1.1163	0.990492	1.06523	1.18556	1.05809	1.3417	0.527305	1.01411	0.887853	0.856246	0.549332	0.820933	0.47763	0.693446	0.680157	0.875352	0.916629	0.416483	0.757851	0.879474
GCG - AUC	1.12495	1.24873	1.21902	2.02533	1.51537	1.09932	1.39451	1.33098	3.57176	2.87628	0.500136	0.635217	0.541355	0.573925	0.562524	0.602566	0.588566	0.645634	0.663465	0.431073	0.224158	0.637834
CGG - AGA	1.10264	0.618913	0.937235	0.969515	1.11822	0.893965	1.0266	1.28985	0.354375	1.07918	0.939362	0.762507	0.314117	0.688854	0.336094	0.628565	0.557341	0.806377	0.783051	0.2164	0.404643	0.803422
UGC - GGU	1.72052	1.20994	1.7337	1.62513	1.71957	1.33632	1.76698	1.56915	1.44602	1.08204	1.01064	0.978532	1.07089	1.00502	0.885568	0.930045	0.907376	1.08461	1.06453	1.12501	1.39409	1.05672
AAA - GAG	0.936619	0.695204	0.894096	0.895324	0.938569	0.862432	0.934735	0.662251	0.546291	0.531182	0.504211	0.497758	0.665202	0.515628	0.721892	0.678135	0.65812	0.509862	0.516089	0.654568	1.0374	0.507728
AUA - CUA	0.578274	0.306868	0.550883	0.520764	0.533326	0.643213	0.52998	0.2627	0.326684	0.145128	0.262745	0.333125	0.439077	0.359242	0.506415	0.356287	0.351637	0.331623	0.329156	0.556479	0.597042	0.321093
CAG - AAA	1.08673	0.784738	1.04294	1.02693	1.0752	0.796944	1.10163	1.04796	0.666699	0.627211	0.729316	0.667779	0.648581	0.621743	0.602314	0.64619	0.625073	0.661821	0.663131	0.623028	0.856214	0.667663
AUU - GCU	1.49119	1.94722	1.4402	0.910189	1.11369	1.38599	1.18315	1.38016	0.651958	0.689489	0.973162	0.839599	1.17764	0.918474	0.970801	0.818263	0.795826	0.847363	0.850405	0.88647	1.51804	0.86543
UGG - GGG	0.194559	0.263886	0.206355	0.212067	0.198688	0.321429	0.193042	0.158955	0.141152	0.228587	0.204753	0.148589	0.11192	0.114595	0.12072	0.25969	0.228989	0.144615	0.133406	0.114999	0.115717	0.154405
AGU - GUU	1.31372	1.78092	1.1669	0.928839	0.968869	1.28813	1.07727	1.02661	0.56658	0.709913	0.881197	0.848705	1.08498	0.895797	0.71179	0.627613	0.597444	0.820607	0.855165	0.691068	1.57162	0.88183
UCA - AUU	0.967819	1.32694	0.839958	0.493191	0.801579	0.935888	0.842575	0.754257	0.380928	0.510962	0.46533	0.491391	0.896981	0.644273	0.741685	0.439665	0.414703	0.517597	0.533077	0.837642	1.15149	0.520461
GCA - GGA	1.4491	1.94694	1.3536	1.02771	1.17663	1.39605	1.21863	1.14324	0.582623	0.645748	1.18623	1.17555	0.533868	1.14347	0.699442	1.06859	1.05868	1.16058	1.15783	0.483441	1.13703	1.18684
AAU - AUC	1.19723	0.871173	1.23672	1.36017	1.19347	0.853296	1.28849	0.796585	0.416932	0.454618	0.829365	0.850747	0.823066	0.909764	0.81085	0.874802	0.851905	0.879227	0.881696	0.735196	1.05316	0.842293
AGG - CGA	1.52015	1.31957	1.39043	1.47535	1.26889	1.67935	1.34615	1.15367	0.498398	0.607393	1.05678	1.27303	0.868234	1.32264	0.93301	0.944528	0.932475	1.18843	1.25288	0.64747	1.0313	1.30576
CGA - CUU	0.953374	1.05133	0.926173	0.597624	0.838219	0.926546	0.941529	0.901071	0.33304	0.836007	0.703562	0.692901	0.558117	0.701311	0.477151	0.413462	0.385079	0.674938	0.746944	0.425633	0.731432	0.786678
AGG - GCA	0.646025	0.703257	0.605675	0.600532	0.504097	0.872628	0.537887	0.619109	0.267775	0.370662	0.504218	0.502719	0.288423	0.51822	0.301327	0.415034	0.393047	0.543714	0.571969	0.277074	0.571857	0.583899
GAA - GCG	1.10904	0.758639	1.14127	1.19083	1.29254	0.661973	1.15074	1.45293	1.85342	1.61329	0.464285	0.486184	0.587892	0.517101	0.586606	0.438573	0.427593	0.517879	0.507288	0.565959	0.463875	0.514792
AAA - UGG	1.38239	1.56485	1.36511	1.08644	1.2145	1.10162	1.30643	0.91253	0.754466	0.389292	0.761535	0.697519	1.23842	0.783468	1.15171	0.853843	0.865229	0.732411	0.723703	1.27627	1.75391	0.694491
UCU - UCC	1.45146	1.41489	1.38608	1.19442	1.3522	0.933687	1.47421	1.52679	1.1758	1.33573	1.13579	0.880723	0.516577	0.832628	0.522067	0.879325	0.83936	0.877539	0.889218	0.564053	1.0301	0.867434
ACU - UGC	1.18925	1.18479	1.24353	1.23076	1.19584	1.19613	1.16042	1.02142	0.33363	0.643165	0.985888	0.895462	0.847975	0.890444	0.812445	0.73262	0.700471	0.938131	0.931091	0.747608	1.26626	0.912676
AGU - GGU	1.97429	2.54775	1.7409	1.34844	1.3121	1.59579	1.73907	1.67923	1.31523	1.17547	1.08245	1.21921	1.49684	1.28313	0.909723	0.795259	0.766772	1.25155	1.24955	0.743348	2.21751	1.28744
ACU - GGA	1.88766	2.41102	1.73871	1.2642	1.42266	1.99091	1.58409	1.5759	0.498201	0.837314	1.56933	1.41147	0.958573	1.44653	1.04883	1.05768	1.02509	1.51179	1.4665	0.882252	1.81761	1.44122
GUA - GUG	1.16873	0.734569	1.05527	0.948218	0.967484	0.939059	0.993335	0.990927	0.983735	0.516986	0.801475	0.696472	0.385016	0.734072	0.580843	0.618441	0.603876	0.733628	0.727997	0.445564	0.758934	0.687649
GCU - UUG	1.82424	1.79727	1.77558	1.59465	1.7204	1.71843	1.72101	1.83202	0.424004	0.749877	1.36916	1.2061	1.09657	1.40753	1.0723	0.984514	0.982171	1.25973	1.28765	0.979209	2.37497	1.30144
ACU - CGU	1.04618	1.01441	1.02033	0.737752	0.763423	0.876187	0.934459	1.00013	0.349813	0.445302	0.644406	0.594472	0.669099	0.74741	0.570727	0.514382	0.501327	0.661757	0.648901	0.438459	1.2455	0.614592
UCG - GUA	0.855633	0.835095	0.85506	0.729544	0.663687	0.678254	0.916935	1.04425	0.963347	0.623426	0.439204	0.482639	0.406302	0.545783	0.429542	0.402375	0.377476	0.469236	0.449817	0.516351	0.725926	0.475421
CUA - GCG	0.605075	0.312392	0.570917	0.59095	0.566765	0.458204	0.57183	0.699035	0.918385	0.610866	0.233976	0.277717	0.284402	0.336625	0.361433	0.251015	0.243011	0.270737	0.282834	0.315291	0.183671	0.281112
AAC - GUC	0.773536	0.570591	0.873024	1.64854	1.11946	1.588	0.919735	1.11926	1.01748	1.60963	0.829485	0.710076	0.407309	0.662582	0.605628	0.793483	0.794687	0.680757	0.702433	0.470818	0.23514	0.679936
AGU - AAG	0.527769	0.249543	0.478033	0.514976	0.459307	0.514751	0.522958	0.51055	0.293666	0.324032	0.311152	0.338201	0.329937	0.333952	0.298944	0.259748	0.246662	0.330449	0.312889	0.287805	0.410087	0.3486
AUU - CCA	1.67896	2.26873	1.69571	1.14059	1.47209	1.81	1.49431	2.02409	0.92408	1.29861	1.16095	1.14552	1.10827	1.17554	1.01778	0.962934	0.907046	1.15487	1.1517	0.843498	1.43152	1.16358
UAU - UGC	1.45124	1.66636	1.53772	1.44664	1.56193	0.861866	1.53526	0.919953	0.359023	0.537508	0.908946	0.850963	1.51499	0.886741	1.32215	0.864073	0.890523	0.887508	0.879161	1.50799	1.99089	0.904802
AUA - AAC	0.690161	0.607758	0.664015	0.782139	0.830447	0.88819	0.712295	0.443471	0.412649	0.366294	0.682963	0.672352	0.350694	0.571203	0.433017	0.533416	0.513524	0.645922	0.641989	0.507831	0.401077	0.655928
GUC - ACU	1.24054	0.94926	1.19401	1.11326	1.14214	1.12272	1.17961	0.861133	0.438704	0.510106	0.998642	0.894552	0.79308	0.828046	0.742718	0.791391	0.788262	0.849894	0.846946	0.5816	1.20818	0.892283
CAU - GGA	1.63072	1.93866	1.66062	1.04084	1.26514	1.5119	1.37976	1.39604	0.465242	0.663595	1.18618	1.11565	1.0511	1.16337	0.951064	0.932722	0.895119	1.19074	1.23895	0.930396	1.47308	1.15492
GCU - GCG	1.36285	1.06654	1.24625	1.25608	1.24511	1.12024	1.2715	1.00577	0.783736	1.01975	0.652908	0.837804	1.00249	0.828793	1.14847	0.75434	0.729741	0.817431	0.808217	1.16245	0.608205	0.835994
AAA - CUC	0.802551	0.479925	0.829107	0.808113	0.764854	0.931254	0.825306	0.685839	0.281181	0.596791	0.565903	0.518313	0.632444	0.573851	0.513144	0.55167	0.537363	0.533513	0.536521	0.448213	0.722929	0.555543
GUU - CAC	0.964645	0.873499	0.989636	1.06546	1.18063	1.20275	1.04707	1.32642	0.408158	1.22872	0.804429	0.813774	0.529961	0.842197	0.525878	0.572917	0.511612	0.826934	0.822931	0.446862	0.631774	0.824998
CCG - AGC	1.19799	1.54809	1.44039	2.62764	2.0779	1.87574	1.56384	1.22534	3.40863	2.10616	0.859033	0.938949	1.15764	0.894295	1.37307	1.13819	1.18533	0.919478	0.932062	1.28114	0.436738	0.879772
UGU - UUG	1.73739	1.98163	1.69771	1.46048	1.56232	1.34832	1.52827	2.19216	1.56669	1.76208	0.811109	0.819441	1.40949	0.893495	0.91916	0.698364	0.678583	0.92913	0.897551	0.939034	1.76901	0.912958
GGA - ACU	1.33749	1.83538	1.27511	0.857518	1.19324	1.41307	1.14802	1.62671	0.419325	1.08747	1.28735	1.05843	0.481702	1.05707	0.530225	0.641169	0.606647	1.15009	1.16286	0.462844	1.13753	1.0685
AUA - UUG	1.58514	1.64516	1.73839	1.78068	1.68477	0.953692	1.69627	0.891572	0.526595	0.395383	0.696162	0.699267	2.01021	0.82086	2.00983	0.976996	0.943541	0.739775	0.747328	2.14492	2.55006	0.710909
AUC - GGU	1.51811	1.36061	1.51496	1.57277	1.45633	1.15062	1.57114	1.68469	2.12601	1.33429	0.870224	0.872003	0.97692	0.988172	0.645865	0.796815	0.816132	0.988291	0.961142	0.646676	0.809182	0.935156
GGC - CCG	0.629468	0.859701	0.779474	1.47057	1.15899	0.981616	0.891803	0.674636	2.09248	1.12237	0.68565	0.453151	0.399342	0.383573	0.765719	0.653021	0.666417	0.416535	0.417693	0.745648	0.43396	0.404118
ACA - CGA	1.14495	1.15149	1.08736	0.779097	0.902369	0.659521	0.957737	0.739759	0.402888	0.463151	0.451749	0.514109	0.887781	0.647792	0.858894	0.639868	0.597969	0.593181	0.638263	0.726337	1.45557	0.566157
AGG - GCU	0.499649	0.565364	0.476577	0.536444	0.452808	0.996397	0.498166	0.500333	0.142198	0.285655	0.604063	0.605381	0.184134	0.54986	0.213035	0.36606	0.384874	0.553162	0.583906	0.195211	0.435867	0.53295
GAU - GCA	1.57024	1.81101	1.49369	0.941847	1.18247	1.27459	1.28503	0.970016	0.851536	0.430927	0.742439	0.858208	1.58262	0.892184	1.28852	0.81604	0.804979	0.892253	0.904409	1.29532	1.34143	0.912751
GAU - CGA	1.58091	1.87493	1.54944	0.949816	1.29642	1.02701	1.56047	1.83608	1.0627	1.08723	0.818464	0.905555	0.982123	1.08527	0.922938	0.757692	0.753532	1.00497	0.991533	0.731703	1.09965	0.977074
UGG - UGU	1.02902	1.14596	1.09334	0.858207	0.949162	1.00176	1.06926	0.840339	0.683965	0.642134	0.730467	0.649825	0.903351	0.665017	0.68933	0.632813	0.621358	0.657886	0.628971	0.674729	1.2404	0.647776
GUG - ACA	1.54043	1.12185	1.57888	1.31347	1.38644	1.113	1.4571	0.859746	0.661308	0.511768	0.990434	0.762338	1.36824	0.905783	1.22142	1.04049	1.00708	0.797413	0.79127	1.20987	1.59284	0.798682
CUU - UAC	0.86995	0.892143	0.888388	0.88381	0.95263	0.988766	0.932246	0.66936	0.602747	0.564073	0.813212	0.780746	0.5094	0.803854	0.4627	0.518434	0.517545	0.789033	0.767729	0.578885	0.597862	0.807646
CGU - UAU	1.65244	1.54708	1.60459	1.18753	1.15619	0.803799	1.41874	0.802508	0.35125	0.287865	0.707831	0.63221	1.72057	0.759987	1.17588	0.525966	0.513928	0.65655	0.625938	1.57264	3.33674	0.641927
CAU - AUC	0.861764	0.503744	0.909815	0.909994	0.729246	0.614519	0.920028	0.711441	0.487319	0.344104	0.559946	0.489016	0.572282	0.583879	0.608843	0.564888	0.57946	0.526605	0.524652	0.574915	0.722741	0.474122
UCG - CGA	1.85839	0.823418	2.01936	1.65254	1.78135	1.08094	1.94615	1.31173	0.941591	1.41401	1.03146	1.19614	1.14664	1.51036	0.859552	1.04077	1.04311	1.27395	1.26307	0.852763	0.883558	1.29369
AAC - GUU	0.910863	0.738547	0.838313	0.863091	0.954738	1.05252	0.941617	1.26792	0.929998	1.04956	0.577779	0.570727	0.562973	0.600816	0.489388	0.511459	0.492108	0.562729	0.587055	0.508958	0.365596	0.554037
GCG - UGC	0.841005	0.700704	0.929963	1.23579	1.27488	0.55846	0.944154	0.714197	1.66527	1.3814	0.413046	0.492005	0.595292	0.442941	0.635699	0.509481	0.519913	0.572262	0.546581	0.634237	0.279274	0.51571
AUU - CUA	1.02285	0.843888	0.944371	0.723022	0.929556	0.932548	0.958653	0.93296	0.465298	0.517434	0.63216	0.551277	0.641291	0.655578	0.623054	0.55181	0.528587	0.619516	0.607938	0.569298	1.22233	0.60407
AUU - UGU	1.40632	2.02169	1.36633	0.996508	1.20974	1.29443	1.32881	1.35382	0.670124	1.10838	0.967151	0.760753	1.3881	0.7122	1.00697	0.779535	0.746997	0.76146	0.768262	1.05594	1.85011	0.809008
CGC - GCA	0.731881	0.365418	0.745632	0.625455	0.756145	0.444114	0.710011	0.359483	0.550323	0.392872	0.251277	0.379687	0.540996	0.393368	0.704716	0.446577	0.413108	0.389962	0.417786	0.811544	0.244957	0.414876
AGG - GUG	0.708066	1.42125	0.756032	1.28179	1.00439	0.985611	0.934874	0.707878	0.378103	0.771979	1.02796	1.0338	0.361308	0.915428	0.380462	0.77123	0.771313	1.01343	1.01217	0.332311	0.378535	1.02405
CGG - CCU	0.534752	0.476078	0.494034	0.52777	0.52066	0.496774	0.558708	0.60284	0.34662	0.40197	0.442681	0.313054	0.23593	0.30055	0.396872	0.403047	0.400896	0.33929	0.321445	0.338671	0.36465	0.332927
UCU - ACC	0.890218	0.623325	0.829855	0.706035	0.612041	0.647645	0.818399	0.982341	0.732727	0.622664	0.671899	0.445419	0.252473	0.468569	0.319965	0.491479	0.494804	0.45501	0.446822	0.337701	0.67737	0.475004
CCA - AUU	1.43609	1.81047	1.29526	0.814022	1.10504	1.16592	1.21661	1.12043	0.432318	0.742634	0.731059	0.76829	1.39421	0.931434	0.99225	0.665954	0.604698	0.845405	0.835825	1.12903	1.60999	0.7869
AGG - AUC	0.909565	1.41965	0.989295	1.8054	1.03588	1.43007	1.09457	0.747189	0.329534	0.819203	1.40596	1.47126	0.353022	1.13778	0.289816	0.962599	0.958275	1.34243	1.41065	0.267484	0.395422	1.45731
CUC - GUG	1.01842	0.931061	1.20165	1.83486	1.48208	1.524	1.23215	0.626221	2.09415	1.39452	0.679114	0.85266	0.706243	0.785592	0.925284	1.2679	1.30244	0.818897	0.841408	0.748821	0.330016	0.822644
UCA - GGC	0.755915	0.487069	0.62111	0.650582	0.654122	0.681573	0.609443	0.367183	0.223709	0.23296	0.384094	0.437331	0.515762	0.447217	0.63866	0.535731	0.517762	0.45047	0.459223	0.63815	0.602744	0.413387
ACA - CCA	2.19571	2.98672	2.19211	1.68869	1.76257	2.04205	1.8878	1.31705	1.00211	0.722493	1.18643	1.25695	2.37168	1.47367	1.62307	1.36807	1.3098	1.39531	1.38006	1.63647	3.29624	1.37297
GCG - ACC	0.906295	1.25856	1.05617	1.6371	1.26431	0.948321	1.16914	0.853273	2.15643	1.90646	0.538224	0.676998	0.697706	0.674607	0.713426	0.687892	0.68536	0.689896	0.668235	0.749105	0.326048	0.660122
UGU - AAG	0.512785	0.340171	0.455785	0.427948	0.455203	0.396648	0.473317	0.516124	0.374499	0.343381	0.270349	0.27448	0.331648	0.261459	0.29417	0.247753	0.233532	0.271796	0.250482	0.321584	0.44457	0.279371
AAA - CAC	0.789609	0.682124	0.77389	0.812939	0.794034	0.84749	0.769769	0.814873	0.619652	0.723843	0.626097	0.510547	0.539805	0.544985	0.508484	0.458273	0.452128	0.521569	0.534821	0.503247	0.535205	0.53287
ACA - AUU	1.42464	2.02363	1.33293	0.872917	1.26693	1.14989	1.2434	0.877068	0.449078	0.552841	0.794926	0.740931	1.71424	0.848078	1.28871	0.73105	0.705036	0.806603	0.797974	1.51559	1.80443	0.722953
CAU - AAC	0.547205	0.311075	0.501288	0.527011	0.490774	0.489093	0.535759	0.50929	0.324304	0.30595	0.340757	0.331778	0.321901	0.366982	0.340737	0.304577	0.303511	0.347904	0.354872	0.368077	0.378761	0.344741
GAG - ACU	0.945974	0.474518	0.831323	0.900445	0.776731	0.819064	0.791682	0.378795	0.153347	0.324654	0.814029	0.599225	0.557743	0.613719	0.635243	0.644336	0.635012	0.608069	0.613124	0.513907	0.857798	0.590391
UAU - AUC	0.947642	0.655078	0.953726	0.883679	0.843554	0.52638	0.949613	0.49834	0.250588	0.231687	0.61184	0.64657	0.693853	0.662346	0.652845	0.573957	0.587751	0.668079	0.663771	0.677032	0.84341	0.621404
UCA - ACA	1.41808	1.94676	1.25402	0.825875	1.09132	1.67679	1.227	0.955748	0.49162	0.678222	0.651042	0.694704	1.60997	0.807902	1.42037	0.750652	0.784766	0.727702	0.684883	1.37696	2.16384	0.763531
CGU - AAU	1.08977	1.33546	1.0199	0.770437	0.777056	0.623558	0.979762	0.678329	0.451049	0.313922	0.595299	0.46387	0.903414	0.588592	0.901094	0.503347	0.502624	0.505304	0.49353	0.839725	1.9676	0.469582
GGU - CUC	1.38324	0.761099	1.42891	1.47669	1.38873	1.17806	1.48856	0.83442	0.533042	0.824134	1.02637	0.885341	1.18533	0.961145	0.913826	1.04765	1.0341	0.952533	0.899807	0.905012	1.17065	0.929465
GAA - GUC	0.901734	0.457057	0.85929	0.786561	0.863298	0.971877	0.828045	1.01657	0.305397	0.719345	0.636525	0.537413	0.548919	0.547846	0.535871	0.506387	0.510236	0.561703	0.555986	0.487847	0.780843	0.538317
UGG - CUU	0.896218	1.09116	0.856267	0.622451	0.783374	1.09712	0.873775	0.860934	0.528399	0.685028	0.650385	0.639505	0.542287	0.664508	0.511822	0.516792	0.470625	0.691399	0.67047	0.600737	0.94839	0.669596
CUU - UUG	1.49409	1.68609	1.51615	1.08429	1.4811	1.42044	1.51012	1.19906	0.389487	0.690125	1.21701	1.23834	0.764531	1.44667	0.614661	0.824786	0.784347	1.29144	1.32921	0.83969	1.88835	1.30098
GUU - CGU	1.2255	1.77131	1.18441	0.783872	0.930398	0.920887	1.0904	1.46901	0.618817	0.95269	0.812421	0.679441	0.722617	0.934466	0.64203	0.580061	0.571819	0.76654	0.779926	0.546742	1.4883	0.713358
UGG - AAU	1.42566	1.44616	1.36982	1.10393	1.27843	1.08823	1.39588	1.0662	0.730642	0.653805	0.920577	0.803267	1.19809	0.897798	1.10602	0.86192	0.84258	0.839244	0.824739	1.09396	1.52749	0.809025
UUU - GGA	1.67192	2.61458	1.79248	1.11723	1.44468	1.96674	1.50748	1.52066	0.61633	1.41386	1.58694	1.34951	1.26521	1.38899	0.958753	0.975594	0.975009	1.40614	1.39888	1.1317	1.40662	1.46932
AUU - GAA	1.26282	1.77953	1.26743	0.812248	1.10633	1.40236	1.18116	1.17597	0.608851	0.687426	0.825316	0.751169	1.07111	0.864411	1.02527	0.765024	0.731424	0.769924	0.761192	1.12373	1.77869	0.782142
CAA - CCG	1.29354	1.30961	1.47784	1.41473	1.51461	0.876312	1.40578	2.05933	1.90096	1.81942	0.740153	0.719843	0.81766	0.803283	0.57513	0.523833	0.521506	0.788009	0.766653	0.644134	1.05408	0.762736
UGG - AGU	1.15864	1.30713	1.10279	0.914178	1.0309	1.02767	1.1706	1.01728	0.576683	0.983468	0.786312	0.781706	0.77959	0.777986	0.705232	0.71077	0.654789	0.827795	0.825848	0.645794	1.16149	0.80008
AGG - GAC	0.611736	1.10408	0.680092	1.2385	0.837739	1.20103	0.699815	0.545625	0.267524	0.433586	1.06459	0.955364	0.343032	0.79421	0.390328	0.863116	0.887555	0.897848	0.904657	0.360194	0.340309	0.899472
UUA - ACC	0.67117	0.907466	0.71585	0.620954	0.606875	0.568841	0.636598	0.520753	0.300888	0.344656	0.498704	0.468198	0.584312	0.527308	0.50098	0.297735	0.279366	0.452783	0.478902	0.526859	1.14897	0.450678
CAU - CAU	4.27419	5.10003	3.74681	2.90095	3.29091	2.26546	4.23356	2.31909	2.80999	1.15709	1.60401	1.57884	4.60535	2.20892	3.42234	2.21842	2.2662	1.84849	1.83074	3.99767	6.69818	1.79952
GUC - GGA	1.07287	0.685995	1.0637	0.885992	1.07087	0.959784	1.05834	1.55019	0.785613	1.46906	0.66839	0.609536	0.443469	0.642027	0.446701	0.638429	0.639364	0.640391	0.623902	0.406489	0.487914	0.581451
AGU - CUC	1.11051	0.561505	1.14447	1.1326	1.05406	1.21567	1.05965	0.6218	0.572801	0.656329	0.930522	0.707448	0.92462	0.70445	0.737524	0.94266	0.963028	0.706166	0.725341	0.661462	0.808722	0.737889
CCG - ACA	1.22914	0.732937	1.46044	1.09913	1.31382	0.942064	1.17499	0.888089	0.870743	0.602189	0.698934	0.601018	1.30144	0.631217	1.00278	0.933662	0.960837	0.65257	0.612644	1.09997	1.01159	0.590313
UAC - GCA	0.713557	0.369024	0.632438	0.614097	0.722531	0.694529	0.626034	0.775396	0.706191	0.548449	0.338021	0.484119	0.361698	0.443931	0.368921	0.372993	0.3762	0.50338	0.502295	0.379662	0.186764	0.501283
GCG - CCG	1.49543	1.00914	1.54074	2.56715	2.75424	1.51531	1.91258	0.812099	2.01959	1.95051	0.948934	1.17692	1.54964	1.06736	1.96419	1.10431	1.14042	1.16989	1.11647	2.38926	0.507508	1.13903
UCA - CUA	0.508902	0.298865	0.413133	0.294493	0.352463	0.549465	0.418505	0.429636	0.308822	0.23831	0.236665	0.283933	0.289204	0.333521	0.274099	0.200179	0.174088	0.316087	0.301676	0.237702	0.525976	0.298926
UUU - CUC	1.27639	0.830673	1.38982	1.15852	1.41982	1.15414	1.35021	0.713647	1.34013	0.712074	0.682261	0.715806	1.26417	0.763481	0.993116	0.916791	0.921596	0.759072	0.72985	1.12446	1.07064	0.773239
GAU - GGA	1.72199	2.51422	1.71437	1.04711	1.33931	1.62983	1.45782	1.89474	0.865158	0.931817	1.27883	1.29413	1.04483	1.33762	0.974275	1.00331	0.983167	1.3717	1.36301	0.847749	1.44775	1.31763
CUA - GGG	0.169398	0.125456	0.14262	0.193529	0.116504	0.288805	0.173238	0.364334	0.175457	0.169167	0.112984	0.107444	0.0386804	0.0870303	0.0960861	0.143971	0.157239	0.109138	0.0938222	0.0720343	0.0798456	0.0965284
GGU - GCG	1.17399	0.625203	1.16211	1.25506	1.13889	0.611997	1.22116	0.809498	2.61329	1.13856	0.383197	0.523079	0.841372	0.565003	0.692621	0.550175	0.517877	0.522418	0.535942	0.72339	0.371862	0.534723
CCA - ACU	1.44306	2.11178	1.34929	0.927298	1.02712	1.63857	1.27605	1.4134	0.420214	0.840124	0.91625	1.17797	1.2088	1.1364	1.18738	0.581292	0.558079	1.04728	0.971939	1.02983	1.88816	1.03471
GGU - GGU	4.80617	4.45917	3.76867	3.49757	2.72594	2.62255	4.12474	2.65697	4.93191	2.61776	2.07866	2.1083	4.2056	2.56264	2.34097	1.59192	1.58178	2.29084	2.21081	2.12083	5.29326	2.41992
AAC - GCA	0.740612	0.462214	0.630438	0.682582	0.715709	0.706638	0.685053	0.725313	0.800005	0.734873	0.383865	0.478056	0.389197	0.463303	0.404016	0.383687	0.378984	0.508909	0.511733	0.438854	0.223417	0.476354
AGG - GUC	0.379833	0.525092	0.458974	0.729941	0.488026	1.04352	0.475213	0.353939	0.113544	0.323948	0.667346	0.626131	0.177858	0.52924	0.21401	0.556029	0.541203	0.61776	0.642073	0.206572	0.322372	0.585608
CGU - CAA	1.17629	1.31233	1.26204	0.887592	0.89665	0.966879	1.0355	0.976944	0.420969	0.686782	0.59476	0.531172	1.13659	0.667702	0.959777	0.522814	0.508081	0.572437	0.569997	0.974581	2.26111	0.543048
GCU - AAC	0.476183	0.235639	0.408142	0.520942	0.468075	0.639464	0.427667	0.500811	0.473326	0.316218	0.356962	0.325856	0.253786	0.392352	0.340446	0.239053	0.236396	0.342677	0.333013	0.308416	0.265884	0.342421
GCG - CUA	0.608682	0.263708	0.591861	0.540688	0.693139	0.530586	0.60826	0.46135	0.654909	0.459618	0.266693	0.340041	0.542082	0.385666	0.53567	0.266446	0.254518	0.347712	0.35339	0.644935	0.214283	0.346556
GCG - AAG	0.831289	0.653527	0.8112	1.50025	1.23723	0.65699	0.98869	0.767939	1.91031	1.17685	0.559589	0.64295	0.577712	0.560054	0.622323	0.614164	0.618527	0.62663	0.636395	0.430672	0.221494	0.611687
ACG - UUG	1.25588	1.8472	1.36227	2.12484	1.52892	0.883221	1.49944	2.15382	1.05083	2.37837	0.742779	0.811094	1.45919	0.84877	1.28036	0.770607	0.753291	0.845524	0.869179	1.19634	0.623479	0.853188
UUG - GCG	1.50142	1.34288	1.65302	2.10335	1.70796	0.806543	1.59958	1.55037	0.953864	1.90308	1.12329	1.06001	1.37334	1.05998	1.06654	0.787508	0.77644	1.06437	1.08268	1.22181	0.887235	1.06545
AAU - GGU	1.67248	1.93844	1.58977	1.05732	1.13921	1.24592	1.42975	1.04038	0.995574	0.519357	0.802106	0.925123	1.59607	1.06822	0.951059	0.848392	0.803547	1.00896	0.993866	1.05402	2.36897	1.00058
AGU - GCA	1.27515	1.75382	1.17272	0.884917	1.10568	1.38794	1.01856	1.28237	0.863255	0.725756	0.587754	0.882059	1.11525	1.00181	0.951064	0.784389	0.792713	0.858132	0.905509	0.873905	1.16813	0.853362
CCG - CCU	1.79263	1.21013	1.77026	1.69799	2.00203	1.45667	1.65079	0.930775	0.564319	0.58839	1.329	1.38122	1.10442	1.35525	1.5206	1.32532	1.31971	1.32144	1.34564	1.47592	1.50756	1.31262
GCG - AAC	0.704266	0.81114	0.728086	1.45617	1.09237	0.784695	0.868432	0.693077	2.16276	1.38862	0.473106	0.553151	0.476142	0.504827	0.594123	0.546003	0.548463	0.550467	0.564657	0.495902	0.1631	0.525837
UUG - CUU	1.22955	1.05936	1.13512	0.872725	1.04802	0.960702	1.13399	1.01602	0.669948	0.683201	0.725206	0.643371	0.800851	0.798235	0.804592	0.526624	0.490584	0.666381	0.676314	0.875027	1.77305	0.671671
UGU - CAG	0.932907	0.65585	0.895319	0.941036	0.913407	0.890678	0.959259	0.816486	0.718609	0.668112	0.647169	0.578485	0.713455	0.572708	0.591332	0.578757	0.576699	0.624904	0.613023	0.677204	0.883862	0.575616
GUA - UUC	1.06603	0.803043	1.00473	0.96961	0.951249	0.804333	0.993996	0.963212	0.363168	0.391735	0.642276	0.650368	0.773433	0.778862	0.806199	0.6209	0.632914	0.678387	0.683301	0.793642	1.01166	0.697368
CCU - UCC	1.00793	0.822907	1.01562	0.840581	0.892659	0.596435	0.861736	1.14282	0.909593	0.856668	0.841075	0.648521	0.33493	0.595111	0.383395	0.572342	0.547669	0.614594	0.628535	0.369271	0.535004	0.625616
UUG - AGU	1.42435	1.14565	1.40993	1.13445	1.15714	1.25537	1.23605	1.19673	0.364664	0.985144	0.796053	0.848393	1.22773	0.877504	0.84349	0.698078	0.683965	0.904439	0.875355	0.679856	2.07733	0.887352
CAA - CAC	0.800523	1.05809	0.892793	0.933295	0.865761	0.932459	0.86374	0.888009	0.648512	0.813346	0.760171	0.608774	0.775918	0.702555	0.635579	0.536126	0.533288	0.640841	0.629115	0.573114	0.725876	0.631197
CAA - CUC	0.655923	0.446933	0.659791	0.620463	0.585079	0.665206	0.651953	0.598848	0.248362	0.818973	0.483859	0.455278	0.474329	0.483558	0.331817	0.348956	0.357296	0.463207	0.493905	0.253633	0.535874	0.475695
ACC - GGU	1.3944	1.15963	1.49019	1.43441	1.42858	1.10472	1.47603	2.29847	2.17618	1.78986	0.71944	0.814077	0.973756	0.919761	0.574532	0.515586	0.534775	0.82018	0.815724	0.627331	0.678166	0.854667
CUU - ACG	0.729997	0.500115	0.693505	0.562921	0.668073	0.608046	0.700923	0.62033	0.873791	0.656888	0.434058	0.468198	0.300758	0.498832	0.293678	0.379699	0.364797	0.476799	0.48622	0.368606	0.366973	0.524582
UCG - UCA	1.40371	0.730267	1.19998	1.1249	1.071	1.05853	1.24283	1.4167	0.86638	1.14764	0.590672	0.609847	1.02916	0.673587	0.762396	0.705266	0.685959	0.624188	0.628393	0.751235	1.37902	0.62623
CUA - UAU	0.729013	0.480665	0.713911	0.515954	0.503575	0.457549	0.740822	0.250845	0.100703	0.0795931	0.346793	0.388146	0.622875	0.473388	0.577007	0.373724	0.33821	0.436881	0.4509	0.612399	1.12437	0.434071
GGG - GGG	0.14378	0.358983	0.14719	0.184243	0.214779	0.164802	0.192704	0.114468	0.199478	0.378873	0.140161	0.0892044	0.0894658	0.0810849	0.0727191	0.327088	0.299317	0.08719	0.0894764	0.0930819	0.0799177	0.103546
AAC - AGG	0.568124	0.963222	0.544473	1.07589	0.707344	1.12045	0.673089	0.605879	0.386613	0.57034	0.805638	0.813288	0.3321	0.632042	0.414737	0.713135	0.70754	0.790188	0.784361	0.415615	0.259145	0.79402
CGG - UUA	0.456796	0.446645	0.455027	0.395411	0.404498	0.32609	0.51524	1.06265	0.754413	0.6735	0.259838	0.237309	0.163301	0.216878	0.150406	0.109354	0.11761	0.208959	0.207085	0.151721	0.237873	0.238866
UCU - UCG	1.59363	1.15626	1.57703	1.2515	1.48669	1.08367	1.49933	1.78709	0.890182	1.60905	1.06746	0.926877	0.644325	1.0057	0.722612	1.00248	0.986971	0.97824	0.969043	0.73118	1.17845	0.916124
GAA - GAC	0.828339	0.476638	0.770657	0.870064	0.902842	0.961988	0.79163	1.16375	0.69686	0.89021	0.595859	0.525938	0.385904	0.519023	0.486217	0.588485	0.563441	0.528274	0.518094	0.434483	0.529095	0.533117
GUC - GGC	1.62016	0.933124	1.86288	2.94467	2.57463	2.12718	2.03609	1.15089	2.87529	1.95053	1.19743	1.14472	1.76607	1.16421	1.9269	1.55596	1.59662	1.10619	1.08225	1.99201	0.946176	1.09627
AUA - AAG	0.784306	0.527294	0.741098	0.797293	0.807108	0.747215	0.766741	0.379758	0.472221	0.314858	0.644085	0.637102	0.482554	0.59124	0.580987	0.567326	0.557726	0.643019	0.623904	0.613015	0.54952	0.617656
AUA - GUC	0.668396	0.497946	0.65524	0.787153	0.65946	0.931596	0.67586	0.409366	0.172267	0.199619	0.629871	0.545954	0.440167	0.551271	0.614241	0.621114	0.645166	0.552784	0.576327	0.557646	0.753526	0.533377
AAU - UUG	1.90724	1.98263	1.90518	1.52319	1.91711	1.63705	1.91935	1.77753	0.887797	1.25597	0.896911	1.02255	2.03745	1.1409	1.78938	1.01782	0.982744	1.05469	1.08562	1.86495	2.64348	1.02025
GUC - GUU	1.07085	0.873088	1.04937	0.91217	1.07276	1.13001	1.06929	1.26745	0.844951	1.14739	0.556935	0.53621	1.02813	0.654539	0.816696	0.650393	0.637637	0.605054	0.621634	0.843805	0.721586	0.566337
CCA - UGC	0.92462	0.542342	0.864326	0.732257	0.769217	0.788168	0.877427	0.731784	0.380989	0.441403	0.473275	0.463044	0.723249	0.51093	0.693374	0.648108	0.597192	0.563144	0.561913	0.648541	0.915833	0.459227
CUU - GAC	0.497359	0.335468	0.41011	0.402454	0.45289	0.68861	0.451096	0.352043	0.331522	0.372174	0.352913	0.328667	0.297922	0.379649	0.323069	0.328171	0.317612	0.347482	0.360877	0.370107	0.369993	0.357883
AGC - GCA	0.959086	0.52251	0.94861	0.87297	0.886019	0.806271	0.81101	0.660679	0.769665	0.56282	0.338098	0.5258	0.894388	0.485543	0.972027	0.526213	0.503618	0.530944	0.520565	1.16976	0.333266	0.526249
UCG - ACA	1.54539	0.925954	1.52067	1.05905	1.32984	1.07282	1.409	0.999264	0.716482	0.703969	0.691267	0.677486	1.48849	0.76447	1.23481	0.945031	0.984764	0.724558	0.705026	1.18772	1.75825	0.649735
CCA - CAU	1.8399	2.12349	1.57575	1.09209	1.20617	1.14595	1.50259	1.07481	0.411102	0.482395	0.817909	1.0266	1.90361	1.08259	1.32894	0.923813	0.913876	1.08927	1.07174	1.43012	2.17454	1.11507
GAU - UGG	1.51307	2.09976	1.54307	1.09164	1.37507	0.987861	1.47269	1.34606	0.932939	0.902504	0.844498	0.957619	1.36464	1.07397	1.18021	0.840589	0.825263	1.00397	0.998666	1.21728	1.7259	0.992746
GAG - CCU	0.568501	0.462248	0.542735	0.643162	0.564566	0.721749	0.533295	0.368043	0.24566	0.211784	0.595623	0.430535	0.36465	0.440051	0.521663	0.513924	0.488749	0.433207	0.438619	0.507669	0.505203	0.428117
GAA - GGC	1.00398	0.505107	0.972207	1.04207	1.08237	0.951544	0.963525	1.16253	0.728999	0.682908	0.668682	0.636104	0.64019	0.618553	0.797746	0.636169	0.618351	0.617546	0.607136	0.714493	0.758009	0.617539
GCU - CGU	1.3019	1.50993	1.33804	1.01829	0.978885	1.14825	1.13701	1.42111	0.497691	0.71835	0.903598	0.847371	0.902747	0.889354	0.775187	0.717179	0.668701	1.02129	0.883319	0.638373	1.90997	0.803064
GAC - GUC	0.704681	0.503077	0.815067	1.38591	1.10249	1.44094	0.956709	1.01963	0.89247	1.56958	0.856999	0.705765	0.427044	0.664794	0.694346	0.747745	0.777645	0.69146	0.687332	0.508747	0.237427	0.667225
AGG - UGC	0.485623	0.689759	0.489712	1.01604	0.711684	1.2164	0.623985	0.467875	0.202196	0.451112	0.769934	0.926314	0.297927	0.647092	0.421671	0.569248	0.549988	0.853396	0.889095	0.31865	0.212954	0.875725
UAU - UUC	1.32045	1.19282	1.33426	1.16962	1.26488	0.833571	1.39807	1.12779	0.494953	0.488029	0.822867	0.797071	1.21865	0.911793	1.12716	0.834711	0.804505	0.788337	0.802655	1.04239	1.71466	0.780807
ACU - CCA	1.64791	1.92396	1.61605	1.05074	1.22906	1.89234	1.34881	1.79964	0.464846	0.988499	1.24516	1.27274	0.999809	1.23723	0.997307	0.93288	0.900995	1.29802	1.3211	0.719955	1.79457	1.33244
CGA - GUC	0.775433	0.658116	0.87715	0.866649	0.812328	1.22634	0.888217	0.998574	0.291809	0.744498	0.824856	0.635539	0.654382	0.656519	0.697514	0.642328	0.571819	0.657651	0.654492	0.433352	0.803123	0.604004
UCU - CCG	1.15385	0.740617	1.20618	1.15056	1.23807	0.927787	1.1677	1.48176	0.61421	1.30892	1.01468	0.866722	0.483602	0.807832	0.474877	0.796408	0.774751	0.896953	0.879762	0.411975	0.595056	0.862478
AAG - AAA	1.78806	1.42088	1.69374	1.71776	1.69105	1.4277	1.76471	1.54492	1.16856	1.01307	1.20013	1.08377	1.39199	1.17268	1.31222	1.16743	1.1781	1.12325	1.09598	1.32347	1.75584	1.10028
GCA - CCA	1.92253	2.32241	1.83479	1.24275	1.34787	1.74899	1.68592	1.24276	1.15645	0.819433	0.935694	1.17191	2.10976	1.30124	1.49857	1.13185	1.15729	1.24717	1.20331	1.41821	1.99791	1.23538
GCG - GAA	1.15324	0.767713	1.276	1.25906	1.40628	0.629407	1.32681	1.36752	1.52436	1.5033	0.724977	0.809825	0.670463	0.75065	0.548822	0.55541	0.531745	0.802662	0.814448	0.625141	0.639309	0.814096
GAU - UAC	1.22537	1.19996	1.26633	1.41914	1.42684	1.13842	1.33105	1.33725	0.996701	1.26269	0.921252	1.01935	1.01641	1.02769	0.839532	0.69238	0.675353	0.997236	1.01712	0.912227	0.872224	1.02931
AAU - CUA	1.16077	0.71131	1.15652	0.900747	0.984971	0.802502	1.14762	0.888334	0.573883	0.434284	0.541457	0.614686	0.915512	0.728795	0.858425	0.638468	0.643454	0.654148	0.621682	0.87943	1.54259	0.609976
AAA - CGU	1.41916	1.82539	1.41219	1.14447	1.13257	0.910942	1.33308	1.18732	0.613453	0.618229	0.620269	0.57735	1.49238	0.702216	1.31624	0.668579	0.655854	0.596881	0.591182	1.37569	3.27239	0.615489
CGU - CUU	1.12073	1.22999	1.05884	0.770214	0.936652	0.798359	1.05398	0.712365	0.430923	0.461339	0.887448	0.705918	0.755526	0.779235	0.651414	0.693616	0.623145	0.727178	0.709836	0.753514	1.72484	0.717584
UGU - CGU	1.40586	1.63311	1.43841	1.02204	1.06181	0.861088	1.22084	1.04359	0.516288	0.706434	0.693932	0.677672	1.33902	0.733261	1.00398	0.807806	0.861046	0.80378	0.778672	1.0665	2.26177	0.764471
GCU - GGA	2.03343	2.8281	1.90083	1.30746	1.49632	2.26613	1.59194	2.14123	0.818459	1.45813	1.58527	1.58372	1.25379	1.58111	1.19372	1.24327	1.17556	1.58212	1.63361	0.96587	2.00419	1.62705
CCC - AGA	1.12873	0.967765	1.17727	1.12458	1.2744	1.38347	1.18878	0.779673	0.26195	0.480354	1.03885	1.17842	0.72145	1.05051	0.754668	0.958252	0.943946	1.09977	1.12302	0.864154	1.05197	1.11343
UGC - AAA	1.22601	1.15546	1.21969	1.14592	1.28853	1.26435	1.26218	1.15769	1.0162	0.924092	0.792952	0.787881	1.11108	0.786293	1.00052	0.7479	0.740134	0.796895	0.806603	1.05894	1.39065	0.834859
UAC - AGG	0.788246	1.42332	0.874584	1.52629	1.07881	1.78163	0.932312	0.707775	0.403763	0.659654	1.27166	1.25298	0.639157	1.15145	0.685414	1.09371	1.09878	1.19636	1.17716	0.757311	0.396206	1.21061
GUU - ACG	0.958343	0.649277	0.890376	0.803258	0.905153	0.726068	1.0049	1.09428	1.00533	1.39351	0.510265	0.498614	0.580673	0.562989	0.617965	0.380632	0.374652	0.509499	0.49602	0.724487	0.434169	0.497383
GCA - GAC	0.614331	0.429048	0.513231	0.563225	0.516622	0.730291	0.524035	0.481962	0.356335	0.347574	0.455627	0.427909	0.363552	0.379927	0.454172	0.542301	0.507868	0.425362	0.412256	0.422723	0.339633	0.434967
ACG - CAU	1.34783	0.840653	1.37562	1.16495	1.36169	1.16129	1.35907	0.969424	0.822073	0.60294	0.60792	0.742668	1.55492	0.79202	1.37725	0.915598	0.919063	0.769188	0.76708	1.53984	0.931891	0.751815
GAC - AAA	0.992711	0.892412	0.947989	1.01343	1.06261	0.995269	1.001	1.04819	0.736441	0.872105	0.68847	0.65205	0.788735	0.68961	0.786975	0.686405	0.671498	0.65567	0.66197	0.845828	0.820633	0.681231
GGA - UCA	1.32114	1.56893	1.21534	0.903415	1.02295	1.15958	1.07664	1.4078	0.544258	0.761044	1.07573	1.00907	0.636232	1.24946	0.542127	0.685068	0.64577	1.04679	1.0241	0.492729	1.40105	0.993614
CCA - UAC	0.936354	0.661741	0.774205	0.734097	0.6651	0.924946	0.818606	1.03248	0.466806	0.435914	0.595758	0.557738	0.587558	0.590505	0.574778	0.605588	0.572322	0.609302	0.596615	0.602237	0.626627	0.561423
UUU - UGG	1.21475	1.30407	1.25946	0.981386	1.16661	1.0388	1.17722	0.932362	0.756475	0.970898	0.766836	0.826969	0.954312	0.883816	0.876067	0.721591	0.701205	0.838148	0.86348	0.989481	1.36385	0.86662
AUA - CCG	1.41822	1.20052	1.49798	2.1243	2.00282	1.10825	1.63367	1.01205	2.81856	0.719231	0.723561	0.84795	1.59689	0.991743	1.58774	1.154	1.16733	0.899816	0.873355	1.79873	0.91351	0.86043
GUC - GAC	0.849623	0.830438	0.97034	1.64415	1.31373	1.74169	1.04392	0.955679	1.59122	1.38119	0.814076	0.723783	0.847427	0.804379	0.97575	0.986174	1.01582	0.76333	0.753378	0.837313	0.564886	0.715737
UUC - GAA	0.916381	0.642259	0.846838	0.726516	0.837041	0.772891	0.848056	1.19938	0.725104	0.65615	0.603664	0.546685	0.453141	0.594813	0.534457	0.465732	0.449623	0.641998	0.604011	0.459218	0.656844	0.557415
GGA - GGU	1.81138	2.14092	1.62828	1.3976	1.22924	1.87284	1.57252	2.20057	1.01692	2.0135	1.44794	1.28331	0.834304	1.33894	0.774935	0.966543	0.967454	1.355	1.35109	0.700978	1.52424	1.32356
ACA - UGC	1.05535	0.565602	1.08902	0.89861	0.994008	0.735808	0.974624	0.682034	0.403605	0.386251	0.608546	0.579481	0.942874	0.640577	0.7685	0.759181	0.718255	0.606039	0.620728	0.949326	1.07806	0.608805
CAU - UGC	1.55478	1.30129	1.57812	1.41281	1.41855	0.9362	1.54502	1.09152	0.629415	0.609159	0.91181	0.963992	1.36821	0.897104	1.38721	1.03839	1.03413	0.978592	1.00384	1.36859	1.76261	0.946163
ACG - AGC	1.1801	1.29182	1.45115	2.21007	1.7765	1.86219	1.54037	0.872744	2.52735	1.84766	0.831308	1.02559	1.28359	0.971742	1.59753	1.36698	1.37576	1.01925	1.03831	1.35157	0.465215	1.00067
AAU - UUC	1.17152	1.0995	1.19399	1.26503	1.11808	0.993214	1.17817	0.996785	0.47639	0.463375	0.758538	0.767842	1.13332	0.777661	1.07354	0.890182	0.882212	0.782507	0.794121	1.0093	1.62514	0.754545
CGC - GUA	0.832766	0.546096	0.873325	0.59198	0.768248	0.583645	0.893401	0.489301	0.784591	0.463854	0.402066	0.500696	0.469813	0.639114	0.678265	0.535273	0.559967	0.541214	0.527816	0.842005	0.425711	0.513045
GGG - AAU	0.562146	0.516138	0.544061	0.537796	0.508351	0.366671	0.560328	0.475041	0.277156	0.600009	0.442378	0.399194	0.355535	0.323018	0.30282	0.522291	0.497879	0.365024	0.377273	0.250477	0.361393	0.376479
CUA - UGG	0.701768	0.36372	0.694893	0.550366	0.54001	0.569503	0.665657	0.594602	0.354539	0.233773	0.433001	0.391117	0.344144	0.485439	0.538709	0.406253	0.395673	0.429012	0.401856	0.467135	0.881771	0.378897
AAU - CGA	1.57536	1.68852	1.57228	1.07669	1.33103	1.13024	1.47761	1.65569	0.864578	0.964063	0.837387	0.912929	1.36148	1.09663	1.17324	1.00097	0.969162	1.02655	1.05436	0.954738	1.4411	0.942448
GUU - UUG	1.51156	1.49958	1.60985	1.24819	1.51294	1.73214	1.51454	1.62306	0.525683	1.14223	1.22117	1.2889	0.94537	1.39725	0.84745	0.83872	0.824045	1.34995	1.31755	0.935696	1.97484	1.30633
UUU - UGC	1.21556	1.19726	1.3028	1.14382	1.3264	1.07281	1.25111	0.868954	0.893525	1.20255	0.745368	0.936674	0.971395	0.861459	0.908219	0.810855	0.751388	0.933105	0.94008	1.12373	1.13188	0.975201
AGG - AAC	0.782873	1.22034	0.81635	1.70843	0.936	1.25756	0.900107	0.897099	0.415161	0.807982	1.23425	1.26571	0.362638	0.929179	0.412784	1.00741	0.994293	1.19984	1.20498	0.359415	0.34068	1.18479
UAC - GGU	1.08722	0.926466	1.20012	1.22034	1.19993	1.07957	1.10709	1.56081	2.13852	1.3605	0.772359	0.644599	0.716014	0.808074	0.504482	0.60159	0.611902	0.697096	0.6766	0.613626	0.548564	0.695794
AAC - GGU	1.07026	0.959877	1.03052	1.18406	1.12724	0.915256	1.13969	1.31214	2.0495	1.29405	0.680885	0.574641	0.773218	0.747735	0.579914	0.639387	0.636678	0.619084	0.580991	0.669478	0.53735	0.603497
CUC - GGG	0.367895	0.393095	0.482921	0.687899	0.513783	0.581689	0.538963	0.618572	1.58311	1.14021	0.255702	0.200767	0.134398	0.152462	0.182093	0.378567	0.379324	0.221504	0.217195	0.130971	0.123226	0.188807
UUU - UUG	1.42193	1.56651	1.46462	1.04464	1.4224	1.55921	1.31695	1.25333	0.879797	1.56939	1.02938	0.866755	1.24333	0.988103	1.11929	0.780404	0.751774	0.883927	0.889698	1.47223	1.61939	0.881315
AUU - GGU	1.60888	2.18345	1.56418	1.1477	1.25511	1.32734	1.38398	1.01675	0.653871	0.723031	0.971152	0.935808	1.9723	1.13725	1.18024	0.924775	0.907243	1.03992	1.04193	1.36853	2.46876	1.02091
UUC - GUC	1.16868	1.46614	1.27252	2.05864	1.51848	1.8656	1.36968	1.49979	1.68223	1.42157	1.26904	1.36254	0.765123	1.26024	1.08105	1.16166	1.14669	1.38186	1.38781	0.617142	0.490275	1.25688
CGA - UAC	1.02001	0.922061	1.127	1.15651	1.24571	1.03548	1.16742	1.65402	1.01874	1.10454	0.874141	0.902564	0.460151	1.00101	0.502774	0.778773	0.783035	0.957513	0.964018	0.401965	0.387798	0.94407
CUA - CGU	0.903991	0.769604	0.870379	0.745742	0.685955	0.608327	0.837474	0.687598	0.334234	0.317791	0.447721	0.431561	0.675942	0.489337	0.807007	0.539479	0.501741	0.454486	0.447688	0.687327	1.73532	0.460952
UUG - CCA	2.37819	2.04364	2.262	1.72572	1.97955	1.61754	2.23189	1.44479	0.691675	0.897921	1.18484	1.30062	2.84359	1.49069	2.03624	1.06885	1.02501	1.38903	1.3908	1.89276	3.65549	1.37937
CAC - GGG	0.386093	0.796502	0.452897	0.741712	0.567994	0.600687	0.497867	0.613928	1.04941	0.998995	0.470529	0.38949	0.149317	0.321865	0.226369	0.526722	0.511313	0.376723	0.379307	0.219677	0.134109	0.361041
GAA - UUC	0.937447	0.84708	0.883801	0.948789	0.895795	0.955809	0.917098	0.988045	0.341822	0.431225	0.636626	0.673875	0.783354	0.758447	0.814955	0.618774	0.603123	0.705372	0.685552	0.73536	1.18814	0.665488
CUG - UCA	0.914479	0.344148	0.891312	0.902002	0.861207	0.954949	0.821195	0.755378	0.649795	0.647864	0.630657	0.5488	0.725792	0.576496	0.679596	0.614367	0.6142	0.570393	0.581097	0.739282	0.619997	0.517734
CCG - ACG	1.54718	1.02153	1.71851	2.79769	2.67751	1.93525	2.04545	1.81639	3.68255	3.76953	0.95149	1.0027	1.49129	1.08386	1.48697	1.25712	1.30106	1.07892	1.01984	1.40445	0.525084	1.01554
CUA - AUA	0.621133	0.443254	0.553232	0.497917	0.584043	0.536382	0.612031	0.334555	0.368477	0.128205	0.424434	0.392085	0.493038	0.436333	0.60254	0.345114	0.333547	0.39236	0.398161	0.631064	0.744808	0.385196
CCG - AAU	1.38268	0.902796	1.36093	1.4069	1.43604	0.761025	1.37657	1.19341	0.739103	0.790225	0.844717	0.912227	1.04038	0.934613	1.0174	1.00253	0.996811	0.985324	0.995271	0.926266	1.08063	0.912852
GUC - GCC	1.21359	1.12435	1.38471	1.82348	1.65709	1.72748	1.62767	1.02988	1.62155	1.69222	0.929317	1.00665	1.57724	1.02267	1.32408	1.1001	1.10224	1.07093	1.04882	1.38946	0.644231	1.04106
AUC - ACU	1.13076	0.80775	1.10538	1.11288	1.06503	1.03089	0.955567	1.10479	0.513835	0.632886	0.962868	0.878356	0.719301	0.86988	0.670968	0.848962	0.828642	0.908923	0.883827	0.461266	0.86407	0.874093
GCA - CGU	1.31598	1.47546	1.2017	0.977942	0.810365	0.605327	1.19328	0.877685	0.586334	0.541443	0.449303	0.542643	1.6621	0.583211	1.28793	0.640813	0.615947	0.537701	0.540138	1.50502	1.69203	0.588752
AGC - GCU	0.979892	0.740601	0.996511	0.918197	0.916644	0.911374	0.916585	0.798523	0.659713	0.519186	0.513865	0.588408	1.06263	0.60981	1.13973	0.586551	0.599132	0.610083	0.592485	1.20148	0.588883	0.583618
UGG - CGA	1.72178	1.15321	1.75529	1.35881	1.50545	1.11397	1.63869	1.4627	0.81541	1.10365	1.10352	1.22983	1.17519	1.38974	1.00472	0.919348	0.90748	1.2938	1.26907	0.865084	1.29477	1.29336
AGU - CAC	1.05563	0.748567	1.04409	1.30579	1.19039	1.26068	1.03611	1.10707	0.45818	1.13135	0.860121	0.91076	0.928958	0.895558	0.821413	0.739774	0.703981	0.894839	0.916142	0.752192	0.714418	0.943167
AAC - CCU	0.232077	0.192357	0.21282	0.348662	0.240453	0.499673	0.225932	0.505733	0.294958	0.329365	0.272801	0.213451	0.0895338	0.183042	0.123087	0.205851	0.191959	0.194762	0.199831	0.108277	0.145242	0.206403
AGG - GUU	0.401333	0.5671	0.419451	0.423918	0.403015	0.73126	0.473485	0.589159	0.158962	0.52881	0.530561	0.502787	0.196874	0.468865	0.166452	0.280745	0.262701	0.478683	0.509187	0.177382	0.350454	0.517133
AUU - AGG	0.582082	0.564962	0.529817	0.51523	0.510662	0.654589	0.517158	0.489276	0.193518	0.365071	0.435358	0.582917	0.385027	0.481825	0.376859	0.327544	0.313949	0.554268	0.601502	0.335841	0.468752	0.568039
UUC - GGU	1.35527	0.889565	1.29123	1.28412	1.21421	0.989605	1.30706	1.47755	1.521	0.801229	0.826843	0.784055	0.766252	0.938583	0.806113	0.777206	0.769185	0.920484	0.886726	0.764121	1.06667	0.839685
CCA - GUU	1.60571	2.12434	1.52584	1.0238	1.17149	1.61079	1.34437	1.47455	0.4439	0.811668	1.22031	1.23634	1.48842	1.18729	1.18171	0.685508	0.689321	1.28112	1.21925	1.25523	2.01373	1.23928
CCU - GAG	0.593513	0.386234	0.48684	0.641878	0.514258	0.480167	0.530187	0.348217	0.163125	0.196762	0.50115	0.431197	0.391511	0.451068	0.471552	0.442156	0.434611	0.429025	0.425683	0.441669	0.528629	0.430714
UUC - AAA	0.995346	0.987376	0.944464	0.906457	0.982291	1.15292	0.962689	1.5109	0.760948	1.13821	0.674622	0.603181	0.787498	0.648642	0.753166	0.646722	0.636866	0.612142	0.613014	0.683692	0.950605	0.596194
AGG - UCC	0.396396	0.407861	0.438872	0.870287	0.481813	0.868006	0.528945	0.35306	0.114173	0.353503	0.69742	0.70878	0.169741	0.532805	0.219359	0.608484	0.590497	0.61954	0.620075	0.235743	0.242134	0.627078
GUG - AGG	0.844233	1.29523	0.887349	1.64174	1.06893	1.42278	1.03337	0.834364	0.353123	0.971011	1.19376	1.32752	0.531336	0.986139	0.552576	1.15575	1.13277	1.2269	1.24813	0.37385	0.586336	1.26422
GCA - GGG	0.329486	0.398619	0.291625	0.313554	0.268628	0.418814	0.32016	0.413787	0.33853	0.289359	0.264376	0.256793	0.125586	0.191907	0.185224	0.387274	0.397848	0.241565	0.238196	0.157435	0.224373	0.212894
AAA - CUA	0.796175	0.56753	0.754791	0.615007	0.695456	0.893356	0.737765	0.768207	0.353581	0.351946	0.588436	0.538854	0.579798	0.592757	0.564387	0.453971	0.432885	0.527849	0.553249	0.537577	1.09241	0.550153
UUG - UAC	1.08219	1.19438	1.1703	1.59643	1.51469	1.20031	1.14097	1.74007	0.672578	1.70606	1.06696	1.05245	0.75855	1.10817	0.668818	0.767362	0.771504	1.07764	1.04261	0.780581	0.662445	1.05774
AGG - AGC	0.957078	1.30823	1.10607	2.11727	1.37588	1.74729	1.10714	0.55536	0.303566	0.526688	1.63408	1.76249	0.713388	1.44811	0.68788	1.35675	1.29257	1.63544	1.68094	0.537637	0.491254	1.69454
UCU - AGC	0.899734	0.644055	0.895622	0.669334	0.737231	0.70655	0.768175	0.762116	0.551246	0.438631	0.643817	0.483489	0.462285	0.620333	0.69663	0.537776	0.533283	0.531479	0.554137	0.696919	0.921871	0.501883
GUA - AUC	0.864236	0.590587	0.793535	0.665449	0.751119	0.698416	0.791377	0.751136	0.45717	0.61778	0.669456	0.676441	0.438323	0.70948	0.38518	0.483088	0.482697	0.69192	0.685865	0.400889	0.548549	0.661938
UGU - ACC	0.731848	0.589417	0.672447	0.565172	0.520526	0.627285	0.76112	1.06602	0.995891	0.909758	0.451502	0.387049	0.313271	0.336981	0.307614	0.388444	0.377405	0.385763	0.385368	0.327533	0.52471	0.355933
GCA - AAC	0.761155	0.428228	0.728086	0.624278	0.748688	0.795203	0.697496	0.88918	0.927179	0.827129	0.371398	0.477051	0.448237	0.463957	0.431733	0.469266	0.467476	0.466999	0.461659	0.450739	0.404366	0.490209
UCC - GUA	0.822336	0.539812	0.765577	0.627642	0.719277	0.539931	0.815471	0.739278	0.604406	0.544147	0.560508	0.539504	0.430379	0.613483	0.426457	0.430625	0.422963	0.612305	0.619995	0.486712	0.54627	0.552799
CCA - UUG	2.28891	1.82779	2.07181	1.4934	1.63079	1.19677	1.98571	1.4188	0.635007	0.420058	0.946281	1.10152	1.94688	1.39122	1.79456	1.07821	1.03768	1.26032	1.23074	1.69639	3.87593	1.21852
ACA - ACU	1.5096	2.24886	1.55079	0.929787	1.20305	1.60859	1.26798	1.28598	0.429975	0.735407	0.97934	1.19913	1.72986	1.19096	1.49535	0.826608	0.883579	1.01226	0.941141	1.43965	2.233	1.00664
AGU - ACG	0.858879	0.578156	0.782334	0.764561	0.788678	0.750642	0.856969	0.974283	1.20126	1.20535	0.423103	0.501564	0.416397	0.513413	0.423057	0.433798	0.439441	0.539882	0.549371	0.396934	0.507507	0.542547
CCG - CUU	1.00217	0.486799	1.01467	0.843665	1.04995	0.753586	0.999658	0.700063	0.638341	0.668624	0.673265	0.695807	0.755624	0.703343	0.62303	0.626197	0.585357	0.6674	0.671763	1.00805	0.624108	0.727869
CCG - UUG	1.43518	1.77727	1.52634	2.74167	1.98937	0.850155	1.65658	2.22851	1.30085	2.69698	0.978089	0.907902	2.10615	1.02812	1.55866	0.981043	0.959124	0.950123	0.933005	1.63755	1.06007	0.869793
GCG - UUC	0.739173	1.33226	0.768202	1.44221	1.08469	0.80806	0.95481	1.27204	2.82049	2.46481	0.408578	0.466581	0.494169	0.420505	0.56402	0.51149	0.538622	0.436925	0.429909	0.524871	0.221321	0.458153
UUU - CGU	1.21871	1.43391	1.17499	0.845306	0.915395	0.772176	1.17098	0.531286	0.586868	0.415805	0.503937	0.506422	1.38685	0.593014	1.27849	0.698635	0.659468	0.548849	0.558299	1.36366	2.54101	0.539097
CUC - ACU	0.888654	0.629176	0.865883	0.939307	0.774148	0.835879	0.763031	0.605578	0.319124	0.313433	0.823258	0.817157	0.570931	0.684779	0.597322	0.721568	0.704651	0.788308	0.810638	0.418101	0.635961	0.810297
UCG - UUG	1.42435	2.4996	1.59188	2.40873	1.67143	1.03278	1.69957	2.56532	1.43581	2.51072	0.993722	0.931462	1.67474	1.17921	1.37191	1.09043	1.11104	1.04596	1.02784	1.23591	1.58815	1.06307
GGA - CGA	1.62369	1.42136	1.60195	1.19357	1.42839	1.23682	1.52757	1.76949	0.774213	1.10573	1.14384	1.09863	1.05782	1.28866	0.928688	0.961482	0.885651	1.1473	1.18038	0.75597	1.69404	1.17944
UUG - GGA	1.41442	1.63929	1.54806	1.25564	1.39572	1.26617	1.38847	1.87817	0.42163	1.11239	1.43312	1.29179	0.75853	1.28513	0.60541	0.847116	0.787914	1.41039	1.34971	0.598539	1.69059	1.29372
GGA - UUG	1.91638	2.14111	1.91273	1.41065	1.88038	1.38284	1.73751	2.65899	0.978689	1.30826	1.29635	1.59263	1.4574	1.71774	0.938015	0.856114	0.838988	1.66806	1.69028	0.738024	1.56108	1.65798
GAA - UGC	1.12253	0.833082	1.21196	1.03831	1.14124	0.848951	1.20212	1.09376	0.627364	0.528127	0.683097	0.711894	1.08344	0.735977	0.998869	0.780011	0.779472	0.710424	0.716128	1.08905	1.27746	0.711271
AGG - CUG	0.84089	1.38116	0.941051	1.95001	1.26271	2.0375	1.04391	0.905789	0.650562	0.974138	1.37714	1.34575	0.737955	1.0457	0.952226	1.41639	1.35821	1.26107	1.23294	1.05085	0.450596	1.2575
CCA - AGG	0.844803	1.10044	0.747809	0.77171	0.763134	1.25997	0.815632	0.885505	0.37308	0.576826	0.809727	0.868724	0.533947	0.901085	0.504333	0.700395	0.674978	0.824825	0.849048	0.515841	0.810867	0.853263
UGG - AUA	1.2538	1.30849	1.19298	1.18057	1.22996	1.12231	1.22623	0.652326	0.843204	0.356883	0.879896	0.90253	1.2161	0.888093	1.23893	1.08949	1.086	0.904346	0.925539	1.28416	1.25643	0.917346
UUG - CUA	1.1399	0.606507	1.11359	0.839667	0.964625	0.807688	1.07018	0.96382	0.733108	0.503168	0.552538	0.599867	0.776638	0.720789	0.894332	0.446598	0.430069	0.675421	0.655088	0.792375	1.72154	0.63839
UGG - UAU	1.2945	1.58891	1.2224	0.899537	1.08537	0.845138	1.25242	0.799616	0.542109	0.436392	0.817772	0.795001	1.41307	0.964384	1.213	0.825998	0.81771	0.819698	0.826809	1.23975	1.62762	0.764337
UAU - UCC	1.10702	0.905335	1.20564	0.9975	1.04206	0.593233	1.15184	0.92169	0.467328	0.502433	0.896459	0.802543	0.803178	0.866458	0.680634	0.714275	0.7126	0.835844	0.860334	0.775188	1.23335	0.822275
AUA - AUC	0.788707	0.762739	0.815632	0.93206	0.858101	0.996548	0.824702	0.701082	0.341352	0.570604	0.780299	0.79825	0.643335	0.74911	0.624313	0.679969	0.682694	0.772965	0.783928	0.615105	0.65686	0.757295
UCA - UUC	0.844328	0.421194	0.692806	0.594699	0.663478	0.584004	0.71665	0.815573	0.414535	0.435876	0.442653	0.449282	0.559329	0.508493	0.543311	0.500433	0.480925	0.459736	0.443042	0.438825	0.742162	0.440327
GUA - CUC	0.736497	0.444932	0.733614	0.649444	0.624304	0.795162	0.736523	0.478242	0.318271	0.407179	0.517361	0.497012	0.655142	0.567579	0.555573	0.597732	0.580563	0.507063	0.580177	0.529589	0.728401	0.501857
UGG - UCA	0.916233	0.960589	0.843739	0.6898	0.714796	0.939897	0.878813	0.642851	0.430914	0.545962	0.48895	0.628249	0.921135	0.679582	0.725098	0.484858	0.475858	0.675447	0.669801	0.791293	1.28586	0.657888
AUC - UCU	0.837793	0.604602	0.799158	0.70628	0.629375	0.62971	0.765233	0.507444	0.29471	0.346621	0.626357	0.545116	0.585158	0.563024	0.629186	0.689602	0.649974	0.568275	0.540071	0.556822	0.79361	0.570579
GUG - ACU	1.11481	0.788995	1.12425	1.04302	1.09934	0.910572	0.996903	0.746639	0.347638	0.612016	1.09303	0.855169	0.789632	0.847223	0.781885	0.853849	0.831766	0.889254	0.864661	0.645505	1.0115	0.884085
UCA - CCG	1.74242	1.14178	1.68205	1.73852	1.66883	1.10451	1.77816	1.52967	2.02736	1.64231	0.879985	0.978483	1.72059	1.18697	0.977199	0.811833	0.807091	1.02808	1.00024	1.21081	1.63543	1.06024
UGG - GCG	0.844087	0.6373	0.958234	1.17559	1.05235	0.671612	0.963494	0.624683	0.968656	0.892707	0.654785	0.719479	0.72942	0.748543	0.823363	0.648337	0.61855	0.71091	0.701545	0.828423	0.364074	0.715276
CCA - GAC	0.706487	0.458837	0.608545	0.666707	0.603928	0.906437	0.602948	0.6121	0.368836	0.451083	0.573937	0.476059	0.433171	0.469657	0.578405	0.709845	0.667105	0.475676	0.480528	0.549224	0.438128	0.487058
UUG - CAC	1.31231	1.24479	1.41783	1.85366	1.72236	1.32795	1.4102	1.42551	0.795809	1.4523	1.24834	1.1366	1.44998	1.223	1.29638	0.948104	0.92299	1.14408	1.13421	1.22008	1.01767	1.14426
CAA - GUG	1.3774	1.36073	1.44099	1.62488	1.53258	0.984694	1.35501	1.08731	0.623023	0.64428	1.08943	1.1287	1.21139	1.13761	1.18734	1.06789	1.04805	1.21011	1.19044	1.01092	1.7059	1.20554
GGG - UCU	0.247785	0.196701	0.217986	0.285722	0.268588	0.259907	0.224531	0.305458	0.159148	0.22982	0.277998	0.184893	0.114446	0.155611	0.140551	0.264603	0.225446	0.172429	0.184688	0.11216	0.19556	0.18778
AGU - UUC	1.23451	1.31119	1.21016	1.37182	1.08586	0.976423	1.20199	1.15157	0.487815	0.736755	1.10945	1.04022	1.24022	0.991197	0.786287	0.737883	0.736614	1.03625	1.03539	0.806576	1.45387	1.02588
UUC - UUG	1.16505	0.918973	1.14504	1.62208	1.19007	1.08059	1.0661	1.24956	0.506937	0.863936	1.03037	0.901959	0.906035	1.02112	1.07387	0.896417	0.887942	0.951879	0.918198	0.842932	1.08837	0.896456
CUU - CAG	0.941413	0.917667	0.853981	0.970631	0.928777	1.01172	0.969053	1.13273	0.477116	0.867704	0.969901	0.820005	0.407955	0.891747	0.406668	0.78042	0.739396	0.86339	0.840217	0.443281	0.827012	0.835314
GAA - CAC	0.697495	0.539526	0.724679	0.763145	0.712581	0.768882	0.706788	1.01824	0.594304	0.852621	0.581988	0.517119	0.510961	0.543742	0.371834	0.436929	0.43877	0.562475	0.531363	0.432786	0.495161	0.536327
GCA - GUC	0.877213	0.520841	0.835931	0.723758	0.7232	1.01482	0.746772	0.70677	0.416592	0.481751	0.576711	0.60326	0.726132	0.508407	0.70579	0.762355	0.725562	0.624478	0.597611	0.641133	0.703294	0.555439
UGG - ACA	1.19334	1.55951	1.24082	0.89644	1.09629	1.11613	1.11278	0.752911	0.601708	0.588232	0.843931	0.836586	1.37021	0.962995	1.06812	0.998889	0.918542	0.841193	0.888066	1.13129	1.47542	0.841071
AAU - AAG	0.775463	0.477554	0.727228	0.708606	0.696751	0.627718	0.716973	0.499091	0.297685	0.266107	0.50749	0.528506	0.751138	0.547909	0.706066	0.460325	0.45076	0.546071	0.533599	0.629955	0.887212	0.518041
ACU - CAG	0.763669	0.44053	0.688973	0.757698	0.702142	0.794686	0.733039	0.747947	0.236351	0.445367	0.718261	0.656826	0.433524	0.617472	0.542541	0.541483	0.513341	0.666174	0.646928	0.373341	0.648149	0.606478
GGG - GAA	0.408092	0.465821	0.45	0.434064	0.38766	0.383807	0.446283	0.582551	0.321021	0.50376	0.386275	0.332306	0.248779	0.26765	0.20655	0.376699	0.377257	0.332429	0.321573	0.20367	0.332028	0.325389
GGA - GUU	1.26833	1.47851	1.18715	0.890457	1.05537	1.51588	1.06231	1.80572	0.344578	1.48189	1.06548	1.09601	0.63008	1.13219	0.642545	0.581125	0.555709	1.14484	1.17959	0.555222	1.20361	1.12959
UGC - GAA	1.12314	0.779679	1.18959	0.950666	1.08272	0.979597	1.15175	1.2262	0.950867	0.98103	0.883844	0.808576	0.808781	0.781492	0.741001	0.628769	0.621266	0.843444	0.825647	0.792123	0.778242	0.814219
AUU - GUU	1.56471	2.20602	1.57016	0.975599	1.43167	1.56427	1.43965	1.17132	0.581069	0.771042	1.27837	0.972499	1.88424	1.21212	1.48186	1.02673	1.00307	1.0266	0.994433	1.76609	2.28795	1.04164
GUU - UAC	1.08957	1.12789	1.16971	1.23124	1.28355	1.40047	1.09016	1.19978	0.684506	1.25077	1.09255	1.09072	0.848337	1.15626	0.827668	0.633605	0.614717	1.17826	1.13534	0.864651	0.71997	1.14362
CUU - GGG	0.368934	0.351277	0.310514	0.32744	0.322716	0.367125	0.338777	0.486745	0.353582	0.592085	0.231915	0.249885	0.214381	0.175331	0.178734	0.296941	0.283488	0.201485	0.22606	0.168953	0.198671	0.252552
CCG - UCG	1.49841	1.23436	1.59795	3.27407	2.78499	1.62411	2.15065	1.88636	3.96283	3.94778	1.20474	1.15943	1.27624	1.25607	1.47619	1.38012	1.37234	1.25413	1.1973	1.251	0.620792	1.15874
AGU - UGG	0.934037	1.19162	0.920003	0.769294	0.778334	0.84213	0.852915	0.844729	0.296653	0.712325	0.738415	0.777586	0.826409	0.735036	0.558447	0.551992	0.515513	0.817142	0.83305	0.512606	1.30334	0.818104
CAU - ACC	0.729985	0.526616	0.722883	0.654342	0.589662	0.550181	0.797603	0.799838	0.495799	0.43471	0.517279	0.472958	0.460399	0.447415	0.466337	0.513017	0.454658	0.454887	0.453275	0.579048	0.873736	0.460693
CUC - GCC	1.0271	1.01832	1.15657	1.58399	1.47819	1.79533	1.35782	0.771679	2.03743	1.78022	0.91112	0.926887	1.3929	0.919521	1.03342	1.0735	1.08251	0.95342	0.969542	0.984302	0.46275	0.958358
GGC - CGA	0.838611	0.867031	0.863453	0.980583	0.97901	1.15148	0.859978	1.08368	0.881184	1.00734	0.780525	0.653159	0.621258	0.698597	0.845912	0.715666	0.69481	0.673963	0.662078	0.682488	0.644531	0.658544
UUG - CCG	1.83917	1.25374	2.05926	2.86078	2.55671	1.10365	1.98979	1.37008	1.24168	1.63206	1.37304	1.34988	2.48505	1.41934	2.00006	1.2488	1.23343	1.34637	1.35016	2.39962	1.78668	1.38478
GAA - CGU	1.38861	1.66609	1.32224	1.09806	1.00253	0.709234	1.25479	1.326	0.750061	0.857871	0.646343	0.620892	1.30994	0.799784	1.14831	0.647881	0.614014	0.657679	0.637749	1.21553	2.75234	0.610569
AGU - UUG	1.70246	1.98338	1.68417	1.40672	1.63929	1.59003	1.65577	2.22239	1.07199	2.21706	1.00851	1.21608	1.61635	1.38478	1.03564	0.708997	0.700266	1.24423	1.23803	1.03216	2.11208	1.36536
UGG - CAU	1.41587	1.29409	1.3656	1.1528	1.13805	0.940972	1.25904	0.870238	0.648485	0.569573	0.862512	0.815486	1.39021	0.855963	1.24573	0.958045	0.916659	0.860949	0.893206	1.35612	1.73994	0.836101
CAG - CCU	0.703943	0.513631	0.702815	0.749423	0.721201	0.979301	0.690146	0.593041	0.352872	0.414172	0.74987	0.624777	0.484294	0.603476	0.641219	0.615008	0.594149	0.612222	0.628131	0.579721	0.635045	0.626732
UGU - GAU	1.24926	1.89715	1.07047	0.773272	0.951455	1.11445	1.11191	1.20691	0.944179	0.82344	0.811961	0.7462	1.2255	0.797709	1.05556	0.675937	0.674579	0.801449	0.759005	1.06141	1.76452	0.786336
GAU - CUA	1.04869	0.758347	0.997045	0.717843	0.840758	0.783839	0.929797	0.735608	0.550843	0.376348	0.57743	0.601515	0.809058	0.762541	0.818863	0.628835	0.637635	0.66741	0.633949	0.779037	1.31376	0.623501
CUU - UGG	1.01837	1.19973	0.914449	0.754035	0.895696	0.826827	0.954797	0.835127	0.596579	0.693173	0.830655	0.787796	0.65321	0.837766	0.618412	0.633944	0.649288	0.808228	0.805843	0.714442	1.10013	0.797395
CCG - UAU	1.09081	0.777545	1.07318	1.12391	1.26115	0.624693	1.16024	0.941749	0.518944	0.58935	0.707379	0.743888	1.22994	0.786017	0.935536	0.854338	0.826687	0.753103	0.756164	1.04292	0.861084	0.773872
CUC - UUG	0.892061	0.549899	1.02113	1.31818	1.07415	0.908998	0.992943	0.509795	0.153389	0.253892	1.03363	0.862117	0.742134	0.832542	0.859911	0.974513	0.972356	0.840079	0.866619	0.694152	1.28609	0.828394
CGU - GCU	1.32864	1.62025	1.07139	0.928095	0.890961	0.816463	1.07743	1.03956	0.674053	0.628748	0.645665	0.717821	1.28161	0.914154	1.13808	0.712199	0.645668	0.79109	0.767931	1.05005	1.65804	0.737557
UAU - UCG	1.22408	0.909413	1.28461	0.952889	1.14922	0.652707	1.26232	1.08756	0.628618	0.691821	0.635844	0.630721	1.39529	0.7538	1.12088	0.80487	0.802093	0.64511	0.654528	1.18617	1.21968	0.62937
ACG - CCU	1.12615	0.952819	1.0429	0.947048	1.18419	1.11733	1.04294	0.898142	0.544004	0.499262	0.80025	0.858275	0.934737	0.821861	1.24448	0.904753	0.853256	0.855065	0.870599	1.20558	0.734403	0.830565
CCA - CCA	4.58572	4.92918	3.64224	3.22242	2.68338	3.93588	4.12946	3.08106	2.60363	2.15838	2.50607	2.9794	4.27178	3.65511	2.78818	2.42025	2.47958	3.17404	3.0493	2.59691	6.04713	3.24873
CAC - GAA	0.905477	0.725869	0.934126	0.84726	0.985183	0.83971	0.941577	1.15727	0.895591	1.01617	0.713834	0.674533	0.650814	0.685886	0.591424	0.536597	0.537735	0.704874	0.690978	0.63396	0.551103	0.679083
UUG - AAG	1.52179	1.41121	1.55387	1.89895	1.69245	1.15528	1.51352	1.99868	0.985818	1.94971	1.16915	1.06264	1.27325	1.14086	1.30088	1.11105	1.09868	1.09924	1.10446	0.985092	1.32125	1.04809
CGU - UGU	1.20998	1.36937	1.18107	0.844037	0.869582	0.70156	1.13452	0.96184	0.482916	0.658809	0.64767	0.65167	1.18012	0.657035	0.843342	0.533053	0.566517	0.684701	0.692999	0.931565	2.51251	0.681825
UUG - UUC	0.98094	1.26236	0.928136	1.4498	1.10574	0.87598	1.01289	1.72514	0.690813	1.15088	0.825895	0.85342	0.790312	0.86577	0.774978	0.741355	0.750738	0.871221	0.899611	0.677326	0.79384	0.828582
GUC - GUC	1.58229	0.868891	1.4885	1.87763	1.69915	2.38755	1.79323	1.4016	1.70487	2.28888	0.998643	1.07776	1.801	1.08503	1.5953	1.4435	1.47848	1.09529	1.10381	1.35635	0.802624	1.10997
GCU - GAC	0.63141	0.38164	0.523027	0.65696	0.595273	0.881192	0.581574	0.614975	0.419873	0.495211	0.505863	0.47303	0.490823	0.46196	0.586141	0.455521	0.443912	0.486712	0.497991	0.505895	0.494414	0.461248
UUG - AAC	1.00419	1.68908	1.07051	1.57361	1.25945	1.02889	1.08652	2.11728	0.849264	2.01053	1.01119	0.871354	0.792177	0.9411	0.760815	0.8612	0.850221	0.913323	0.9215	0.712615	0.682142	0.867656
GGG - GGU	0.366208	0.471435	0.414993	0.336931	0.409296	0.379141	0.450132	0.458605	0.37232	0.728767	0.352778	0.265768	0.247806	0.197514	0.249742	0.396859	0.408618	0.233798	0.220708	0.191176	0.339006	0.258864
GCA - AGC	0.779752	0.749688	0.726213	0.649394	0.718108	0.942329	0.693437	0.716374	0.912996	0.663896	0.394075	0.499205	0.811087	0.564821	0.64765	0.552321	0.580744	0.493146	0.520565	0.718046	0.590017	0.489842
UAC - AAA	1.18682	1.0428	1.09561	1.15219	1.27961	1.30287	1.16807	1.47808	1.14026	1.12419	0.911975	0.814843	1.00805	0.84189	0.91626	0.855299	0.835677	0.809669	0.83878	0.946487	0.975643	0.830223
ACA - GAC	0.696242	0.461873	0.620474	0.716537	0.633039	0.766398	0.611007	0.418024	0.256285	0.248272	0.679388	0.47561	0.536523	0.47729	0.707326	0.740659	0.713697	0.466778	0.47891	0.691909	0.485063	0.471219
CGA - UGC	1.21406	1.11579	1.41536	1.20405	1.32039	1.05325	1.2677	1.48711	1.03061	1.04378	1.14334	1.09695	0.623992	1.05308	0.620793	1.0332	1.04137	1.08825	1.08329	0.525123	1.02355	1.07439
GCG - GGU	0.927679	0.646183	0.989067	0.866289	0.911336	0.719153	1.01616	0.522882	0.722989	0.757149	0.638661	0.753893	0.832069	0.806756	0.679503	0.654678	0.660383	0.730005	0.733006	0.701116	0.646444	0.751596
GCA - GCU	1.93371	2.51979	1.81541	1.39011	1.52515	2.03125	1.5872	1.58958	0.611422	0.852421	1.5163	1.43786	1.90905	1.57184	2.00157	1.127	1.07947	1.46073	1.4926	1.79271	2.42815	1.45872
CAC - UCU	0.628104	0.40683	0.589113	0.56139	0.585288	0.605088	0.457614	0.4414	0.292173	0.362554	0.629163	0.480375	0.316673	0.486581	0.349555	0.560731	0.546732	0.481521	0.484342	0.314508	0.454352	0.48766
GUA - GAG	0.632458	0.375966	0.603169	0.580732	0.476593	0.648224	0.589956	0.435887	0.451079	0.279976	0.486137	0.45759	0.31059	0.484698	0.502776	0.497168	0.502351	0.451225	0.444566	0.448301	0.632686	0.437514
CCG - UUU	1.03492	0.505166	1.0368	0.962613	1.16521	0.708475	1.00205	0.956204	0.904324	1.33854	0.533971	0.591409	0.914582	0.613433	0.736742	0.643148	0.626935	0.588945	0.602324	0.938907	0.621997	0.591873
AGG - CAG	0.73568	0.970765	0.766586	1.50097	1.08304	1.34782	0.931463	0.619715	0.407628	0.610538	0.975797	1.12307	0.693786	0.931072	0.810905	1.07128	1.0627	1.10046	1.116	0.718319	0.495683	1.0768
CGC - UUA	0.626895	0.343573	0.636046	0.475266	0.507545	0.441908	0.478317	0.344389	0.312747	0.138131	0.333792	0.375488	0.609795	0.37436	0.618221	0.281195	0.312047	0.369858	0.338758	0.576336	0.758677	0.38791
GAA - CUC	0.753021	0.432306	0.748987	0.676182	0.717633	0.776675	0.738727	0.699775	0.244838	0.845211	0.647042	0.626527	0.5813	0.614886	0.361355	0.485289	0.463375	0.624329	0.636856	0.353559	0.645708	0.637023
GGU - GGA	2.92721	3.63741	2.80478	2.04398	2.31124	2.58825	2.55958	3.2638	2.46299	2.51687	2.04659	2.24365	1.96754	2.47056	1.46981	1.61112	1.57842	2.3903	2.27046	1.26448	3.21411	2.24328
AGC - AGG	0.901311	1.17741	0.916025	1.73192	1.14007	1.52183	0.933862	0.681637	0.573551	0.875097	1.06757	1.3508	0.706266	1.09646	0.740336	1.18055	1.13889	1.3495	1.3709	0.683172	0.454002	1.29479
AAG - UCU	0.673489	0.388178	0.619994	0.72692	0.634513	0.732635	0.637841	0.507979	0.262405	0.465632	0.684826	0.543633	0.421631	0.54207	0.528026	0.584122	0.575669	0.526198	0.527915	0.516646	0.511402	0.528897
UUC - GUU	1.02421	1.03629	0.853706	0.804691	0.882548	0.880394	0.943122	1.17703	0.696578	0.641355	0.714674	0.732778	0.684396	0.863898	0.666017	0.659484	0.64747	0.819765	0.829217	0.578799	0.76393	0.773592
ACG - AAG	0.966098	0.756065	0.903334	1.64836	1.3196	0.828675	1.06693	0.980132	1.91199	1.389	0.706861	0.774612	0.707213	0.739091	0.827454	0.908224	0.929147	0.824124	0.798586	0.553416	0.30222	0.761201
ACU - AAG	0.460416	0.317243	0.410709	0.40851	0.361649	0.536164	0.415098	0.363821	0.162913	0.216519	0.395157	0.415159	0.307915	0.413738	0.413727	0.294236	0.28111	0.374883	0.366207	0.31011	0.404886	0.375457
GCG - GUU	0.849888	0.582846	0.835133	0.784565	0.839813	0.623903	0.911584	0.954949	0.570393	1.29535	0.592131	0.654269	0.522133	0.662711	0.420749	0.411121	0.418852	0.665014	0.639261	0.523728	0.531026	0.644761
GUC - ACG	1.18559	1.12185	1.2334	1.82206	1.56705	1.37669	1.36232	1.02281	1.82348	2.00719	0.865946	1.04786	0.789632	0.972218	1.09667	1.31017	1.31875	1.02774	1.05193	1.09714	0.493708	1.01458
ACU - GUC	1.18559	0.5712	1.17677	0.953415	1.06489	0.964355	1.12366	0.646023	0.392448	0.410965	1.05199	0.715923	0.930318	0.775309	0.92332	1.04857	1.05708	0.74639	0.730533	0.925534	1.27173	0.709181
UUC - UCA	0.871513	0.578684	0.684559	0.736217	0.679614	0.710847	0.784804	0.580198	0.293838	0.373608	0.530508	0.537598	0.782305	0.560374	0.721192	0.532348	0.536085	0.572826	0.560256	0.713986	0.995321	0.552441
GGA - UGC	1.23358	1.12969	1.37857	1.19926	1.38501	1.17322	1.14467	1.46661	0.79542	0.777082	1.38815	1.31733	0.457754	1.21752	0.514865	0.921922	0.901921	1.40457	1.4135	0.402537	0.852115	1.32359
CUC - GGC	1.32089	1.37165	1.60673	2.67272	2.38134	2.64575	1.80168	1.1553	4.15693	2.56533	1.18693	1.22241	1.81929	1.17015	1.7067	1.64796	1.68085	1.21472	1.21895	1.68822	0.538172	1.22512
AGU - GCU	1.21174	1.51301	1.05553	0.838837	1.00324	1.46568	0.992167	1.25035	0.708799	0.650087	0.996383	0.985113	1.00893	1.01251	0.809287	0.811657	0.787605	0.99515	1.01099	0.655702	1.4929	0.992371
CAG - AUA	0.808851	0.546371	0.816176	0.93366	0.873419	0.720578	0.896162	0.580243	0.812195	0.33102	0.633934	0.661647	0.638014	0.602585	0.626773	0.794277	0.809511	0.669184	0.675198	0.699216	0.60986	0.667739
CGA - CCA	1.72619	1.70139	1.50613	1.05247	1.17477	1.3238	1.409	1.51112	0.899625	1.12752	0.972118	1.11134	1.41931	1.3037	1.00744	0.935022	0.922469	1.0986	1.13794	1.04735	1.68891	1.17186
ACG - CGA	1.36059	0.507206	1.51561	1.27912	1.39102	0.932139	1.50145	0.980667	0.927608	1.17244	0.724127	0.989686	1.09558	1.00223	1.07081	1.06268	1.0701	1.01492	0.998616	0.998713	0.698462	1.08173
GGG - CCG	0.486947	0.964196	0.605651	1.25315	0.959654	0.7863	0.678207	0.568504	1.90467	1.19112	0.54799	0.412017	0.526943	0.379957	0.802898	0.786349	0.793265	0.41075	0.389233	0.691391	0.275633	0.38581
GUG - CCU	1.26637	1.123	1.24092	1.22703	1.32609	1.21114	1.14552	0.682265	0.521582	0.389838	1.22306	1.00421	1.21923	0.953976	1.29783	1.1181	1.04684	0.974455	1.0093	1.26383	1.25143	1.03705
GUA - AGC	0.651815	0.429082	0.638132	0.500491	0.570657	0.723052	0.61129	0.555561	0.676838	0.350752	0.465696	0.489747	0.384482	0.507397	0.38867	0.426807	0.414138	0.467754	0.471196	0.524931	0.57037	0.549314
CUG - UCU	0.80729	0.31245	0.690019	0.859402	0.784729	0.86389	0.700753	0.738974	0.528805	0.554754	0.66293	0.57944	0.522793	0.578244	0.589171	0.670417	0.667013	0.54525	0.567085	0.524218	0.480328	0.604585
CAA - GCC	0.699862	0.520088	0.722724	0.748796	0.718099	0.880282	0.697021	1.11567	0.39976	0.879284	0.667567	0.560107	0.382083	0.524786	0.462914	0.452179	0.45345	0.543245	0.562271	0.433179	0.764901	0.563626
ACA - UAC	0.876318	0.395912	0.795587	0.784353	0.811019	0.717677	0.742522	0.590421	0.355055	0.300685	0.633224	0.60094	0.692022	0.625651	0.619126	0.699667	0.71538	0.639394	0.636503	0.713607	0.578974	0.607317
GAA - CUA	0.658227	0.412409	0.573542	0.505788	0.538797	0.720223	0.55251	0.63313	0.277506	0.337661	0.513249	0.453743	0.452361	0.518603	0.389528	0.348429	0.343885	0.481786	0.484867	0.434036	0.833756	0.463527
GGG - ACC	0.280356	0.437989	0.346115	0.469243	0.318118	0.381771	0.362333	0.467764	0.403145	0.543154	0.32019	0.256508	0.11801	0.207564	0.130741	0.510005	0.51163	0.280458	0.273276	0.113931	0.182337	0.248919
GGC - AGG	1.15167	1.11577	1.21164	2.3614	1.57997	1.78302	1.28708	0.518539	0.5984	0.708711	1.6389	1.86115	0.940283	1.43031	0.979715	1.51535	1.53599	1.7126	1.76876	0.951921	0.572558	1.74588
CUA - CUA	0.448228	0.157692	0.372261	0.376032	0.372787	0.628124	0.407476	0.464035	0.348884	0.245237	0.285796	0.339455	0.282084	0.328465	0.293193	0.272347	0.244998	0.317048	0.30522	0.279098	0.537865	0.324338
CGA - ACU	0.86254	0.9116	0.791938	0.540071	0.702536	0.842854	0.803102	1.09139	0.330513	0.768474	0.741842	0.735384	0.442802	0.679164	0.507936	0.402461	0.356365	0.746334	0.767245	0.384206	0.872277	0.790036
AAU - CAC	1.12244	0.941341	1.18604	1.35214	1.33986	1.13312	1.15793	1.06439	0.727523	0.80218	0.986796	0.990609	1.08652	1.02764	1.03891	0.928116	0.980953	1.02656	1.00102	0.97574	0.86218	1.01911
AGC - GGU	1.80301	1.32071	1.92305	1.79141	1.78245	1.33588	1.85343	1.35557	1.95407	1.22382	1.08513	1.20283	1.81383	1.46457	1.3391	1.17295	1.19474	1.25657	1.25454	1.62284	1.61128	1.27461
CAU - CUC	1.18609	0.692628	1.34193	1.08414	1.2241	1.09165	1.27646	0.974058	1.26959	0.836871	0.870312	0.822402	1.088	0.774743	0.934715	1.02603	1.03254	0.86268	0.882256	0.820338	0.904745	0.835313
CUC - GUC	1.04138	1.04229	1.21395	1.47835	1.40906	2.30858	1.19411	0.704246	1.66431	1.65373	0.951994	0.988906	1.65489	0.968004	1.3111	1.37147	1.37402	0.987473	1.00392	1.0255	0.451635	0.986797
GGG - ACG	0.406833	0.834264	0.553965	0.66154	0.499056	0.517377	0.528878	0.834653	1.33078	1.80434	0.281978	0.228158	0.231879	0.20211	0.207006	0.46047	0.477522	0.235245	0.234705	0.150246	0.156106	0.231707
AAG - ACU	0.958338	0.579397	0.966462	0.908905	0.848808	0.947751	0.88038	0.713076	0.294774	0.561795	0.930117	0.797196	0.619866	0.775099	0.722017	0.77506	0.734206	0.843488	0.761875	0.608454	0.887963	0.737689
AGA - CCC	0.780354	0.639974	0.968547	1.02025	0.845838	1.18504	0.876805	0.455479	0.215645	0.411014	0.831973	0.967112	0.65688	0.91913	0.620342	0.835132	0.814064	0.9933	0.995529	0.609849	0.890035	0.950275
GAG - AUA	0.893057	0.683849	0.850577	1.03818	0.882681	0.743959	0.923654	0.425583	0.680768	0.307848	0.644033	0.642229	0.912754	0.611013	0.900873	0.897861	0.897951	0.63204	0.627655	0.973883	0.861495	0.620444
CUU - UUC	0.966386	0.879729	0.858781	0.802279	0.910407	0.884283	0.922625	0.897849	0.520983	0.524012	0.934618	0.842753	0.464535	0.943886	0.435715	0.69212	0.668416	0.900501	0.912003	0.580171	0.845975	0.842157
GAC - AGU	1.18826	0.849289	1.1202	1.26432	1.25172	1.22559	1.13663	1.23974	1.46456	1.18053	1.00936	0.859406	0.835221	0.846485	0.792352	0.910503	0.896861	0.841712	0.841452	0.802279	0.811813	0.884995
UCG - UCG	2.12626	2.51029	2.55989	4.15299	3.53211	2.22888	3.17583	2.78219	4.48519	5.00348	1.72646	1.71302	2.24755	2.00241	2.21249	2.31859	2.33863	1.89254	1.86476	1.83672	1.69842	1.77607
CGU - UUU	1.10513	1.33942	1.03962	0.722435	0.933835	0.895304	1.04562	0.608581	0.377055	0.404753	0.679729	0.641525	1.17334	0.746706	0.916049	0.602744	0.608483	0.700811	0.678875	1.40496	2.26735	0.7205
CGA - AUU	1.04835	1.10578	0.946362	0.640896	0.885471	0.756672	0.915069	1.20707	0.531899	0.803958	0.768943	0.723588	0.723502	0.823159	0.640957	0.50584	0.477312	0.81273	0.784322	0.607287	0.985771	0.758327
UCG - AGC	1.33369	2.12995	1.66621	2.50196	1.95861	2.31038	1.62361	1.18798	3.23607	2.33937	1.18438	1.31654	1.67987	1.31839	1.99246	1.63878	1.69898	1.31311	1.29391	1.62029	0.927926	1.23898
CGC - GCU	0.933148	0.441259	1.02193	0.966073	1.01112	0.577245	0.90696	0.573911	0.522622	0.524595	0.485913	0.62901	0.937781	0.671719	1.26687	0.673186	0.607774	0.614147	0.626679	1.10436	0.513451	0.638892
UGG - GUU	0.704613	1.01774	0.720193	0.550412	0.632336	0.731211	0.621592	1.04396	0.441004	0.890343	0.555266	0.547627	0.496618	0.709169	0.404626	0.370625	0.359362	0.571154	0.591661	0.452353	0.843023	0.557255
CAA - AGC	0.945948	0.773008	0.971747	0.878811	0.920379	0.880694	0.948798	1.02459	0.935597	0.804779	0.663051	0.70797	0.719147	0.654182	0.76887	0.645455	0.606304	0.690405	0.678847	0.886696	0.747659	0.692089
GAG - UCU	0.532496	0.36058	0.508524	0.576434	0.513098	0.581835	0.504273	0.370299	0.217796	0.32279	0.624638	0.43275	0.363701	0.48326	0.440652	0.473366	0.471592	0.431777	0.426286	0.406942	0.452071	0.438451
UAC - ACU	0.826121	0.68649	0.791773	0.748411	0.907617	1.02679	0.746808	1.03307	0.495442	0.63738	0.779146	0.71847	0.585557	0.777047	0.542885	0.642742	0.638732	0.708909	0.691417	0.490978	0.724813	0.723612
GAU - AUC	1.18586	0.886519	1.22087	1.23593	1.12147	0.907628	1.22378	1.15991	0.763282	0.712318	0.853422	0.961497	0.934462	1.03655	0.861603	0.918228	0.899276	0.980895	0.988388	0.806139	1.0077	0.962757
CGA - CGA	2.37229	1.68158	2.53593	1.72224	1.91864	1.6703	2.27714	2.44352	1.27158	1.90693	1.46608	1.40557	2.00117	1.72476	1.53168	1.49074	1.41326	1.55697	1.51325	1.23262	2.79848	1.48609
GAC - ACU	0.787301	0.579698	0.751492	0.806104	0.856296	0.790498	0.716675	0.63115	0.371378	0.521272	0.912588	0.656891	0.566245	0.656876	0.52868	0.728218	0.710773	0.654745	0.65594	0.476416	0.692792	0.65279
UCC - AGG	0.994758	1.12354	1.05411	1.57604	1.10953	1.359	1.11626	0.814357	0.319684	0.682555	1.43547	1.5266	0.623176	1.12282	0.656884	1.08305	1.10521	1.35183	1.43561	0.696403	0.585546	1.40461
AUC - UUG	1.03821	0.61942	1.11586	1.58245	1.0619	0.844079	1.0608	1.06862	0.532168	1.19948	0.940942	0.830749	0.812832	0.819935	0.94601	0.890717	0.889835	0.866715	0.863257	0.728375	0.790985	0.868568
CUU - GUC	0.777822	0.543805	0.751647	0.547239	0.7035	0.821973	0.743439	0.443265	0.337582	0.358211	0.569221	0.488057	0.927681	0.527571	0.620658	0.599086	0.626445	0.495069	0.509553	0.809572	0.9059	0.496218
AGU - CGA	1.19522	1.18511	1.27423	0.949667	0.980592	1.27132	1.13997	1.60037	0.484899	0.933165	0.78093	0.884584	1.09916	0.965779	1.08845	0.783511	0.749437	0.950813	0.961116	0.748122	1.29565	0.925791
UGU - UCC	1.07154	1.05616	1.10963	0.937637	1.0274	0.637402	1.17818	1.34898	0.84042	1.21075	0.964824	0.802295	0.655742	0.736221	0.48091	0.662352	0.647701	0.855147	0.825902	0.651731	1.01386	0.81197
UGU - UCG	1.04424	0.842252	1.11644	0.881551	0.97628	0.756601	1.04588	1.51602	1.24532	1.41302	0.535766	0.518287	0.832759	0.585787	0.552704	0.662352	0.633239	0.585639	0.612216	0.609939	1.05183	0.522523
AUA - UGC	1.04285	1.09893	1.00064	1.29703	1.20502	0.893451	1.11964	0.680725	0.504025	0.295316	0.774092	0.866972	1.06609	0.818163	1.21404	0.942306	0.935986	0.91529	0.918621	1.52111	1.33906	0.863871
AUA - UAC	0.74004	0.690902	0.672492	0.926406	0.823227	0.766965	0.710188	0.357701	0.306426	0.211696	0.787302	0.861481	0.436913	0.837348	0.591387	0.660146	0.643342	0.91464	0.853722	0.673475	0.534486	0.836277
AAG - AUA	0.952305	0.697259	0.93135	1.09938	0.943167	0.72677	0.997751	0.486522	0.833698	0.352464	0.74607	0.7412	0.853548	0.730672	0.89507	0.897265	0.906064	0.765895	0.73853	0.944824	0.694224	0.74466
GGU - AAG	0.471482	0.238333	0.386766	0.487594	0.396658	0.407904	0.487868	0.649825	0.546766	0.429748	0.283558	0.289179	0.293018	0.310986	0.290908	0.256781	0.259021	0.295994	0.303908	0.297707	0.331503	0.298457
GAC - GAA	1.03913	0.741907	1.02503	1.01923	1.17179	1.02544	1.04624	1.54841	1.10038	1.3884	0.824067	0.738018	0.593599	0.797557	0.670593	0.699047	0.701917	0.763452	0.745361	0.676008	0.638616	0.738921
GAA - UAC	0.907187	0.687433	0.881228	0.888698	0.980963	0.845815	0.897048	1.09289	0.454665	0.527947	0.678811	0.652168	0.850896	0.741717	0.776389	0.723221	0.732631	0.677343	0.68456	0.78015	0.837667	0.664345
UGC - CAA	0.819856	0.628523	0.773949	0.883514	0.753668	0.864713	0.794442	0.854672	0.416118	0.701324	0.766257	0.686219	0.567238	0.635113	0.583246	0.524349	0.508727	0.705695	0.69787	0.625071	0.883862	0.704041
CCG - UCC	1.00425	1.32179	1.18914	1.71646	1.51847	0.892251	1.27561	1.28123	3.49865	2.46564	0.851551	0.78233	0.508659	0.710516	0.7119	0.862978	0.86474	0.776287	0.760219	0.690812	0.442197	0.728632
AAU - AAC	0.885882	0.631814	0.82435	0.878946	0.878214	0.875681	0.87786	0.649874	0.485861	0.447027	0.680217	0.744051	0.853923	0.804203	0.750222	0.614031	0.578453	0.73609	0.734487	0.778004	0.880239	0.731893
ACG - GAA	1.27559	1.08075	1.37942	1.22211	1.37054	0.887828	1.38671	1.62715	1.4781	1.47705	0.858249	0.915618	0.966217	0.936007	0.830881	0.772112	0.777019	0.963514	0.979731	0.934734	0.958005	0.928527
GAG - GUA	0.61059	0.374123	0.591215	0.571981	0.457398	0.59796	0.611026	0.378565	0.578384	0.283149	0.437174	0.435314	0.422628	0.448966	0.49141	0.474449	0.477233	0.437415	0.446787	0.511774	0.574823	0.431195
CGA - AGC	0.967628	1.05428	1.06232	1.03482	1.01792	1.16987	0.990404	1.60165	1.17531	1.31723	0.999861	0.746611	0.570948	0.764996	0.68192	0.767065	0.772593	0.820628	0.823621	0.574923	0.682167	0.781926
UGG - CCG	1.03355	0.869383	1.02375	1.34796	1.30055	0.818498	1.09249	0.784429	1.26571	1.12426	0.855637	0.856881	0.844014	0.758693	0.933774	1.03156	0.978259	0.858945	0.81162	1.02844	0.454365	0.838319
CGA - UUG	2.21951	2.07518	2.30241	1.58036	2.09324	1.08172	2.20865	2.89192	1.38707	1.16734	1.47908	1.70522	1.81491	2.00421	1.35366	1.12686	1.10497	1.80959	1.80511	1.01317	1.83277	1.82407
GGC - GCA	0.990591	0.507715	0.99258	0.798676	1.03122	0.781787	0.892145	0.500288	0.788528	0.484311	0.414882	0.667463	1.0512	0.659711	1.25459	0.559908	0.551593	0.629662	0.628028	1.50297	0.407427	0.651616
CGU - UCA	0.957078	1.13893	0.829891	0.617716	0.597177	0.735238	0.77153	0.775701	0.424455	0.421758	0.399493	0.433947	0.947227	0.580477	0.846439	0.530955	0.476819	0.46727	0.432704	0.840735	2.10121	0.455757
AUA - CAG	0.887412	0.498052	0.874325	1.13037	0.981389	0.806861	0.93056	0.516276	1.27538	0.301141	0.469962	0.528346	0.968262	0.509267	1.13119	0.847787	0.840149	0.526255	0.507132	1.30313	0.732563	0.521618
GCG - CGU	1.06123	0.482627	1.15585	1.05865	1.18404	0.539802	1.1155	0.36579	0.605725	0.505449	0.525851	0.59153	1.42826	0.642644	1.42968	0.780264	0.75266	0.602122	0.591864	1.74667	0.630263	0.659111
GGC - GUA	1.00988	0.426084	0.939328	0.755594	0.951622	0.734873	0.988317	0.65551	0.871281	0.466588	0.545071	0.611459	0.778376	0.74063	0.940346	0.627642	0.590964	0.615069	0.600908	1.03752	0.723784	0.630482
CGC - GGG	0.483377	0.319806	0.558787	0.671828	0.668723	0.354502	0.61372	0.346489	0.843056	0.955106	0.383276	0.391294	0.18134	0.368916	0.32884	0.680402	0.634593	0.350043	0.3697	0.266093	0.147168	0.355515
AAA - UUC	0.97106	0.950408	0.956629	0.988766	0.951739	0.974946	0.975774	0.890942	0.453924	0.483148	0.69835	0.725665	1.07527	0.739117	1.03431	0.848984	0.836547	0.701797	0.693138	0.918239	1.38916	0.686307
CAU - CGU	2.06618	2.17306	2.03274	1.43663	1.57483	1.07489	1.95342	1.50825	1.11617	0.901251	1.06778	0.964874	2.19395	1.31545	1.7497	1.27849	1.23269	1.10305	1.11405	1.86394	3.6776	1.05952
AAU - UCG	1.18457	1.03686	1.29417	1.11656	1.17155	0.803076	1.30929	1.0458	0.679875	0.715182	0.65503	0.78836	1.40063	0.914356	1.17106	0.906799	0.906779	0.879314	0.850695	1.25716	1.2949	0.783497
UCC - CCU	0.377668	0.509174	0.34812	0.321009	0.312905	0.322709	0.365092	0.541242	0.253186	0.303675	0.392102	0.32388	0.136144	0.29629	0.17548	0.394551	0.354333	0.349128	0.341818	0.134813	0.28232	0.326343
CCA - ACA	1.58566	2.40953	1.65568	1.09617	1.23405	1.9955	1.38115	1.46367	0.706532	0.838788	0.972047	0.946284	2.41072	1.13889	1.91952	1.20243	1.19214	1.0101	1.00787	1.88699	2.80973	0.977959
AGG - ACC	0.591257	0.740246	0.660362	1.14345	0.713465	1.13095	0.700013	0.66554	0.136307	0.486638	1.10723	1.11849	0.263288	0.800797	0.298258	0.790226	0.773131	1.06407	1.03851	0.274591	0.384954	1.06343
UUU - AUC	0.972968	0.703238	1.07707	0.935427	1.04511	0.784031	1.07096	0.763411	1.04747	1.25116	0.735489	0.763717	0.692191	0.843495	0.62457	0.671657	0.691493	0.783623	0.78738	0.751355	0.736506	0.769358
UAC - GUC	0.823094	0.593627	0.962092	1.40724	1.22267	1.70827	1.03782	1.42334	1.74518	2.0158	1.03867	0.895424	0.45387	0.764462	0.679657	0.84736	0.844687	0.883868	0.866461	0.423928	0.253836	0.887262
CCA - CUA	0.716472	0.436282	0.563811	0.464656	0.499799	0.854467	0.549472	0.639965	0.451672	0.364821	0.434706	0.466608	0.588354	0.616172	0.456599	0.40091	0.363631	0.517723	0.497603	0.407616	0.665528	0.51701
AUU - CGA	1.27898	1.54037	1.28618	0.895369	1.1123	1.26261	1.19122	1.7997	0.723205	1.16742	1.14965	1.07623	0.9165	1.16004	0.789327	0.92153	0.877963	1.16062	1.19285	0.572613	0.880882	1.11347
GGG - AUU	0.493935	0.408478	0.443583	0.453412	0.455736	0.365781	0.504836	0.514199	0.203948	0.847657	0.417169	0.392283	0.280526	0.317472	0.193503	0.42468	0.406962	0.391186	0.405351	0.199418	0.287363	0.376032
UUG - GCU	1.62947	1.74453	1.53434	1.32811	1.17374	1.42696	1.45386	1.62683	0.435055	0.790503	1.22441	1.14926	1.27599	1.28306	1.31997	0.86415	0.824766	1.25813	1.21588	1.06949	3.08874	1.20972
GUC - GUG	1.11115	0.986422	1.22974	1.82982	1.5865	1.42141	1.35768	1.16114	2.50492	2.21867	0.830922	0.923509	0.67431	0.931382	1.0921	1.217	1.26572	0.994901	1.02109	0.997422	0.507365	0.915351
GGA - GAC	0.64955	0.498447	0.61507	0.744908	0.722429	0.888676	0.632176	0.930248	0.404968	0.803301	0.858393	0.634003	0.266991	0.573544	0.337265	0.63539	0.629873	0.612366	0.623014	0.296328	0.399268	0.615064
CUC - GAC	0.702658	0.895369	0.847795	1.44191	1.15286	1.82605	0.930424	0.539268	2.03147	1.14157	0.900875	0.784394	0.936842	0.82359	0.969952	1.23589	1.25012	0.779156	0.79068	0.815271	0.40685	0.740633
CUA - UUG	1.14254	0.659071	1.1941	0.910741	0.912374	0.74271	1.02876	0.77649	0.314297	0.215808	0.678765	0.600479	0.966711	0.848847	1.03878	0.56341	0.55345	0.685107	0.693149	1.02296	2.37102	0.628708
AUU - GAU	1.55483	1.92577	1.49883	0.950604	1.28557	1.41462	1.36314	1.04633	0.654241	0.755981	0.954642	0.985172	1.87844	1.1015	1.54889	1.05969	1.03982	0.956417	0.94286	1.82595	2.40624	0.99337
AAU - UGC	1.2203	1.09336	1.27136	1.24298	1.26312	0.930108	1.29121	0.70043	0.347261	0.495683	0.913404	1.01836	1.35871	1.01974	1.25221	0.902065	0.880951	1.05515	1.08305	1.32187	1.69753	1.05479
UCG - ACG	1.64627	1.74802	2.06452	2.7266	2.5483	2.2956	2.1828	2.16131	2.88816	3.84032	1.25292	1.38117	2.04832	1.51764	2.00685	1.77154	1.77091	1.45305	1.44851	1.77697	0.917257	1.40152
UAU - CGU	1.6747	1.85031	1.58918	1.1168	1.23509	0.859271	1.41063	1.22282	0.777185	0.491807	0.748394	0.667564	2.07121	0.966341	1.59759	0.874111	0.868528	0.791502	0.77048	1.68971	3.45025	0.706018
UGU - ACG	0.763667	0.476296	0.672447	0.592207	0.65559	0.591508	0.764379	1.01924	1.22456	1.07517	0.44714	0.331288	0.494907	0.359412	0.450167	0.418324	0.398152	0.327619	0.315537	0.460626	0.560508	0.332558
GGG - AUC	0.408461	0.675899	0.437597	0.746489	0.47595	0.452841	0.483722	0.599802	0.406661	0.993549	0.487819	0.511032	0.164871	0.390713	0.148651	0.637947	0.631149	0.464078	0.484053	0.12169	0.174868	0.479166
AAU - UCC	1.15411	0.905354	1.20494	1.12924	1.17289	0.748393	1.15411	0.958767	0.479266	0.585264	0.990555	0.975149	0.844317	0.999701	0.786621	0.883779	0.884187	1.00132	0.990822	0.851728	1.40298	0.962236
ACA - CUA	0.589168	0.314588	0.493992	0.427787	0.48958	0.671662	0.500184	0.45068	0.358634	0.238377	0.349621	0.393421	0.533973	0.492314	0.458457	0.374795	0.334865	0.393448	0.395155	0.489738	0.671535	0.420325
CCU - UCG	1.11829	1.08007	1.11995	1.06782	1.14461	1.04496	1.17953	1.8979	1.04087	1.20528	0.920393	0.932866	0.549586	0.94639	0.739345	0.772053	0.752254	1.00475	1.00864	0.657318	0.811085	0.897067
GGG - GUU	0.260615	0.30252	0.287739	0.277766	0.276662	0.359198	0.27879	0.421107	0.145319	0.601072	0.298432	0.230098	0.168873	0.193718	0.137898	0.224495	0.234234	0.218573	0.209245	0.155953	0.256761	0.231952
CAU - AGC	0.818368	0.62923	0.830553	0.648967	0.66588	0.595375	0.863422	0.6344	0.41739	0.32193	0.530408	0.453037	0.764382	0.560694	0.866863	0.636418	0.589684	0.496311	0.50727	0.876189	1.11676	0.457038
CCG - AUU	1.19647	0.680942	1.21275	1.13099	1.32488	0.968171	1.20644	1.64343	1.05532	1.84888	0.787294	0.761048	0.975195	0.809541	0.776963	0.73518	0.753434	0.81752	0.842862	0.74832	0.763642	0.786255
GCG - GCG	1.73294	1.61609	1.76257	2.82372	2.61975	1.43646	2.30569	1.10458	2.53162	2.96583	1.63268	1.79489	1.52498	1.76445	1.65336	1.64274	1.73025	1.66017	1.67658	1.83816	0.90191	1.71302
AAA - CCG	1.14377	1.19618	1.17007	1.10619	1.25011	0.717745	1.19938	1.87193	2.52387	1.61281	0.626958	0.640672	0.99273	0.722014	0.58413	0.518591	0.511607	0.68306	0.697135	0.697849	0.842055	0.703251
GGA - GGG	0.494012	0.66174	0.528452	0.452974	0.567341	0.515364	0.532509	0.850436	0.501359	0.939669	0.596278	0.396806	0.192423	0.318696	0.217423	0.593368	0.607601	0.372011	0.386985	0.140339	0.343517	0.405046
UUC - CCA	0.790973	0.54974	0.733747	0.801743	0.600482	0.728968	0.719213	1.10609	0.482589	0.684505	0.566164	0.581284	0.594346	0.573778	0.60669	0.527015	0.515281	0.549352	0.549673	0.452792	0.661372	0.58021
AUU - CUC	1.15975	0.772854	1.14464	1.15845	1.25843	1.24358	1.18387	1.15945	0.872783	0.887175	1.1307	0.943952	0.892354	1.05244	0.757277	1.13031	1.12106	1.01188	1.01162	0.624072	0.956136	0.986379
GAG - CAA	1.03539	0.789098	1.05874	1.09515	1.01051	0.824058	0.997812	0.835232	0.66455	0.761383	0.707583	0.785048	1.0417	0.795508	1.00005	0.647614	0.631428	0.798749	0.811969	0.926038	1.29945	0.794991
CCA - GCA	1.62138	2.05515	1.5802	1.17744	1.15013	1.91009	1.37073	1.44397	0.951457	0.836323	1.04272	1.13016	2.06561	1.14707	1.64492	1.37451	1.31957	1.10985	1.06892	1.42808	2.22568	1.18166
AAU - GAC	0.816484	0.463099	0.741401	0.70894	0.749007	0.775925	0.798775	0.601739	0.376387	0.43327	0.651044	0.670124	0.613222	0.625811	0.743459	0.619325	0.597739	0.641826	0.635291	0.678394	0.750095	0.653468
GCU - ACC	0.847765	0.663677	0.8527	0.828099	0.637501	0.83611	0.881506	1.21943	0.933926	0.853145	0.773285	0.621084	0.379745	0.665992	0.514704	0.525411	0.514387	0.692219	0.61756	0.557801	0.726339	0.607139
GUG - UAU	0.987012	0.6567	0.900982	0.871479	0.972046	0.641539	0.849636	0.874373	0.804067	0.489985	0.607668	0.693488	0.870363	0.686868	0.67302	0.772163	0.777012	0.683051	0.658977	0.749096	0.79711	0.676747
GCA - AAG	0.948175	0.61722	0.96241	0.750488	0.867039	0.790989	0.856756	0.737976	0.983648	0.674079	0.62927	0.642114	0.816548	0.677321	0.710635	0.753215	0.731389	0.680765	0.657077	0.643849	0.657535	0.67545
AUU - CGU	1.31093	1.65626	1.37935	0.952966	1.10866	1.04143	1.17365	1.54748	0.936628	0.973254	1.07426	0.894128	1.14053	1.21297	0.958469	0.893484	0.862448	1.00731	0.905074	0.821274	1.66801	0.992891
GCG - CGG	0.647433	0.475733	0.647903	1.03491	1.06974	0.453475	0.853999	0.737886	1.15605	1.66185	0.449303	0.613529	0.343011	0.545585	0.522462	0.555316	0.586227	0.584084	0.571969	0.480157	0.17086	0.577429
GGU - GAC	0.940624	0.664596	0.875769	1.01112	0.829942	0.960443	0.952938	0.915244	1.03008	1.0594	0.716846	0.694717	0.783722	0.812595	0.625999	0.541413	0.568635	0.760865	0.750629	0.699787	0.810888	0.734388
GAC - GGA	0.765264	0.549757	0.76574	0.872099	1.03054	0.897979	0.853689	1.16223	0.601065	1.45393	0.926364	0.749176	0.30306	0.730533	0.426984	0.676481	0.671259	0.75589	0.738665	0.376777	0.298633	0.726433
UCG - GAA	1.1209	0.810291	1.27228	1.00544	1.20025	0.819167	1.2226	1.76828	1.4048	1.50854	0.825233	0.769993	0.713684	0.821844	0.603961	0.600824	0.574938	0.829968	0.844136	0.703159	0.993436	0.815144
GCA - AUC	0.817134	0.450454	0.74353	0.586979	0.721821	0.79001	0.715008	1.207	0.862093	0.870452	0.428154	0.512875	0.609416	0.495531	0.527281	0.453656	0.447735	0.53678	0.528707	0.461703	0.474979	0.509132
CAG - AGU	1.04209	0.666386	1.03123	1.03122	0.985552	0.894285	1.01457	0.797247	0.501682	0.951413	0.857776	0.849083	0.861564	0.849457	0.715487	0.838409	0.807165	0.889138	0.895618	0.604247	1.02412	0.892545
GUU - UUC	1.05538	1.1096	1.07605	0.983116	1.07104	1.12056	1.02628	1.2652	0.436045	0.753744	1.17078	1.07355	0.812016	1.06457	0.682545	0.75802	0.724563	1.14756	1.14933	0.704783	1.01224	1.02767
GCU - UCG	0.999708	0.795124	1.05553	1.01292	0.994791	1.01864	1.04855	1.86577	1.0969	1.47747	0.802704	0.686476	0.631333	0.751084	0.681853	0.625422	0.613433	0.721705	0.732215	0.610859	0.809927	0.721524
CGG - CAA	0.928073	0.759534	0.891112	1.05356	1.00253	0.541955	0.931463	1.03907	0.931616	0.972251	0.755968	0.708032	0.741881	0.634781	0.665415	0.571676	0.531889	0.693806	0.700136	0.757011	0.910317	0.705672
AGU - CAG	0.91437	0.553841	0.910387	0.987122	1.01258	1.00356	0.950552	0.929436	0.474365	0.876391	0.833949	0.825831	0.831445	0.821807	0.679386	0.728272	0.711198	0.846553	0.84155	0.669307	0.827084	0.842629
UAC - UCU	0.546595	0.322169	0.50494	0.539792	0.554381	0.810802	0.451332	0.581285	0.313482	0.442557	0.615377	0.453242	0.408672	0.504806	0.397619	0.485168	0.508237	0.44112	0.441132	0.391553	0.48924	0.442016
UGG - GAU	1.27484	1.39878	1.33632	1.008	1.08174	1.03877	1.17619	1.11359	0.770411	0.697163	0.923637	0.967617	1.30795	0.989718	1.1703	0.92504	0.903446	0.989219	0.963501	1.23307	1.48904	0.983098
AAG - CAA	1.08117	0.746124	1.10684	1.18384	1.11796	0.872945	1.07465	1.1157	0.834484	0.940339	0.765113	0.79557	0.942848	0.829815	1.02845	0.747426	0.733839	0.818478	0.821976	0.927717	1.22488	0.802068
UCC - GAA	0.900418	0.540869	0.952949	0.703321	0.902588	0.689682	0.910138	1.11991	0.637181	0.847735	0.670978	0.662958	0.609217	0.763402	0.493798	0.551611	0.545366	0.706356	0.688246	0.599198	0.828358	0.677077
AGG - GAU	0.971534	1.32088	0.963293	0.933893	0.873222	1.03312	0.956602	0.749843	0.272901	0.483828	1.10817	1.26442	0.741073	1.15719	0.614452	0.773105	0.794128	1.20869	1.26508	0.577693	0.867123	1.22928
CAU - AAG	0.597883	0.369579	0.592903	0.532184	0.483528	0.444341	0.56072	0.489154	0.295904	0.19685	0.39274	0.397049	0.570315	0.438066	0.594885	0.376966	0.374111	0.378623	0.39154	0.561594	0.814246	0.385383
GUC - UUG	0.83384	0.387255	0.849189	1.07194	0.822806	0.900996	0.850632	0.552231	0.143043	0.34384	0.934708	0.726008	0.638109	0.741854	0.7515	0.863089	0.861974	0.732276	0.729018	0.639205	1.27076	0.708614
UUG - UGG	1.18914	0.912015	1.22183	1.23232	1.2701	0.938534	1.13273	1.10559	0.489763	0.885404	1.02506	0.977793	1.22015	1.05487	0.90265	0.873917	0.837538	0.999751	0.97959	0.953221	1.38234	1.01699
UCA - AAC	0.650386	0.437504	0.633319	0.540121	0.633	0.790874	0.598345	0.747537	0.543437	0.761309	0.476143	0.553042	0.405683	0.535233	0.411934	0.498439	0.504111	0.515197	0.51803	0.468995	0.470948	0.57116
UUG - GAU	2.01264	2.17346	2.14465	1.65646	1.7047	1.33359	1.93049	1.87187	0.632136	0.931237	1.37517	1.47257	2.15785	1.65309	1.73248	1.19463	1.16745	1.5629	1.56336	1.73962	3.55179	1.53461
AAA - AGC	0.864047	0.580135	0.838524	0.720255	0.901364	0.930774	0.842477	0.933682	0.98378	0.677043	0.61358	0.681728	0.670686	0.623982	0.655158	0.603593	0.591547	0.647113	0.66713	0.872485	0.66987	0.689703
AAU - CUC	1.28655	0.788086	1.34519	1.45735	1.4392	1.13032	1.3462	0.998138	0.910917	0.714807	1.19325	1.13791	1.07238	1.12549	0.95179	1.34837	1.35796	1.17935	1.16204	0.915177	1.14566	1.17848
ACA - GCA	1.63792	2.161	1.54387	1.12068	1.26334	1.79059	1.34851	0.911779	0.661213	0.467065	0.921572	0.993843	2.73657	1.12336	2.39555	1.36573	1.31943	0.998839	0.977691	2.00416	2.39396	1.01154
UGC - GUU	1.14878	0.900058	1.12488	0.821054	1.06661	1.03397	1.09929	1.37484	0.808049	1.1426	0.769589	0.845061	0.915917	0.911458	0.878906	0.680117	0.667807	0.9229	0.968656	0.920403	0.763875	0.866598
GAU - CUC	1.3811	1.15288	1.44523	1.35573	1.5543	1.17955	1.4888	1.02993	1.03225	0.797653	1.29308	1.31357	1.25105	1.32133	1.05986	1.32147	1.36449	1.33712	1.33858	0.973889	1.10927	1.35044
ACA - GGC	0.949628	0.75918	0.916346	0.928365	0.844374	0.879282	0.771705	0.396031	0.357977	0.215988	0.703628	0.677722	0.936489	0.667284	1.23041	0.959312	0.932507	0.67112	0.65898	1.28671	0.935997	0.69512
CUA - GGC	0.543528	0.355459	0.510904	0.498956	0.534754	0.615954	0.549229	0.427351	0.322227	0.256533	0.449559	0.453108	0.425485	0.447222	0.673275	0.449267	0.470568	0.446237	0.417398	0.641105	0.476559	0.411005
CGA - CUA	0.637869	0.288601	0.613729	0.531937	0.476785	0.800608	0.629364	0.672265	0.445247	0.42974	0.499689	0.528687	0.485769	0.57489	0.474039	0.416586	0.402151	0.545383	0.507539	0.395086	0.566912	0.520175
UGC - GGA	1.25831	1.04944	1.38416	1.27617	1.56009	1.33895	1.34456	1.76463	0.602325	1.45224	1.47663	1.5246	0.583741	1.28851	0.642769	1.01026	1.00284	1.51089	1.54627	0.654515	0.730531	1.49662
CAU - ACG	0.959559	0.46864	0.932344	0.810137	0.814585	0.566797	0.981261	0.815869	0.749662	0.47288	0.442266	0.481459	0.98371	0.574214	1.04615	0.603089	0.577896	0.552652	0.550338	1.07267	0.959918	0.50271
CGA - AGG	1.22897	1.36628	1.26315	1.16422	1.14647	1.14913	1.1977	2.03108	1.08207	1.17806	1.32853	1.32375	0.471176	1.24046	0.547903	0.865537	0.87276	1.25944	1.2842	0.320272	0.812866	1.36856
CAU - UUC	1.11594	0.983309	1.14549	1.10633	1.06162	0.885936	1.10481	1.26419	0.785976	0.526443	0.783346	0.775258	1.14205	0.806161	1.06266	0.896551	0.905869	0.779786	0.759729	1.09954	1.5761	0.734981
GGA - CUA	0.604844	0.368004	0.535275	0.515466	0.479997	0.836229	0.517148	0.578734	0.311553	0.390643	0.56849	0.517574	0.395983	0.552357	0.423316	0.436413	0.40113	0.536002	0.550374	0.360826	0.673344	0.545173
GAA - GAG	1.18644	0.80594	1.1757	1.18289	1.16257	1.17313	1.12946	1.31861	1.14826	1.11272	0.910522	0.819103	0.798968	0.887649	0.952644	1.00217	1.0038	0.811109	0.810256	0.873278	1.42598	0.804906
GCG - UCC	0.786688	1.14952	0.925515	1.4942	1.26619	0.529835	0.984969	0.969088	2.34237	2.27834	0.649328	0.750747	0.592971	0.743951	0.626136	0.640507	0.652762	0.708122	0.73427	0.691249	0.31853	0.708836
UCC - UUG	1.25825	1.05056	1.39059	1.92625	1.43645	0.804741	1.40759	0.786624	0.340127	0.429739	1.85029	1.60895	1.01917	1.40296	0.960759	1.02128	1.03801	1.54164	1.61388	0.911899	1.30881	1.60572
GAC - CAA	0.345301	0.378565	0.334838	0.454202	0.338546	0.524465	0.343683	0.524621	0.280232	0.479724	0.401262	0.369288	0.189555	0.380667	0.232218	0.314336	0.299106	0.374433	0.378375	0.2199	0.30211	0.369002
CGA - GGC	0.999196	0.689361	1.0221	1.02918	1.07887	1.44296	0.983107	1.37759	0.614287	0.831473	1.07796	0.769544	0.878717	0.804074	1.22918	0.990524	0.96069	0.846372	0.804642	0.74261	0.904491	0.797184
UUC - ACA	1.00369	0.884035	0.894485	0.926366	0.917138	0.956297	0.882061	0.869011	0.401946	0.442379	0.8233	0.778192	1.05304	0.824122	1.04443	0.855728	0.826489	0.775375	0.798365	0.875156	1.03808	0.760068
GGG - UGG	0.309525	0.247042	0.280941	0.335243	0.345617	0.241072	0.289563	0.54693	0.47286	0.750959	0.254177	0.196881	0.105759	0.136822	0.141714	0.25969	0.237502	0.181966	0.179668	0.0953144	0.0891589	0.207679
AAG - AAU	1.31727	0.904056	1.27679	1.19014	1.20802	0.874936	1.23339	0.947564	0.687119	0.734591	0.873087	0.885755	1.33831	0.972785	1.18343	1.07013	1.03987	0.925854	0.918369	1.12594	1.45625	0.91593
CUU - CCG	1.03007	0.743975	0.907503	0.833821	1.14573	0.755311	1.03638	2.28698	1.06001	2.27049	0.833629	0.705385	0.205088	0.687526	0.240963	0.530468	0.511871	0.744046	0.767137	0.25095	0.32083	0.742061
AUC - GUU	1.15031	1.048	1.10757	0.959241	1.10234	1.14118	1.14138	1.64882	1.21846	1.21096	0.856904	0.896792	0.945499	0.980652	0.802992	0.822292	0.801159	0.984607	0.98083	0.739459	0.596299	0.947761
ACG - ACA	1.62621	1.10231	1.55479	1.25829	1.44739	1.30472	1.56025	1.28294	1.19472	1.01595	0.808321	0.902122	1.92371	1.04231	1.60955	1.35512	1.4316	0.910261	0.846304	1.64926	1.69571	0.929653
UGC - AUA	0.922957	0.817904	1.02338	1.14468	1.10244	1.12578	1.01752	0.65275	0.731981	0.364449	0.703551	0.844006	1.07883	0.841606	1.24713	0.934462	0.966439	0.863373	0.824235	1.42622	1.21708	0.808078
CGA - CCG	1.69657	0.757042	1.7569	1.82418	1.93791	1.16006	1.85148	2.264	2.2914	2.17365	1.0789	1.18401	1.46401	1.29129	1.08682	1.03724	0.996103	1.29983	1.35359	1.21488	0.760488	1.23911
CAA - AAC	0.731608	0.580433	0.781641	0.709726	0.802545	0.809663	0.694109	0.930832	0.777064	0.904971	0.647713	0.671664	0.418731	0.687604	0.440039	0.508431	0.491187	0.683099	0.687339	0.599866	0.500902	0.697945
GCA - UUC	0.979591	0.748163	0.91774	0.764828	0.81003	0.731259	0.865795	1.25236	0.777845	0.577444	0.511554	0.621095	0.911381	0.682801	0.851285	0.638686	0.645292	0.64267	0.659022	0.780478	0.782896	0.660065
GCU - GCU	2.20758	2.93908	2.08414	1.66869	1.66836	2.49333	1.74287	2.07571	1.19	1.10611	1.78374	1.64031	2.85473	1.70966	2.21297	1.58165	1.51609	1.72215	1.71955	1.81132	3.3551	1.7057
GGG - CCA	0.637386	0.826453	0.605651	0.673008	0.519694	0.677567	0.595575	0.594009	0.581162	0.46022	0.476513	0.440125	0.619887	0.446351	0.677915	0.692446	0.695499	0.497528	0.488843	0.603805	0.852087	0.448869
UCU - CGG	0.524509	0.300124	0.522271	0.464731	0.454669	0.501014	0.569072	0.843993	0.265956	0.500201	0.580055	0.405017	0.276571	0.400445	0.281351	0.459299	0.422084	0.399853	0.412485	0.276637	0.39114	0.394258
AUC - GUC	1.2118	0.937991	1.35758	2.15796	1.67826	2.2374	1.59224	1.74508	2.47733	2.61634	1.39014	1.41628	0.827465	1.34755	1.0762	1.48833	1.52874	1.40766	1.44118	0.627031	0.368611	1.39144
GCU - AAG	0.553902	0.330585	0.523755	0.572183	0.485672	0.643704	0.516877	0.54322	0.332441	0.312656	0.518853	0.492798	0.414183	0.554261	0.595278	0.359775	0.343278	0.500606	0.48111	0.454688	0.4919	0.469806
UUU - UCC	1.00264	0.651935	1.02871	0.783662	1.03746	0.863454	0.993397	1.16805	1.35424	1.12232	0.84701	0.791875	0.480595	0.765166	0.501419	0.686818	0.6533	0.771349	0.807243	0.597923	0.708128	0.792356
GUA - AAG	0.786606	0.49869	0.816666	0.63594	0.718856	0.690102	0.733555	0.442784	0.785565	0.396245	0.621496	0.646872	0.470915	0.779677	0.515025	0.646067	0.651688	0.653912	0.64342	0.586156	0.699714	0.711259
AAA - UGC	1.08374	0.955853	1.11912	1.00799	1.09583	1.01305	1.18855	0.943501	0.564172	0.510153	0.840849	0.822885	1.26406	0.805184	1.20404	0.987529	0.940455	0.829959	0.826071	1.36492	1.44047	0.804481
ACA - GUC	0.852171	0.447919	0.871501	0.803258	0.74542	0.97556	0.789072	0.562061	0.304997	0.363887	0.752402	0.590742	0.79308	0.598947	0.882703	0.980972	0.982406	0.569268	0.563506	0.877427	0.96534	0.609431
UCA - CGU	1.10629	0.923459	0.877743	0.767816	0.721023	0.597459	0.933862	0.783432	0.389531	0.391196	0.415292	0.430609	1.30689	0.580477	1.08964	0.530955	0.473661	0.461458	0.446184	1.12579	2.34917	0.464543
AUA - ACG	0.956899	0.640531	0.926642	0.969983	1.03848	1.01558	1.05759	0.980846	1.09172	0.723603	0.572247	0.626842	1.2957	0.677092	1.18924	0.691971	0.691835	0.657774	0.665362	1.31473	0.715359	0.635418
CGU - UAC	1.01346	1.19435	1.12463	1.36498	1.26392	0.980004	1.19985	1.33062	0.881043	1.33736	0.892395	0.863051	1.1688	1.13858	1.01786	0.74985	0.741261	0.928595	0.983617	1.15617	1.34731	0.924741
CAC - ACU	0.802983	0.526616	0.717038	0.769932	0.909417	0.917584	0.701838	0.765246	0.364608	0.505395	0.839211	0.745759	0.661288	0.713199	0.606238	0.672013	0.640559	0.7805	0.799121	0.557126	0.732901	0.769822
AAC - ACU	0.799737	0.637438	0.726376	0.821531	0.827835	0.859929	0.710611	0.905764	0.572653	0.615034	0.810331	0.707519	0.636984	0.752717	0.553839	0.681498	0.671082	0.713717	0.716716	0.495266	0.667053	0.726187
GAU - AAC	0.742232	0.501361	0.700522	0.734931	0.716203	0.719086	0.726193	0.816728	0.515253	0.550562	0.599035	0.654321	0.638401	0.663139	0.591723	0.51269	0.501314	0.659598	0.643518	0.613141	0.602598	0.637402
AGG - AUU	0.948503	0.671194	0.882419	0.797978	0.896388	1.02263	0.884943	0.850544	0.289724	0.788713	1.09876	1.16487	0.434489	0.998278	0.349163	0.621031	0.609646	1.1331	1.14771	0.312064	0.641401	1.18224
GAU - GAU	2.1629	2.6447	1.98625	1.19977	1.53317	1.67185	2.04188	1.49265	1.10554	0.839182	1.24057	1.34891	2.76831	1.47546	2.07968	1.48425	1.43869	1.40845	1.39985	2.21405	3.49681	1.41739
ACU - AGC	0.917639	0.618808	0.817535	0.744124	0.711048	0.736635	0.837684	0.780877	0.636113	0.52171	0.747879	0.616101	0.665211	0.701618	0.843822	0.551531	0.573696	0.663262	0.640933	0.728481	0.975496	0.610825
AUU - UUG	1.76105	1.68209	1.7102	1.40707	1.79651	1.70207	1.69711	2.00618	0.997466	2.03076	1.37436	1.2812	1.60521	1.50388	1.44891	1.07755	1.06226	1.41335	1.42565	1.51677	2.2931	1.36349
UGG - CCA	1.15068	1.56612	1.10353	0.798693	0.916899	1.19267	1.12916	0.991968	0.659934	1.04266	0.753354	1.01004	1.34291	1.02106	0.978993	0.759705	0.712315	1.13454	1.11235	1.01946	1.41393	1.01925
GCC - GGU	1.60478	1.25041	1.62151	1.61933	1.69835	1.28738	1.78176	2.01213	2.68605	1.88154	1.23375	1.10611	1.32924	1.37849	0.929266	1.04656	1.03306	1.2073	1.19896	1.09243	1.36297	1.20474
CAG - AAU	1.2472	0.770957	1.17559	1.13052	1.11477	0.834885	1.23168	0.969392	0.6265	0.650617	0.920282	0.952313	1.10971	0.983175	0.949922	1.00151	0.983056	1.0099	1.01702	0.940439	1.21639	0.977502
ACG - CUU	0.835174	0.806636	0.809222	0.691423	0.845546	0.8847	0.820701	1.05995	1.1838	0.806999	0.538284	0.596195	0.795863	0.620281	0.750141	0.577955	0.556861	0.622311	0.622004	0.972312	0.49429	0.66579
GCG - CAG	0.918077	0.729715	0.989602	1.66346	1.48906	0.878025	1.07497	0.812309	1.50515	1.25195	0.706942	1.01952	0.909649	0.950471	1.22278	0.894706	0.87933	1.02482	1.02627	1.27124	0.272505	1.03944
GGU - CAC	1.21749	0.681284	1.30249	1.48676	1.4429	1.47321	1.2902	1.3513	0.72105	1.57809	1.0763	1.34173	1.01947	1.45491	0.910978	0.713554	0.69841	1.45445	1.38965	0.934196	0.919	1.42415
CCU - CCG	1.43268	1.29358	1.43	1.53733	1.41973	1.54179	1.42771	2.62812	1.16004	2.15767	1.5591	1.41025	0.554833	1.32288	0.693426	1.03393	1.01369	1.45504	1.47626	0.563852	0.938611	1.3013
CCA - GGC	1.05043	0.954696	1.02436	0.927571	0.983859	1.27761	1.01965	0.648309	0.456944	0.466415	0.837869	0.88025	1.07673	0.878898	1.43414	1.07236	1.07233	0.842472	0.832875	1.29907	1.17954	0.857733
CCU - CGG	0.499915	0.319987	0.420455	0.520099	0.451113	0.585582	0.479184	1.0476	0.340005	0.696412	0.524988	0.367838	0.213579	0.369343	0.285748	0.398401	0.361011	0.393108	0.408248	0.224174	0.251897	0.381433
UAC - GAA	0.947924	0.829155	0.920963	0.919522	1.00849	0.895725	0.950921	1.51832	1.13288	1.22068	0.820847	0.772198	0.61282	0.8087	0.637651	0.620549	0.608228	0.833678	0.8149	0.615166	0.58839	0.791343
GAC - GGC	1.01816	0.669482	1.03239	2.19134	1.92866	1.72951	1.33771	0.861384	1.64391	1.84784	1.39375	1.28015	0.791956	1.13638	1.52442	1.55005	1.59689	1.17804	1.16627	1.36723	0.447587	1.19939
CGU - ACG	0.79298	0.63058	0.78449	0.795894	0.766545	0.515474	0.824718	0.805461	1.71891	0.892482	0.440677	0.40292	0.672363	0.433696	0.743403	0.556211	0.513408	0.410312	0.398914	0.710836	0.677135	0.418698
AGU - ACC	0.782491	0.67301	0.744494	0.705106	0.627792	0.903078	0.738849	1.04681	0.803691	0.801536	0.801512	0.660268	0.390052	0.675488	0.428402	0.588669	0.570928	0.68448	0.703195	0.379241	0.699556	0.686443
CAG - GGU	0.875301	0.702934	0.871871	0.92691	0.841283	0.776163	0.949914	0.765951	0.792804	0.911837	0.739041	0.745021	0.820199	0.865272	0.573871	0.607606	0.57979	0.77106	0.771762	0.707184	0.995777	0.748394
AGC - CCA	0.714871	0.637753	0.620655	0.711515	0.536408	0.940273	0.620805	0.888169	0.699543	0.612424	0.525297	0.545883	0.548751	0.50684	0.686119	0.614558	0.575087	0.517257	0.523935	0.751939	0.670705	0.507561
AAU - CAG	1.19796	0.775388	1.16176	1.24076	1.26369	0.959579	1.24987	1.04113	0.8415	0.679097	0.89524	0.968322	1.21892	1.01853	1.09401	1.06526	1.06868	0.997329	1.00096	1.11104	1.06815	0.991243
GUA - UCC	1.03322	0.987349	1.07922	0.86391	0.862225	0.729339	1.02341	0.797333	0.413668	0.364566	0.890957	0.963856	0.78326	1.05772	0.71179	0.789479	0.759705	1.03855	1.00909	0.902445	1.17141	0.977332
CUC - GAU	1.15664	0.843395	1.27147	0.962158	1.13025	0.939393	1.22969	0.792952	1.64914	0.831049	0.62514	0.725637	1.51821	0.900092	1.09418	0.965793	0.982116	0.771119	0.773119	1.00753	1.08907	0.743516
AAG - CCU	0.597522	0.510486	0.643677	0.668817	0.624158	0.884075	0.594005	0.596863	0.327497	0.405719	0.696461	0.629587	0.466625	0.626801	0.711024	0.617721	0.618879	0.606944	0.561683	0.622652	0.64244	0.556505
GUA - CCC	0.815097	0.524067	0.815037	0.71992	0.57443	0.788852	0.747808	0.451533	0.412193	0.308078	0.698106	0.619956	0.639131	0.658906	0.593227	0.693813	0.684044	0.634217	0.659099	0.582282	1.33647	0.608794
UGC - GGG	0.431289	0.740782	0.543878	0.670846	0.617102	0.498488	0.63551	0.719953	0.885385	1.06818	0.583968	0.491259	0.211029	0.376702	0.315423	0.660981	0.675531	0.480458	0.508766	0.279162	0.259653	0.438916
GAC - CGA	0.467659	0.244905	0.427525	0.689516	0.546088	0.620971	0.490999	0.826895	0.590838	0.654147	0.588823	0.475282	0.182951	0.434903	0.259379	0.431558	0.409298	0.449543	0.481048	0.225043	0.23858	0.459142
CCG - ACC	0.891865	1.34677	1.13278	1.72325	1.36992	1.28986	1.16556	1.58767	3.81729	2.27776	0.945616	0.803363	0.608613	0.788134	0.700071	0.960226	0.997818	0.825007	0.829142	0.756955	0.465788	0.795928
GCA - CAC	0.704271	0.437393	0.630673	0.668457	0.742919	0.749244	0.711645	0.664015	0.952722	0.475375	0.380496	0.511914	0.790751	0.561167	0.666474	0.547478	0.516458	0.566531	0.561146	0.830297	0.388352	0.532751
AUC - GGC	1.50601	0.863976	1.62204	2.86514	2.38894	2.12387	1.86098	1.29685	2.82994	2.24327	1.76288	1.81254	1.1018	1.69924	1.66656	1.90271	1.92934	1.78889	1.79134	1.36471	0.550779	1.78166
CUU - UGC	1.13081	1.05647	1.12234	0.976645	1.0854	1.00589	1.12029	1.17885	0.941006	0.9453	0.994199	1.00938	0.779389	1.01125	0.792243	0.850271	0.776321	1.06303	1.01164	0.818547	1.25841	1.05034
UCC - UCU	1.04403	1.0599	0.958626	0.735749	0.833817	0.736026	1.0141	0.745048	0.584569	0.527533	1.13124	0.952603	0.510988	0.908911	0.613002	0.940902	0.92619	0.946272	0.917992	0.548176	1.08838	0.989534
GUG - AGU	0.914155	0.539812	0.737557	0.782749	0.798693	0.672753	0.90065	0.737073	0.479662	0.727931	0.680418	0.781889	0.718553	0.673854	0.586861	0.658917	0.682309	0.765752	0.791028	0.470332	0.812832	0.775871
UCG - UAU	0.978893	0.811539	0.965351	0.839578	0.933809	0.62711	0.993166	0.796201	0.377998	0.453621	0.609919	0.608094	1.21964	0.764922	1.00697	0.900705	0.896928	0.691505	0.684893	1.02279	1.21353	0.655738
GUU - GAC	0.646705	0.399573	0.572032	0.598226	0.607094	0.873529	0.608521	0.756326	0.43375	0.886239	0.468512	0.462715	0.664072	0.509593	0.623894	0.455219	0.443344	0.475453	0.460043	0.663654	0.55311	0.479521
CGU - GUU	1.16243	1.56127	1.01357	0.781363	0.913081	0.600678	0.914137	0.924236	0.658557	0.617084	0.698434	0.637629	1.28639	0.758777	1.21499	0.642328	0.595521	0.729884	0.664427	1.28995	2.07239	0.66328
CGC - GGU	1.6464	0.675147	1.76481	1.60095	1.79753	0.925645	1.69495	1.02752	1.8937	1.28595	1.12987	1.19896	1.34438	1.45732	1.23372	1.09632	1.14505	1.2497	1.25771	1.6088	1.41904	1.23786
UCA - GCG	0.877841	0.517966	0.741609	0.812383	0.788863	0.727803	0.76782	0.704538	0.480386	0.557297	0.530658	0.624422	0.961248	0.760136	0.88321	0.594093	0.597089	0.657921	0.665775	0.812108	0.706206	0.617267
UCA - AUC	0.586174	0.340486	0.568607	0.411118	0.512241	0.6012	0.534116	0.802615	0.475768	0.877836	0.346145	0.377388	0.388801	0.470033	0.410251	0.429864	0.399646	0.381103	0.395534	0.359973	0.410384	0.36882
ACA - GCG	1.12121	0.841736	1.06471	1.06263	1.03983	0.875794	1.08712	0.705363	0.683547	0.445164	0.682117	0.789922	1.47126	0.805705	1.45902	1.03854	1.04001	0.771197	0.754045	1.30993	1.02383	0.786631
AUA - GUG	0.947117	0.966941	0.925187	1.14114	1.05935	0.808545	0.887929	0.931214	1.01174	0.399239	1.00477	1.04944	0.582791	0.94464	0.77228	0.807969	0.803514	1.0454	1.01878	0.734962	0.991697	0.984834
ACU - UCG	1.17227	0.790448	1.13698	1.06927	1.1532	1.00196	1.10406	1.64637	0.560019	1.32867	1.00561	1.02559	0.708387	1.09639	0.720876	0.783838	0.764697	1.06641	1.12987	0.640787	0.967869	0.985982
CAC - GGA	0.915274	0.861625	1.00056	1.00526	1.21931	1.33984	1.02305	1.34219	0.703846	1.45297	1.18196	1.19664	0.450892	1.175	0.510116	0.906135	0.876537	1.22176	1.26721	0.508525	0.367035	1.14939
GGC - UCG	1.23664	1.47526	1.50201	2.37313	1.95465	2.53	1.64424	0.982846	3.26029	2.03636	1.26778	1.26151	1.63689	1.28183	2.62105	1.72101	1.77427	1.23215	1.25704	2.23701	0.903767	1.23408
CCC - GGU	1.20483	0.70771	1.24847	1.08708	1.25438	0.808449	1.29405	1.19213	1.39597	1.04061	0.819338	0.890533	1.23426	1.00807	0.791823	0.760544	0.758614	0.969023	0.980197	0.930898	1.04712	0.963509
CCC - CCU	0.325932	0.495526	0.327392	0.200522	0.357183	0.39263	0.277611	0.450166	0.159783	0.313141	0.404157	0.326206	0.172129	0.255337	0.244488	0.445519	0.437854	0.289064	0.311978	0.159423	0.309388	0.344951
UAU - CAG	1.24122	0.871688	1.26887	1.30819	1.34207	0.875252	1.32285	1.10924	0.882647	0.667186	0.832081	0.831693	1.65425	0.984657	1.35986	1.04057	1.04059	0.898954	0.877544	1.51474	1.45372	0.866435
GGG - AAC	0.322961	0.733337	0.318372	0.63428	0.394993	0.350564	0.409587	0.619429	0.468613	0.902003	0.469142	0.432632	0.179987	0.314251	0.178403	0.543943	0.52946	0.399299	0.408919	0.162642	0.135001	0.414046
CGU - GGU	1.80861	1.8762	1.64828	1.36224	1.1502	1.00836	1.55643	1.52336	1.07712	1.09093	1.10791	1.13676	2.09437	1.26777	1.37886	0.846353	0.808759	1.28105	1.19971	1.43289	2.8456	1.17052
ACU - ACC	0.938304	0.643682	0.815745	0.882383	0.624302	0.870861	0.904287	1.1201	0.916769	0.650432	0.974955	0.757693	0.478914	0.758513	0.560218	0.647142	0.627441	0.795126	0.737919	0.446838	0.82626	0.761999
GGU - CGU	1.64802	1.89752	1.82097	1.40655	1.30713	1.16067	1.53142	1.58788	0.853647	1.31904	1.23567	1.17488	1.83803	1.4828	1.39587	1.07142	1.03017	1.42943	1.32536	1.43957	2.51904	1.29728
AGU - GGA	1.8464	2.72572	1.67222	1.15625	1.36607	1.89205	1.5759	2.32417	1.09752	1.42978	1.66664	1.77593	1.32818	1.77677	1.3669	1.29982	1.2667	1.81409	1.88348	0.908881	2.0911	1.84133
GGG - UGU	0.197867	0.228408	0.223703	0.210797	0.220146	0.299882	0.196122	0.342885	0.388385	0.537353	0.220217	0.151463	0.118638	0.157925	0.0910499	0.212204	0.188203	0.16356	0.152747	0.072143	0.128796	0.151519
GUA - GCC	0.772626	0.541509	0.760155	0.700028	0.668323	0.965222	0.783144	0.79609	0.48962	0.456467	0.849133	0.750041	0.470488	0.737203	0.631386	0.665779	0.682911	0.763616	0.736443	0.607443	0.834547	0.696609
CAU - UCC	1.17483	0.949269	1.23939	1.10145	1.1719	0.63811	1.21599	1.27863	0.849008	0.793327	1.03374	0.977154	0.916479	0.982087	0.821413	0.940791	0.912191	0.993444	1.01454	0.878653	1.29957	0.98221
CAG - GAA	1.11293	0.718115	1.06426	0.974302	1.05709	0.73014	1.11544	1.52879	1.1459	1.28127	0.827803	0.856591	0.651984	0.816694	0.610154	0.657738	0.639589	0.875717	0.864194	0.710919	0.927255	0.875533
ACC - AGG	0.754027	1.31599	0.811798	1.49359	1.00697	1.32261	0.896216	0.889414	0.401682	0.797597	1.35303	1.60177	0.484145	1.26972	0.52924	1.0412	1.00668	1.43324	1.48263	0.537002	0.509717	1.56716
GUG - UUG	1.22964	1.70145	1.35575	1.9765	1.50265	0.813507	1.28978	2.01521	1.49552	1.93317	1.09523	1.01641	1.89729	0.992416	1.36612	0.97546	0.96108	0.984808	0.973543	1.31341	1.3319	1.00183
GUG - GUA	1.04782	0.919261	1.02071	0.880824	0.829573	0.728163	1.04674	0.955491	0.988497	0.522878	0.932066	0.880105	0.587806	0.909383	0.673134	0.812281	0.80262	0.878016	0.857208	0.746975	1.26771	0.880969
GUC - AGU	1.24511	0.941212	1.18497	1.12813	1.09707	1.24255	1.14241	1.22135	0.755708	0.897902	1.15448	1.04276	1.22417	1.00781	0.916922	1.02999	1.0272	1.02817	1.01166	0.968744	1.35983	1.01637
GGG - AAG	0.388043	0.527877	0.424593	0.636336	0.497523	0.361154	0.482187	0.776861	0.738359	1.22142	0.50346	0.345094	0.203526	0.243973	0.203211	0.515392	0.523891	0.321487	0.335205	0.139693	0.127053	0.312653
GAG - GAA	1.4087	1.06811	1.44818	1.40649	1.40012	1.07675	1.46425	1.6578	1.48238	1.48577	1.13105	1.14479	1.10222	1.15603	1.04785	0.969952	0.972197	1.17488	1.17634	1.04378	1.51764	1.14658
UAC - AGU	1.19458	0.917569	1.1233	1.18397	1.22139	1.27982	1.07309	1.52605	1.23325	1.13503	1.08885	1.04507	1.07586	1.02037	0.860226	0.91568	0.88691	1.00596	1.0265	0.929218	0.944316	1.0124
GGU - GUC	1.37474	1.19304	1.40342	1.45939	1.33323	1.30086	1.41377	1.1543	1.24124	0.81871	1.22209	0.964618	1.9612	1.07861	1.21981	1.23034	1.24945	1.03422	1.05006	1.32488	2.04803	1.02587
UCG - AAU	1.38031	1.26952	1.40381	1.15864	1.25327	0.852337	1.35115	1.06179	0.713406	0.658898	1.02615	0.994377	1.55555	1.09127	1.42204	1.23209	1.23237	1.06471	1.06254	1.21812	1.69393	1.00748
UUC - ACG	1.06273	1.13196	1.08986	1.71066	1.43161	1.20683	1.26708	1.29463	1.53423	1.57887	1.06753	1.17051	0.908128	1.12245	1.18082	1.39755	1.39745	1.17666	1.15832	0.935781	0.415123	1.16088
AAU - GGA	1.79571	2.35415	1.72853	1.10128	1.48281	1.68792	1.58658	1.84564	0.923094	0.798204	1.69159	1.74291	1.43788	1.82375	1.44367	1.41796	1.32053	1.82126	1.83742	1.23515	1.98634	1.78989
GUC - CCG	0.39064	0.528746	0.52218	0.741968	0.531694	0.579014	0.553154	0.974118	1.30237	1.52558	0.465862	0.314978	0.208583	0.274369	0.18721	0.466569	0.498026	0.315616	0.325247	0.168041	0.252093	0.300198
GUU - UGG	1.16958	1.69807	1.14125	0.892469	1.09222	1.18847	1.12214	1.47417	0.792293	1.40276	1.03356	1.06719	1.25488	1.1352	1.03358	0.748187	0.681518	1.0761	1.06278	1.10424	1.43016	1.06885
GAG - AGU	0.943703	0.56923	0.93236	0.942596	0.875343	0.826943	0.930153	0.64317	0.54864	0.955829	0.789685	0.72652	0.952165	0.719888	0.802465	0.806528	0.815247	0.749637	0.748914	0.719536	1.12853	0.759529
GGG - AGU	0.349411	0.299735	0.347383	0.397749	0.353406	0.328064	0.391884	0.3656	0.266499	0.71081	0.339775	0.311795	0.208564	0.263492	0.168353	0.433514	0.445161	0.310372	0.323619	0.133045	0.275879	0.308689
GCG - GCU	1.19168	0.989192	1.18889	1.16275	1.17031	1.06345	1.26171	0.988161	0.81253	0.952071	1.13991	1.09625	0.966373	1.07829	1.12485	1.09174	1.07947	1.06489	1.06954	1.08586	1.19731	1.0911
GCU - AGC	0.860006	0.581576	0.751874	0.714248	0.641017	0.788993	0.749824	0.804093	0.860638	0.604244	0.57208	0.60503	0.670791	0.669611	0.858385	0.453112	0.45152	0.652015	0.641117	0.812108	0.795191	0.588031
AGU - CGU	1.15151	1.3621	1.14571	0.949667	0.956841	0.913098	1.13814	0.998618	0.468781	0.708024	0.828327	0.788893	1.40897	0.877165	1.10037	0.870437	0.8568	0.901994	0.91124	1.10174	2.31308	0.895042
CUA - ACA	0.754955	0.45575	0.677544	0.518981	0.616055	0.80777	0.696487	0.590088	0.431577	0.32304	0.522452	0.469546	0.800323	0.538629	0.795322	0.476375	0.475172	0.517769	0.502482	0.774333	1.23323	0.48763
ACC - GCU	1.00872	0.623209	0.93036	1.0145	1.00581	0.729372	0.969001	1.09913	0.785814	0.844487	0.783171	0.917647	0.779582	0.934381	0.622107	0.714135	0.721021	0.948316	0.950665	0.598076	0.772547	0.930442
AAU - CGU	1.57296	1.79597	1.55718	1.14964	1.31802	0.927828	1.42484	1.23378	0.937986	0.710578	0.9075	0.787704	2.07913	0.970959	1.6889	1.09476	1.10771	0.899012	0.887714	1.72389	3.38026	0.839337
GAA - AGC	0.964894	0.745468	1.00345	0.826584	1.04032	1.02032	0.964068	1.35499	1.52615	0.965086	0.71097	0.833555	0.656702	0.82375	0.700045	0.669156	0.661163	0.821312	0.82244	0.84379	0.747631	0.838424
ACC - GUA	0.744136	0.468466	0.754973	0.663596	0.671296	0.657345	0.712563	1.00893	0.998105	0.789806	0.537625	0.558392	0.460676	0.639013	0.463473	0.493058	0.494774	0.567082	0.562662	0.583036	0.51244	0.565705
CAA - UCG	1.25191	1.20838	1.48454	1.02474	1.28837	0.727388	1.37234	1.61198	1.49927	1.09421	0.762468	0.894383	1.41375	1.04147	1.09723	0.815784	0.795634	0.957103	0.955693	1.10525	1.54954	0.927011
GCG - GUC	0.762261	0.89287	0.882992	1.40525	1.06912	0.832088	1.00934	0.977129	2.01048	1.74234	0.671288	0.85362	0.623358	0.817282	0.671732	0.722969	0.752879	0.842498	0.831733	0.846847	0.364772	0.822892
GAC - CCG	0.308087	0.533968	0.412411	1.06779	0.579052	0.739758	0.454307	0.788958	1.4439	1.5359	0.560663	0.39364	0.160047	0.309353	0.347834	0.503624	0.536358	0.397682	0.363132	0.240696	0.146854	0.37113
AGC - GUC	1.00194	0.738205	1.26632	1.8207	1.51003	1.97818	1.29523	0.950185	1.46474	1.50872	1.03457	0.994421	1.56652	0.961053	1.89322	1.61179	1.62057	0.999999	0.977454	1.95387	0.471048	1.01916
AGU - GAC	0.797533	0.460362	0.682934	0.788458	0.717228	0.930179	0.744568	0.860512	0.729896	1.06929	0.816835	0.659041	0.538383	0.633637	0.561678	0.584307	0.565795	0.656084	0.659517	0.43979	0.681104	0.686904
CCA - GCU	1.55955	1.97221	1.44585	1.13209	1.08578	2.01776	1.25002	1.609	0.469282	1.01448	1.39471	1.40629	1.62933	1.43252	1.73364	0.982695	0.961764	1.40767	1.41489	1.49548	2.35591	1.41645
CCG - GGU	1.07419	0.740958	1.10744	1.10784	1.04793	0.792341	1.14905	1.03828	1.03219	1.16325	0.814044	0.928239	1.18936	0.978818	0.785495	0.648003	0.657754	0.958899	0.950063	0.892918	0.945643	0.931641
UCU - CUG	1.22928	0.842257	1.19721	1.39097	1.39766	1.22268	1.30175	1.15064	0.361279	0.608146	1.61362	1.21471	0.869004	1.21942	1.06461	1.525	1.45465	1.22986	1.21907	0.880063	1.4076	1.20513
ACA - CCG	1.76336	1.41549	1.80839	2.03038	2.00938	1.32455	1.74497	1.70412	3.15708	1.20973	1.19817	1.31336	1.97129	1.45734	1.46037	1.52042	1.51085	1.36209	1.31373	1.5933	1.91102	1.32212
AGU - UGC	0.989662	1.16311	1.02249	1.02536	1.00102	0.909678	1.11918	0.885882	0.454996	0.83388	1.13156	1.07746	1.27029	0.927585	0.84672	0.6842	0.6508	1.07917	1.09858	0.866339	1.44933	1.09925
CGU - AUU	0.968472	1.25064	0.9354	0.734098	0.79935	0.684139	0.941429	0.909333	0.607094	0.461353	0.831137	0.614713	1.06392	0.733621	1.04057	0.651081	0.595956	0.73411	0.644386	1.09569	1.86016	0.69427
GUC - UCA	0.600356	0.447537	0.492609	0.533857	0.524142	0.576084	0.564942	0.327017	0.183495	0.299701	0.508919	0.403028	0.737363	0.488553	0.667834	0.498578	0.489497	0.409192	0.4139	0.648169	0.945018	0.407106
CCC - GGG	0.32859	0.441725	0.461344	0.539717	0.481251	0.499366	0.509825	0.510091	0.945682	0.843015	0.457982	0.364029	0.189038	0.31455	0.270533	0.552667	0.533381	0.357237	0.346543	0.234856	0.193591	0.366147
UCU - CCC	0.721002	0.493744	0.799505	0.669597	0.76533	0.632931	0.731663	0.840256	0.495119	0.615323	0.90842	0.697939	0.380033	0.639609	0.37591	0.770429	0.767018	0.728825	0.721928	0.31568	0.623911	0.685771
UUG - AUU	1.34973	1.12234	1.27619	0.974332	1.18156	1.1846	1.22825	1.82568	0.672175	1.4641	1.01505	0.889709	1.14115	0.976583	1.14822	0.896303	0.857611	0.934133	0.925362	0.950967	1.92422	0.908416
UAU - AGC	0.823118	0.566854	0.872933	0.613846	0.669193	0.429868	0.732239	0.390889	0.253929	0.208262	0.526687	0.518294	0.920751	0.612799	0.948974	0.563783	0.549644	0.581777	0.595486	0.986079	1.1616	0.54402
CGU - GAA	0.99406	1.38021	0.919484	0.697495	0.749795	0.717049	0.866693	1.16163	0.695968	0.688947	0.581237	0.481894	1.26445	0.6426	1.11988	0.554676	0.528433	0.568042	0.537973	1.1402	2.11177	0.503909
CCG - GUC	0.811599	0.8984	1.12874	1.57788	1.30221	1.1946	1.19033	1.66097	3.12791	2.42612	0.757198	0.787802	0.663531	0.725569	0.767798	0.816872	0.793544	0.816274	0.788165	0.790966	0.451509	0.754344
UUC - GGC	1.33117	1.2853	1.40288	2.81211	2.12213	1.94735	1.64363	1.37334	2.4302	1.53604	1.84795	1.94063	0.975932	1.65637	1.90463	1.86383	1.91715	1.83047	1.87351	1.42141	0.63747	1.77052
CGU - AGC	0.960092	0.869591	1.01993	0.991522	0.919517	0.661338	0.955749	0.880072	1.08397	0.658106	0.701934	0.564131	1.06711	0.725736	1.10395	0.718904	0.733648	0.631163	0.614683	1.06806	1.52265	0.640257
ACG - AUU	1.04513	0.878605	1.02777	0.916731	1.08031	0.915435	1.12146	1.41849	1.28459	1.55393	0.705357	0.766212	0.959067	0.812262	0.935807	0.847614	0.821442	0.805274	0.818671	0.778703	0.62359	0.797264
CCG - AUC	1.12581	1.04239	1.35216	2.20594	1.65513	1.39938	1.44854	2.14162	5.38467	3.57675	0.903514	0.8756	0.609412	0.823581	0.65345	0.948396	0.949717	0.901856	0.887429	0.54555	0.348863	0.846885
UCA - CUC	0.509868	0.212828	0.441261	0.516753	0.406774	0.52923	0.469602	0.548372	0.50596	0.52936	0.328103	0.324786	0.557553	0.340863	0.419626	0.342124	0.341657	0.370683	0.365143	0.355846	0.503492	0.32249
GUC - GAU	1.32925	1.04948	1.3988	1.05933	1.24833	1.09076	1.35528	1.28758	1.58357	1.03878	0.752239	0.787037	1.73051	0.915781	1.36955	1.05029	1.04989	0.831252	0.841287	1.39172	1.58791	0.815
GAC - GGG	0.282128	0.689029	0.355859	0.646803	0.502816	0.431048	0.4308	0.49821	1.23406	1.29042	0.430248	0.339631	0.138396	0.255107	0.23735	0.493474	0.483172	0.327999	0.306633	0.221539	0.11117	0.30265
AAG - GAA	1.3435	0.900527	1.33749	1.29806	1.27983	0.956562	1.32196	1.67741	1.37045	1.303	1.04155	1.07169	0.993834	1.08066	1.0066	0.915911	0.913871	1.06238	1.07295	1.00364	1.29186	1.06189
ACG - UGC	0.908181	0.934732	1.00743	1.54231	1.24441	1.02083	1.15227	1.16827	2.17797	2.05179	0.752503	0.849541	0.880628	0.87323	0.995727	0.977196	0.955367	0.891168	0.88583	0.994037	0.338555	0.823427
AUU - CAC	0.930098	0.697753	0.94853	1.06478	1.10804	1.25959	0.943796	1.27428	0.874675	1.54183	0.920386	1.03011	0.722044	1.06851	0.741856	0.692578	0.685505	1.081	1.02851	0.572886	0.634304	1.03296
CUA - AAU	0.787026	0.471948	0.717681	0.542712	0.666768	0.694988	0.725898	0.396586	0.289253	0.211142	0.49338	0.645585	0.801865	0.785048	0.684425	0.481846	0.467821	0.691846	0.682919	0.771424	1.16008	0.651044
UAU - ACC	0.791239	0.508511	0.845168	0.666141	0.540344	0.484414	0.807881	0.586335	0.31123	0.256872	0.685434	0.594644	0.641387	0.667901	0.682222	0.538261	0.528231	0.642291	0.637335	0.757338	1.18298	0.575353
CCA - GUC	0.985347	0.641046	0.879565	0.809071	0.725266	1.10927	0.78982	0.906885	0.478778	0.60727	0.901491	0.716378	0.869753	0.739252	0.889445	0.883309	0.886553	0.733453	0.749445	0.782369	0.997836	0.741049
CAC - GUG	1.26112	2.03323	1.47095	2.14653	1.77646	1.69407	1.5597	1.89962	2.81541	3.31209	1.29586	1.70606	0.884983	1.53575	1.35787	1.40618	1.42691	1.60966	1.58337	1.1321	0.323268	1.63432
GUA - CGG	0.543233	0.434076	0.427101	0.560625	0.465986	0.330429	0.539151	0.746711	1.35572	0.567117	0.348181	0.313588	0.274057	0.287737	0.300067	0.398724	0.371336	0.309419	0.321657	0.281791	0.475134	0.261633
CUC - ACG	0.947481	0.907466	1.01272	1.6556	1.40448	1.259	1.12902	0.962581	1.78405	1.51913	0.938039	1.16881	0.671609	1.03506	0.915584	1.55803	1.61696	1.11818	1.12286	0.808849	0.309555	1.14946
UCA - AGC	0.790451	0.613627	0.690133	0.643391	0.674878	0.973566	0.641248	0.695548	0.577904	0.656845	0.569414	0.583365	0.75291	0.622852	0.767268	0.613311	0.604194	0.599412	0.57827	0.864046	0.982421	0.617241
CUA - GUC	0.60334	0.304861	0.560661	0.511829	0.509112	0.711906	0.569393	0.596625	0.352601	0.468921	0.602559	0.486777	0.444186	0.510618	0.577715	0.46573	0.508987	0.490405	0.483734	0.487988	0.640967	0.452987
GCG - GGG	0.307094	0.474147	0.324126	0.393844	0.402942	0.286756	0.364451	0.333741	0.386523	0.760925	0.336658	0.333731	0.205175	0.268171	0.232448	0.503047	0.50439	0.313769	0.316163	0.18882	0.149582	0.294471
GGC - ACG	1.39124	1.23888	1.4197	2.38026	2.23629	1.44157	1.80658	0.889201	3.94988	1.93346	0.981654	1.31697	1.37609	1.25052	2.14996	1.70304	1.68716	1.28431	1.30319	2.17109	0.628903	1.30484
CAC - AAA	0.987894	0.707219	0.911806	0.95572	1.03755	1.07939	0.935836	1.16828	0.862227	1.0083	0.840388	0.767392	0.990815	0.827969	0.884266	0.793764	0.805063	0.780733	0.810033	0.97813	0.969519	0.809457
AAG - GUA	0.604945	0.442418	0.573133	0.596942	0.472734	0.533008	0.566323	0.567396	0.704686	0.419664	0.461282	0.474611	0.430163	0.52931	0.472589	0.509303	0.493703	0.50048	0.471559	0.548824	0.55218	0.484521
CGU - GCG	0.975372	0.406786	0.809578	0.831963	0.816226	0.348427	0.948336	0.595985	1.53186	0.745154	0.261261	0.434278	1.01681	0.47418	1.09271	0.543695	0.533474	0.462114	0.470507	1.25392	0.441097	0.481191
CUC - CUU	0.523811	0.412425	0.42806	0.36942	0.416999	0.440176	0.49815	0.303875	0.160908	0.313903	0.665666	0.536755	0.280268	0.547216	0.173334	0.470477	0.457095	0.579209	0.575306	0.174886	0.418885	0.560936
CUA - ACU	0.600755	0.43155	0.504367	0.393796	0.4906	0.656128	0.473567	0.520753	0.242382	0.270801	0.465721	0.493124	0.49829	0.508782	0.59998	0.287927	0.261906	0.511411	0.526874	0.491692	0.949261	0.519963
AAC - GAA	0.941109	0.757633	0.899439	0.876682	0.94894	0.913096	0.947555	1.39771	1.07962	1.16127	0.831195	0.787724	0.616668	0.823395	0.685824	0.741286	0.724726	0.805683	0.81335	0.702754	0.675717	0.808078
UCU - CGC	1.02641	0.500207	0.998057	0.89338	0.946661	0.837945	0.981284	0.865898	0.601758	0.635693	0.902809	0.787781	0.792917	0.8738	0.963271	0.957363	0.927323	0.862473	0.804749	0.708431	0.96621	0.804988
GGA - AGC	1.23664	1.43779	1.35768	1.11925	1.40848	1.58943	1.18123	2.54258	1.31297	1.82475	1.60755	1.35907	0.527809	1.25012	0.661055	1.11713	1.12532	1.34279	1.31028	0.631962	0.877227	1.30365
GAA - AAC	0.793206	0.573781	0.806246	0.706403	0.86712	0.967906	0.82342	1.22378	1.16411	1.0352	0.766828	0.798485	0.406273	0.755252	0.455935	0.584612	0.549595	0.787513	0.810007	0.517829	0.503433	0.796476
AUA - CGU	1.10925	1.05266	1.0368	0.981241	0.861211	0.599965	1.00419	0.414368	0.437904	0.158064	0.356202	0.487531	1.58569	0.665354	1.61921	0.769277	0.742892	0.541492	0.510092	1.84663	2.76796	0.488909
UGC - UCU	0.75266	0.528078	0.634464	0.606875	0.75035	0.806791	0.597134	0.632444	0.29359	0.425527	0.706945	0.62327	0.549977	0.652765	0.586892	0.798042	0.734474	0.655007	0.664654	0.508282	0.960267	0.639602
UCA - CAC	0.569649	0.325464	0.482879	0.519847	0.527155	0.671133	0.520931	0.637081	0.641262	0.530418	0.426875	0.42648	0.520248	0.474165	0.515656	0.396337	0.397491	0.459334	0.460459	0.495166	0.481888	0.437133
UCU - GAG	0.604186	0.356528	0.479388	0.529707	0.491403	0.507457	0.476474	0.324532	0.232421	0.234105	0.624003	0.46766	0.442139	0.501047	0.582491	0.516914	0.518907	0.485793	0.477312	0.515887	0.559488	0.471109
UUG - UGC	1.17133	1.09228	1.43225	1.54646	1.56082	1.00815	1.21406	1.20838	0.664021	1.1161	1.33676	1.30474	1.46669	1.26381	1.20472	1.07456	1.0323	1.30528	1.29918	1.28424	1.38807	1.27834
GCU - CAG	0.79357	0.541316	0.777426	0.898129	0.821764	1.12631	0.781364	1.06154	0.503041	0.659463	0.934715	0.796127	0.724861	0.839512	0.838411	0.656098	0.633044	0.842045	0.815699	0.657034	0.87499	0.762587
ACC - CCU	0.295402	0.37105	0.317025	0.261697	0.276725	0.438169	0.257366	0.609933	0.192001	0.305439	0.408201	0.327965	0.124019	0.23857	0.172867	0.357057	0.373846	0.313234	0.315995	0.147228	0.265757	0.329426
GAC - AAU	1.1957	0.897172	1.1936	1.2235	1.22329	0.959001	1.17062	0.907526	0.984218	0.69269	0.99932	0.950864	1.26967	0.996991	1.34712	1.14988	1.14563	0.976196	0.966453	1.40686	1.19237	0.935719
CAG - UCA	0.661041	0.316904	0.495892	0.603169	0.491981	0.715428	0.562965	0.558587	0.467536	0.408783	0.446964	0.517147	0.594951	0.509597	0.584525	0.516535	0.484671	0.517051	0.483103	0.572301	0.613249	0.520552
GUC - UCG	0.930299	0.950439	1.14882	1.45458	1.24342	1.53334	1.16746	0.773082	1.33597	1.23244	0.956489	0.929027	1.25502	0.978502	1.54928	1.53238	1.52009	0.904373	0.912461	1.46248	0.842044	0.911805
UAU - AAG	0.647576	0.391049	0.622068	0.528722	0.490342	0.377529	0.622864	0.348878	0.187643	0.145847	0.411565	0.452216	0.771137	0.493936	0.777125	0.428405	0.425336	0.469978	0.456757	0.740142	0.911314	0.448272
GAC - UCU	0.525962	0.298971	0.520284	0.66551	0.531996	0.804662	0.486151	0.366361	0.235358	0.352928	0.878632	0.515399	0.420729	0.527016	0.505939	0.709701	0.711066	0.501536	0.497357	0.464684	0.597246	0.50004
ACA - AAC	0.800257	0.536079	0.821745	0.762187	0.853108	0.894292	0.757985	0.744957	0.665585	0.746938	0.739601	0.681248	0.774657	0.718837	0.713568	0.825022	0.79691	0.683256	0.711274	0.829205	0.673452	0.728821
AUA - AGC	0.696521	0.575963	0.683883	0.798142	0.82081	0.945185	0.737026	0.565222	0.444416	0.383655	0.64284	0.731844	0.784777	0.65665	0.800966	0.725308	0.718987	0.731798	0.735118	1.15701	0.889568	0.725432
UCA - GAG	0.600128	0.380837	0.530279	0.504732	0.486358	0.639985	0.502605	0.350883	0.164038	0.210814	0.529419	0.470624	0.510025	0.494218	0.64514	0.658889	0.654626	0.485793	0.484946	0.539029	0.733792	0.486952
UUU - AAC	0.576409	0.390854	0.552225	0.533457	0.629246	0.648482	0.562025	0.341236	0.8315	0.568961	0.501731	0.5896	0.436854	0.622346	0.41428	0.421747	0.415076	0.598517	0.5789	0.551236	0.430517	0.623924
AAA - UAC	0.942555	0.843844	0.880007	0.91724	0.972005	0.908493	0.892541	0.935205	0.464169	0.532343	0.829662	0.808444	1.14942	0.88476	1.03267	0.863988	0.851013	0.82963	0.863413	1.09601	0.975643	0.832306
AUA - UCG	1.2096	1.1201	1.37618	1.35157	1.35403	0.956342	1.37851	1.04943	1.35755	0.762681	0.923052	1.02733	1.5813	1.07908	1.50425	1.18108	1.20835	1.07574	1.04129	1.55002	1.45988	1.0165
UGC - ACA	1.20384	0.863287	1.03092	1.04924	1.08354	1.11385	0.950177	0.791899	0.599784	0.515588	0.828844	0.962157	1.42247	0.915483	1.24332	1.01261	0.963271	1.04771	1.01773	1.33093	1.26421	0.955175
CGA - GAG	0.931291	0.537943	0.928799	0.941198	0.936719	0.804483	0.918081	1.03232	0.531456	0.638021	0.917147	0.712428	0.79224	0.822805	0.962262	0.996896	0.969925	0.743792	0.766116	0.62314	0.973025	0.749464
AAA - AAC	0.693025	0.463727	0.639699	0.585692	0.71211	0.815483	0.657198	0.775869	0.851637	0.737056	0.640861	0.647512	0.458409	0.598713	0.483798	0.562843	0.533723	0.620055	0.647747	0.572157	0.506374	0.678541
UUU - UCG	0.941874	0.607984	0.960482	0.668321	0.920706	0.701598	0.983071	1.0533	1.15524	1.3679	0.711849	0.678072	0.650031	0.758188	0.649653	0.643414	0.608482	0.711116	0.699797	0.742024	0.692605	0.687792
GCG - CAC	0.860538	0.719268	0.910025	1.54004	1.34889	1.017	1.0172	0.847694	2.01565	1.67332	0.718715	0.906574	0.991517	0.895442	1.19595	0.820643	0.826332	0.885925	0.90869	1.32955	0.212505	0.920617
UCC - GGU	1.44903	1.12401	1.47812	1.32994	1.4329	0.936027	1.48247	2.36611	1.91729	1.80779	1.07976	1.16667	1.17383	1.32629	0.718203	0.745238	0.769956	1.23071	1.24955	0.994741	1.09025	1.23813
UAU - GAC	0.76363	0.36169	0.63965	0.617129	0.620266	0.645177	0.723714	0.587633	0.302984	0.34472	0.62366	0.57279	0.71842	0.615946	0.706683	0.603966	0.588552	0.576294	0.568758	0.751224	0.807536	0.567959
UAC - GGG	0.402748	0.836079	0.418445	0.756415	0.531003	0.70393	0.523172	0.726236	1.36894	1.31267	0.576856	0.510068	0.206388	0.397355	0.234627	0.698109	0.706538	0.463406	0.480046	0.254511	0.144392	0.45114
ACG - UCC	0.845168	1.15631	0.997058	1.74558	1.30171	0.910494	1.14504	1.28937	2.70519	2.08345	0.950492	0.948481	0.661552	0.894412	0.922477	1.03432	1.04151	0.949313	0.898222	0.896178	0.391724	0.906693
AGA - CGC	1.38312	0.945886	1.68548	1.72224	1.63378	1.5201	1.41158	0.79959	0.73149	0.61728	1.3084	1.3123	2.21823	1.33924	1.77324	1.58318	1.58934	1.35241	1.36838	2.01685	1.72421	1.37983
AAC - AAA	1.00117	0.867894	0.915567	1.01712	1.04586	1.13121	0.991677	1.22029	1.10647	1.03939	0.882036	0.821533	1.00073	0.855383	0.98135	0.933527	0.915083	0.847173	0.864026	1.01438	0.967812	0.841732
CGU - CGA	1.68073	1.82171	1.82047	1.04178	1.38895	1.4441	1.6028	1.97271	0.9191	1.26705	1.25807	1.29593	1.79294	1.47737	1.63321	1.21679	1.18512	1.47244	1.32531	1.38669	2.62302	1.33313
GCA - GGC	0.834911	0.704927	0.735212	0.905166	0.801443	0.910073	0.688407	0.566132	0.565077	0.374326	0.646582	0.814344	0.854292	0.696347	1.05625	0.94872	0.959331	0.763452	0.752037	1.01599	0.714436	0.732695
GUC - AAA	0.835464	0.601533	0.86491	0.727451	0.859925	1.1049	0.841264	1.27427	0.480468	1.03691	0.571429	0.629717	1.09956	0.654224	0.924345	0.68151	0.687027	0.606056	0.620985	1.02029	1.08968	0.609053
ACU - UCC	1.12526	0.849167	1.06922	1.05255	1.12283	0.780306	1.09682	1.46263	0.713062	1.20806	1.42872	1.17156	0.551049	1.04095	0.548293	0.800432	0.766081	1.11906	1.15368	0.520014	0.956776	1.14603
CAA - ACG	1.13223	1.20289	1.18069	1.12	1.24923	0.858757	1.22626	1.48715	1.89835	1.43201	0.736802	0.915035	1.19696	0.909533	1.11037	0.806473	0.780151	0.968596	0.964959	1.24052	0.98429	0.955145
CAG - UGU	0.758105	0.612907	0.714144	0.791837	0.766533	0.730954	0.735155	1.14002	1.04106	1.10097	0.635139	0.586097	0.719158	0.552285	0.47382	0.567397	0.563955	0.615724	0.607366	0.541869	0.760493	0.602562
CGU - CAU	1.60051	1.63803	1.61499	1.17429	1.21	0.910708	1.46705	1.05362	0.542027	0.571784	0.982547	0.999334	2.01305	1.19025	1.5592	1.07705	1.04312	1.2871	1.13902	1.81193	3.47643	1.03033
GGA - CCG	1.40938	0.88345	1.52069	1.43451	1.72282	1.05612	1.49985	1.9079	2.46661	2.43427	0.938467	1.14487	1.09169	1.17668	1.03388	0.976306	1.0383	1.18669	1.17356	1.11072	0.782999	1.14184
GAU - UUC	1.21203	1.15221	1.20702	1.12769	1.18241	1.05182	1.20672	1.5551	1.08287	0.853221	0.905633	1.05811	1.3047	1.09172	1.08945	0.935335	0.942586	1.09783	1.10817	1.08811	1.59544	1.0632
CCA - CCG	3.98771	2.78538	3.56156	3.47688	3.47278	2.81438	4.04519	3.8338	6.18165	3.98575	2.49427	2.95037	3.57015	3.21208	2.657	2.75821	2.80472	3.10926	3.01735	2.67242	3.28675	3.22457
AAA - CAG	0.930421	0.71872	0.887611	0.781726	0.786077	0.75446	0.864322	1.00789	0.744058	0.662555	0.774554	0.703657	0.989654	0.745064	0.762163	0.686038	0.683158	0.728172	0.7345	0.936368	0.920061	0.721187
CAA - CGG	0.731692	0.764028	0.698583	0.926379	0.720187	0.433564	0.765735	1.53686	0.836009	1.1998	0.639947	0.536478	0.637398	0.549784	0.574062	0.525258	0.51241	0.5349	0.523466	0.543365	0.705936	0.55176
GCA - ACA	1.61688	2.23384	1.59279	1.05346	1.30513	1.52648	1.38351	1.00776	0.732917	0.563331	1.03581	1.07114	3.3956	1.21811	2.59064	1.15747	1.12989	1.0633	1.0608	2.46933	2.53622	1.10453
GGC - GCU	1.10042	0.767867	1.04265	1.11899	1.18995	0.923656	1.06045	0.693302	0.783883	0.638196	0.775305	0.866802	1.58455	0.911682	1.82705	0.855487	0.853688	0.839373	0.835529	1.74241	0.811717	0.879432
ACC - GCA	0.822159	0.489664	0.723786	0.701287	0.784242	0.602793	0.801668	0.791479	0.849879	0.751787	0.562389	0.681383	0.68113	0.628036	0.604985	0.615864	0.618436	0.678281	0.716208	0.761691	0.542548	0.703373
ACA - AAG	1.00188	0.626888	1.00366	0.856002	0.926694	0.873652	0.917471	0.563593	0.51511	0.534768	0.878761	0.841233	1.05476	0.865122	0.979498	1.04896	1.04216	0.870984	0.809917	1.04306	0.953914	0.843126
GAG - AAU	1.25082	0.859661	1.17718	1.19509	1.12778	0.780035	1.2368	0.840765	0.601977	0.753825	0.909701	0.896726	1.53554	0.962426	1.29284	1.09758	1.08642	0.939482	0.938959	1.27784	1.73751	0.922358
GAC - AUA	0.751165	0.55947	0.706206	0.94916	0.863288	0.899773	0.751723	0.475078	0.658164	0.269402	0.809758	0.810965	0.732692	0.730523	0.918522	0.909042	0.903254	0.776077	0.773989	1.17521	0.634756	0.778736
UUG - AUC	1.06763	1.44626	1.17988	1.47359	1.19662	0.94312	1.19978	2.24991	1.01488	2.09589	1.06782	1.06482	0.89065	1.11319	1.02807	0.986927	0.982549	1.1048	1.10478	0.772661	1.13867	1.02334
CCU - GGC	1.46744	1.17318	1.31516	1.38098	1.16611	1.23533	1.3034	0.733873	0.484302	0.507295	1.33821	1.29295	1.49261	1.22303	1.76321	1.32325	1.32108	1.28359	1.32255	1.68352	1.71929	1.27745
GCA - CCG	1.56413	1.03679	1.61308	1.64824	1.56081	1.11256	1.55448	1.72119	3.83741	1.77181	0.777906	0.976501	1.57143	1.09053	1.34882	1.20929	1.19402	1.04803	1.06547	1.25656	1.00859	1.06704
CUC - GAG	0.8749	0.976759	1.09882	1.49328	1.21755	1.94154	1.14953	0.68835	2.63631	1.80659	0.892142	0.925269	1.41527	1.0389	1.24331	1.43389	1.45744	0.957346	0.940835	1.17883	0.643929	0.919207
GGA - GAG	0.761352	0.579937	0.74242	0.669448	0.780093	0.812977	0.775864	0.90887	0.475922	0.738541	1.01959	0.783102	0.436855	0.741629	0.509178	0.866565	0.845199	0.803682	0.788268	0.344394	0.564022	0.812306
GGU - CCG	1.12697	0.493972	1.18725	1.03355	1.26862	0.865836	1.2083	1.06955	1.5372	1.60117	0.782276	0.977599	1.0019	0.974873	0.865389	0.798535	0.819253	0.976978	0.990242	0.9464	0.608839	0.977748
CGU - GGA	1.51339	1.8762	1.5121	1.03633	1.19122	1.09239	1.32941	1.77307	0.88648	1.21804	1.12388	1.27221	1.42386	1.4349	1.27454	1.12951	1.05796	1.38763	1.35074	1.13785	2.10547	1.27748
CGA - CAC	1.04367	0.617348	1.15638	1.13993	1.155	1.15207	1.04024	1.34097	0.939513	1.21584	1.01096	0.96832	1.10045	1.07897	0.91489	1.00137	1.02618	0.969205	0.987798	0.929013	0.734109	0.976461
AGU - CCG	1.58792	0.82805	1.81086	1.73521	2.11854	1.36383	1.88754	1.42764	1.14121	2.36272	1.29304	1.70303	1.61785	1.84286	1.63754	1.37443	1.39343	1.78023	1.75299	1.55663	0.991239	1.70465
UAC - AUA	0.848115	0.790699	0.82181	1.06236	1.04135	1.12919	0.88005	0.595992	0.663242	0.322927	0.957068	1.0666	0.905655	1.0095	1.06508	1.04896	1.06258	1.06345	1.07545	1.13827	0.683227	1.02972
GUU - AUC	0.877604	0.535581	0.820711	0.84408	0.92146	0.839448	0.877584	1.03288	0.72087	0.65373	0.876697	0.780461	0.807793	0.923709	0.758843	0.619812	0.598662	0.830429	0.829768	0.79728	0.876979	0.803653
GGG - CAU	0.516846	0.460869	0.493668	0.442581	0.524943	0.498876	0.526706	0.482195	0.482445	0.347192	0.414178	0.378926	0.632573	0.371572	0.637448	0.609359	0.568339	0.371552	0.394719	0.674993	0.489145	0.370015
CUC - UGU	0.997464	0.495407	0.890216	0.835474	0.837223	0.927043	0.990329	0.845653	0.673913	0.702634	0.846546	0.686182	1.00429	0.656435	1.00344	1.02257	1.04627	0.694037	0.684514	0.763085	1.12373	0.720038
GCG - CUC	0.855762	0.758666	1.03944	1.66395	1.34032	1.15941	1.00677	0.694575	2.77086	1.88252	0.580975	0.790272	1.3323	0.751608	1.55949	0.798825	0.808197	0.812212	0.834511	1.70239	0.222957	0.798714
CAG - UAU	0.925425	0.635904	0.836328	0.879936	0.890683	0.884222	0.908921	1.02796	0.744819	0.630183	0.860137	0.808466	0.930864	0.848532	0.786693	0.828406	0.814689	0.839896	0.842515	0.900994	0.76185	0.835608
UGC - ACU	1.10175	0.637046	0.944392	0.87415	1.00918	1.00771	0.959956	0.989874	0.452337	0.56134	1.12548	1.00808	0.859199	0.839323	0.843528	0.983836	0.921776	0.988448	0.987991	0.795438	1.32047	0.994487
CAU - CAC	1.95384	2.00752	1.85796	2.16599	2.26009	2.18929	2.16142	2.40234	2.88466	2.32378	1.91144	1.86267	1.88435	2.10766	1.97485	1.88767	1.92635	1.89073	1.92611	1.80839	1.79417	1.98103
CCA - UUC	1.17814	0.835753	1.04997	0.855656	0.830789	0.866565	0.93971	1.44991	0.689919	0.634383	0.755996	0.827258	1.02857	0.967279	1.01269	0.865946	0.860849	0.88713	0.856451	0.859848	1.21569	0.834453
CGG - UCU	0.346658	0.161605	0.289847	0.363702	0.342698	0.295598	0.333783	0.497376	0.244464	0.455376	0.404007	0.252579	0.162619	0.293884	0.185978	0.352404	0.331563	0.296403	0.303297	0.15636	0.265417	0.275651
UUG - AGC	1.26308	1.53508	1.39938	1.72529	1.4952	1.29272	1.24943	1.4756	0.852856	1.54185	1.21559	1.30732	1.88817	1.32605	1.67073	1.28697	1.29882	1.36205	1.33694	1.65613	1.37353	1.31352
GCG - GGA	0.833845	0.600027	0.952174	0.800366	1.08228	0.710098	1.00097	0.850813	0.751888	1.00922	1.00403	1.10461	0.437741	1.08116	0.416622	0.867781	0.876165	1.0682	1.0903	0.363467	0.555963	1.07939
GUG - AAU	1.35396	1.15729	1.30526	1.28988	1.27547	0.907075	1.23634	1.01474	0.809289	0.692213	1.04442	1.12683	1.63891	1.15692	1.45469	1.30401	1.34665	1.17364	1.17716	1.21964	1.59958	1.14935
CUC - AUA	0.596185	0.389268	0.601391	0.772746	0.672006	0.910848	0.607007	0.432852	0.509878	0.24923	0.568158	0.59255	0.725357	0.577871	0.916704	0.7703	0.796555	0.643203	0.594826	0.928824	0.637243	0.614466
CCA - AGC	0.965014	0.879482	0.885737	0.793146	0.828995	1.23321	0.898689	1.10378	0.736114	0.927695	0.761756	0.819584	1.16265	0.767676	1.03375	0.854048	0.835212	0.786745	0.776096	1.12875	1.18543	0.750438
CCU - CUG	1.10261	0.799084	1.03397	1.38609	1.25257	1.58046	1.1207	1.44073	0.390004	0.637794	1.80244	1.32456	0.703988	1.28155	1.03476	1.40211	1.33986	1.32612	1.36094	0.759229	1.29806	1.29286
CCA - AUC	0.924364	0.609943	0.855681	0.667546	0.66922	0.900193	0.812767	1.5037	0.845336	1.29576	0.603592	0.663613	0.716553	0.611064	0.700371	0.615419	0.620547	0.691695	0.684141	0.564861	0.672229	0.65274
UGC - UUG	1.26546	0.883376	1.35076	1.58496	1.5369	1.3134	1.15977	1.53631	0.922458	1.33593	1.42141	1.40021	1.34939	1.1884	1.47442	1.06845	0.986691	1.35639	1.37252	1.22782	1.20313	1.2988
GGA - AAG	1.09225	0.797725	1.09655	0.901696	1.07834	1.12379	1.03128	1.3773	0.765249	1.155	1.5226	1.26512	0.400634	1.18148	0.488324	1.02091	1.01236	1.32206	1.2667	0.421752	0.544857	1.2469
AAA - GCC	0.649417	0.462437	0.684096	0.713951	0.705458	0.945625	0.658584	1.0349	0.495894	0.709231	0.791143	0.653814	0.528516	0.639315	0.610456	0.623825	0.616181	0.66825	0.659111	0.581245	0.849014	0.685663
CCG - CCG	3.37552	2.24812	3.68316	6.60549	7.11365	3.42939	5.05318	2.15397	5.58408	4.98451	3.67134	4.4966	4.59681	4.33164	5.47244	4.30428	4.46324	4.31086	4.30849	6.7763	2.59404	4.29868
CUA - AGU	0.60064	0.475468	0.571354	0.438962	0.462192	0.700452	0.554763	0.490566	0.215752	0.304724	0.552665	0.595101	0.482471	0.670889	0.499453	0.342124	0.333832	0.653725	0.630552	0.483893	1.11531	0.642287
CAC - GUC	0.694326	0.611943	0.806518	1.12985	0.988147	1.45986	0.931184	1.12638	1.33994	1.71118	1.08525	0.935583	0.621105	0.899021	0.831987	0.873376	0.890028	0.947353	0.932068	0.600926	0.251676	0.914764
UAU - UUG	1.87329	1.71874	1.87963	1.4133	1.7754	1.40374	1.88071	1.58693	0.723297	1.19447	1.29776	1.18035	2.97746	1.40134	2.33235	1.29974	1.27641	1.30468	1.28229	2.69212	3.3805	1.26978
ACA - AGC	0.906867	0.691078	0.879136	0.855603	0.938314	0.955813	0.862995	0.764759	0.613028	0.663316	0.715103	0.708179	1.25212	0.7793	1.00877	0.913425	0.86781	0.682122	0.677558	1.38619	1.08712	0.732696
UUU - CAG	0.763614	0.414963	0.756052	0.733137	0.813891	0.606912	0.817739	0.495081	0.645749	0.560091	0.568629	0.672365	0.885621	0.671403	0.804515	0.705582	0.66842	0.658302	0.675093	0.972774	0.69915	0.676494
AAC - UUG	0.903565	0.659373	0.926697	1.28553	1.07545	0.987101	0.919161	1.20784	0.710546	1.27323	1.25158	1.04274	0.795903	0.989853	0.95642	0.73608	0.741648	1.05683	1.03222	0.750668	0.686581	1.03636
CCU - GUG	1.24772	1.11832	1.13271	1.29509	1.20165	1.0074	1.04749	0.720466	0.481948	0.459155	1.35361	1.23563	1.20113	1.11502	1.37524	1.29854	1.25727	1.23784	1.26055	1.26539	1.496	1.24558
ACA - CGU	0.941838	1.09666	0.921031	0.728708	0.805575	0.526188	0.839683	0.560903	0.387207	0.364509	0.429604	0.524016	1.58734	0.57129	1.20088	0.645521	0.66139	0.558893	0.578426	1.46485	2.30119	0.551088
CGA - ACG	1.12965	0.849913	1.14943	1.09565	1.19119	0.928567	1.13066	2.15844	1.94207	1.93904	0.746271	0.89391	0.7866	1.0182	0.771435	0.86484	0.829506	0.880057	0.958724	0.554718	0.565168	0.908434
[truncated: 1,617 more rows]
